# Supplementary material for: Unravelling the clinicopathological and functional significance of replication protein A (RPA) heterotrimeric complex in breast cancers
Source: NPJ Breast Cancer. 2023 Mar 30;9:18. doi: 10.1038/s41523-023-00524-3 (PMC10063624; doi:10.1038/s41523-023-00524-3)
Supplement: Supplementary file 2 — Data set 1 [file 41523_2023_524_MOESM2_ESM.xlsx]

## Sheet: RPA complex
Differential changes for RPA complex
High expression in Q1 (low RPA1 tumours) or low expression in Q4							Low expression in Q1 or High expression in Q4
Ensembl ID	log2FoldChange	pvalue	padj	Gene symbol			Ensembl ID	log2FoldChange	pvalue	padj	Gene symbol
ENSG00000202198	6.456	1.67299e-261	8.04827e-257	RF00100			ENSG00000100604	-4.03849	2.70566e-40	2.1303e-38	CHGA
ENSG00000200087	5.42599	4.28832e-223	1.03149e-218	SNORA73B			ENSG00000165891	-1.0331	1.04476e-22	1.98893e-21	E2F7
ENSG00000252010	6.53562	4.27924e-208	6.86205e-204	SCARNA5			ENSG00000180537	-1.7426	1.48773e-22	2.80339e-21	RNF182
ENSG00000239002	6.55811	1.66388e-201	2.00111e-197	SCARNA10			ENSG00000255974	-2.55412	1.0862e-20	1.75939e-19	CYP2A6
ENSG00000238741	5.80256	1.15328e-184	1.10962e-180	SCARNA7			ENSG00000157851	-2.74959	1.80592e-20	2.87008e-19	DPYSL5
ENSG00000202538	5.57323	1.67783e-167	1.34526e-163	RNU4-2			ENSG00000119283	-1.16758	1.11322e-16	1.26068e-15	TRIM67
ENSG00000252481	3.98577	7.78508e-160	5.35024e-156	SCARNA13			ENSG00000104112	-1.65132	1.45794e-16	1.6292e-15	SCG3
ENSG00000252835	5.38612	6.26369e-156	3.76659e-152	SCARNA21			ENSG00000173406	-1.32385	3.51716e-16	3.78778e-15	DAB1
ENSG00000212464	5.36865	1.11587e-155	5.96455e-152	SNORA12			ENSG00000176244	-1.08531	3.7017e-16	3.9785e-15	ACBD7
ENSG00000212232	4.44701	1.89362e-155	9.10962e-152	SNORD17			ENSG00000214544	-1.09479	7.4174e-16	7.73026e-15	GTF2IRD2P1
ENSG00000212402	6.14048	1.5746e-146	6.88631e-143	SNORA74B			ENSG00000184697	-1.73756	1.55599e-15	1.57886e-14	CLDN6
ENSG00000200795	5.30747	2.23157e-142	8.94619e-139	RNU4-1			ENSG00000181617	-2.19066	1.92294e-15	1.93367e-14	FDCSP
ENSG00000201998	5.54143	2.65431e-142	9.82238e-139	SNORA23			ENSG00000174607	-1.58633	4.70305e-15	4.55231e-14	UGT8
ENSG00000207445	4.32704	3.1189e-131	1.07172e-127	SNORD15B			ENSG00000262406	-1.55978	1.30042e-14	1.20771e-13	MMP12
ENSG00000251791	3.80208	2.20515e-121	7.07222e-118	SCARNA6			ENSG00000184905	-1.44728	2.44857e-14	2.20609e-13	TCEAL2
ENSG00000200959	6.37472	9.19906e-100	2.76587e-96	SNORA74A			ENSG00000081985	-1.41105	3.14443e-14	2.80232e-13	IL12RB2
ENSG00000266019	6.67911	1.09931e-97	3.11086e-94	MIR3609			ENSG00000075340	-1.06959	4.11208e-14	3.62241e-13	ADD2
ENSG00000212443	3.03989	3.36944e-92	9.0052e-89	SNORA53			ENSG00000186897	-1.55883	8.78517e-14	7.48942e-13	C1QL4
ENSG00000248483	3.66177	9.27137e-92	2.34746e-88	POU5F2			ENSG00000166396	-1.57627	2.27938e-13	1.86741e-12	SERPINB7
ENSG00000274012	3.00733	1.96712e-90	4.50631e-87	RN7SL2			ENSG00000273274	-1.4222	2.98819e-13	2.42539e-12	ZBTB8B
ENSG00000201098	5.76292	1.14597e-89	2.50588e-86	RNY1			ENSG00000230257	-2.17003	5.57648e-13	4.39567e-12	NFE4
ENSG00000181541	4.0381	1.15278e-87	2.41116e-84	MAB21L2			ENSG00000072041	-1.99247	9.46149e-13	7.28379e-12	SLC6A15
ENSG00000226367	4.6003	5.00884e-83	1.004e-79	ST7-AS2			ENSG00000271615	-1.96344	9.6002e-13	7.38466e-12	ACTG1P22
ENSG00000218596	4.59397	2.98743e-81	5.74865e-78	AL162578.1			ENSG00000205358	-1.38535	1.17374e-12	8.94994e-12	MT1H
ENSG00000232712	2.51168	1.64675e-79	3.04693e-76	KIZ-AS1			ENSG00000175093	-1.02729	3.29379e-12	2.38996e-11	SPSB4
ENSG00000222489	3.68709	9.13759e-79	1.62808e-75	SNORA79B			ENSG00000095777	-1.30532	4.17195e-12	2.99329e-11	MYO3A
ENSG00000238795	2.89225	6.18288e-78	1.06229e-74	SCARNA12			ENSG00000130287	-1.83582	7.89769e-12	5.50709e-11	NCAN
ENSG00000249669	2.74076	3.04226e-77	5.04669e-74	CARMN			ENSG00000187715	-1.56919	8.04628e-12	5.60522e-11	KBTBD12
ENSG00000223650	4.47807	2.0156e-76	3.23215e-73	UHRF2P1			ENSG00000137142	-1.16465	1.049e-11	7.20714e-11	IGFBPL1
ENSG00000259001	4.58884	1.38325e-75	2.14658e-72	AL355075.4			ENSG00000177359	-1.3673	1.18069e-11	8.07269e-11	AC024940.2
ENSG00000232928	2.88773	3.21418e-75	4.83201e-72	DDX3P1			ENSG00000101746	-1.50167	2.22513e-11	1.47282e-10	NOL4
ENSG00000206585	4.54024	7.5537e-75	1.06878e-71	RNVU1-7			ENSG00000218565	-1.40688	4.87326e-11	3.11752e-10	AL592429.1
ENSG00000267322	2.08532	1.15906e-74	1.59311e-71	SNHG22			ENSG00000107295	-1.32565	5.67685e-11	3.60238e-10	SH3GL2
ENSG00000236581	2.78087	1.6483e-74	2.20263e-71	STARD13-AS			ENSG00000070193	-1.44461	5.73394e-11	3.63765e-10	FGF10
ENSG00000203506	3.96699	1.85894e-74	2.41697e-71	RBMS3-AS2			ENSG00000173930	-1.01492	8.63963e-11	5.36986e-10	SLCO4C1
ENSG00000227170	3.30876	9.68452e-74	1.22604e-70	AF178030.1			ENSG00000169085	-1.04636	1.11562e-10	6.85778e-10	C8orf46
ENSG00000279078	3.23473	2.93626e-73	3.62191e-70	SND1-IT1			ENSG00000158164	-1.09107	1.66422e-10	1.00201e-09	TMSB15A
ENSG00000206634	2.92013	3.1368e-73	3.77255e-70	SNORA22			ENSG00000240280	-1.55657	1.94492e-10	1.16338e-09	TCAM1P
ENSG00000208772	2.01978	1.03185e-72	1.21071e-69	SNORD94			ENSG00000156219	-1.66572	2.75071e-10	1.61652e-09	ART3
ENSG00000280383	1.97524	9.05349e-72	1.03699e-68	Z95331.1			ENSG00000171551	-1.01198	4.88537e-10	2.79487e-09	ECEL1
ENSG00000280375	3.56463	1.98238e-71	2.21783e-68	AL359740.1			ENSG00000155622	-3.12539	8.0919e-10	4.49875e-09	XAGE2
ENSG00000242094	3.0096	2.08819e-71	2.2831e-68	FOXP1-IT1			ENSG00000272763	-1.34058	8.46223e-10	4.6965e-09	AC103702.2
ENSG00000279544	2.90788	2.55217e-71	2.72839e-68	AL133243.4			ENSG00000184368	-1.12543	9.73822e-10	5.36874e-09	MAP7D2
ENSG00000226312	2.2653	4.25308e-70	4.44789e-67	CFLAR-AS1			ENSG00000142449	-1.31141	1.09517e-09	6.00129e-09	FBN3
ENSG00000279384	2.56333	5.79832e-70	5.93489e-67	AC080188.2			ENSG00000165621	-1.25891	1.3972e-09	7.56501e-09	OXGR1
ENSG00000255585	1.91797	1.1604e-69	1.16299e-66	AL590627.1			ENSG00000146013	-1.23964	1.55327e-09	8.3686e-09	GFRA3
ENSG00000265142	3.20391	3.59666e-69	3.53111e-66	MIR133A1HG			ENSG00000124260	-2.7481	1.7403e-09	9.32719e-09	MAGEA10
ENSG00000223984	3.28622	8.62483e-69	8.29829e-66	HNRNPRP1			ENSG00000144891	-1.29081	2.81095e-09	1.46539e-08	AGTR1
ENSG00000233783	3.19269	9.93658e-69	9.37292e-66	AP001442.1			ENSG00000262921	-1.14533	3.32493e-09	1.71518e-08	AC118754.2
ENSG00000279765	1.89908	1.15733e-68	1.07069e-65	AC013394.1			ENSG00000148798	-1.37438	4.0437e-09	2.06486e-08	INA
ENSG00000211459	1.92198	1.75748e-68	1.56569e-65	MT-RNR1			ENSG00000149972	-1.55417	5.23303e-09	2.6405e-08	CNTN5
ENSG00000214188	2.57293	1.74477e-68	1.56569e-65	ST7-OT4			ENSG00000198797	-1.36645	5.45197e-09	2.74522e-08	BRINP2
ENSG00000264546	2.84389	9.43604e-68	8.25345e-65	AC008026.3			ENSG00000136231	-1.18157	5.66028e-09	2.84475e-08	IGF2BP3
ENSG00000235066	3.49623	9.92818e-68	8.52884e-65	AC009303.2			ENSG00000114757	-1.09214	6.33904e-09	3.16406e-08	PEX5L
ENSG00000279481	2.89317	1.45135e-67	1.22491e-64	AC104791.2			ENSG00000170091	-1.29333	6.95336e-09	3.4542e-08	NSG2
ENSG00000239351	2.97532	2.26592e-67	1.87942e-64	NPM1P29			ENSG00000164129	-1.50737	7.54764e-09	3.734e-08	NPY5R
ENSG00000259453	3.46954	3.97553e-67	3.24154e-64	AC087286.4			ENSG00000164841	-1.03056	1.07072e-08	5.20766e-08	TMEM74
ENSG00000280055	2.9147	5.01875e-67	4.02395e-64	TMEM75			ENSG00000164434	-1.66426	1.08297e-08	5.26458e-08	FABP7
ENSG00000279166	3.57371	1.67203e-66	1.31863e-63	AC009951.1			ENSG00000005513	-1.03729	1.19709e-08	5.78546e-08	SOX8
ENSG00000207392	3.93238	2.5469e-66	1.97619e-63	SNORA20			ENSG00000236311	-1.53983	1.59435e-08	7.59551e-08	TLX1NB
ENSG00000269535	2.90265	5.90304e-66	4.50758e-63	AC010320.4			ENSG00000077080	-1.37777	1.6018e-08	7.62948e-08	ACTL6B
ENSG00000219547	3.85341	1.86919e-65	1.40502e-62	RPL17P25			ENSG00000141639	-1.33538	1.65361e-08	7.86302e-08	MAPK4
ENSG00000203804	1.9816	2.12434e-65	1.57224e-62	ADAMTSL4-AS1			ENSG00000143452	-1.57917	1.67688e-08	7.96581e-08	HORMAD1
ENSG00000251354	3.80543	2.84509e-65	2.07377e-62	AC024451.1			ENSG00000165078	-1.30571	1.86459e-08	8.81746e-08	CPA6
ENSG00000236583	3.49074	3.88268e-65	2.78783e-62	AP004290.1			ENSG00000089199	-1.59697	2.6804e-08	1.24565e-07	CHGB
ENSG00000270174	3.92101	9.1678e-65	6.48581e-62	AL022097.1			ENSG00000135069	-1.01664	2.69468e-08	1.25189e-07	PSAT1
ENSG00000218676	3.26413	1.11192e-64	7.75236e-62	BRD7P4			ENSG00000170099	-1.82279	2.92627e-08	1.35386e-07	SERPINA6
ENSG00000207175	3.32434	1.36508e-64	9.3814e-62	RNU1-67P			ENSG00000109255	-1.02209	5.47617e-08	2.4568e-07	NMU
ENSG00000243402	4.09439	1.91059e-64	1.29455e-61	AC022973.1			ENSG00000189127	-1.18946	5.52212e-08	2.47556e-07	ANKRD34B
ENSG00000257279	2.22933	1.34833e-63	9.00892e-61	AC127164.1			ENSG00000134873	-1.07292	5.83363e-08	2.6072e-07	CLDN10
ENSG00000273768	4.46223	2.80165e-63	1.84629e-60	RF00003			ENSG00000228559	-1.11841	6.00468e-08	2.67916e-07	AL033519.3
ENSG00000248115	2.68601	3.49693e-63	2.27333e-60	AC023154.1			ENSG00000257743	-1.12138	8.27633e-08	3.63076e-07	MGAM2
ENSG00000224727	2.66351	4.62787e-63	2.96844e-60	FCF1P7			ENSG00000110148	-1.58624	8.53669e-08	3.73888e-07	CCKBR
ENSG00000230946	3.31905	4.94654e-63	3.13109e-60	HNRNPA1P68			ENSG00000155511	-1.31703	8.8203e-08	3.85814e-07	GRIA1
ENSG00000236977	3.49979	6.2925e-63	3.93134e-60	ANKRD44-IT1			ENSG00000280147	-1.97289	1.23507e-07	5.29785e-07	AC084026.3
ENSG00000270722	5.14678	8.03654e-63	4.95659e-60	RF00003			ENSG00000226738	-1.04898	2.33664e-07	9.67291e-07	U62317.1
ENSG00000279159	1.64899	1.33901e-62	8.15391e-60	AC003681.1			ENSG00000269897	-1.02418	2.54689e-07	1.04873e-06	COMMD3-BMI1
ENSG00000234040	2.56825	6.29176e-62	3.73676e-59	RPL10P12			ENSG00000198077	-1.51945	2.61841e-07	1.07625e-06	CYP2A7
ENSG00000236986	2.60448	6.69196e-62	3.92598e-59	AL157938.2			ENSG00000197838	-1.49316	3.29634e-07	1.3364e-06	CYP2A13
ENSG00000258274	3.0426	9.59869e-62	5.56342e-59	AC012085.2			ENSG00000277764	-1.18392	3.47255e-07	1.4037e-06	RF02272
ENSG00000277152	2.41455	1.15033e-61	6.58795e-59	AC110048.2			ENSG00000160181	-1.29191	4.5171e-07	1.79658e-06	TFF2
ENSG00000226380	2.00647	1.34123e-61	7.59087e-59	AC016831.1			ENSG00000166159	-1.17792	4.62122e-07	1.83608e-06	LRTM2
ENSG00000279110	2.23449	1.36006e-61	7.60797e-59	AL022323.4			ENSG00000164756	-1.39697	5.74609e-07	2.25489e-06	SLC30A8
ENSG00000223528	2.78284	1.72253e-61	9.52478e-59	AL359094.1			ENSG00000168243	-1.01607	6.70981e-07	2.60882e-06	GNG4
ENSG00000272610	2.26158	1.84273e-61	1.00736e-58	MAGI1-IT1			ENSG00000102243	-1.35092	7.90216e-07	3.04192e-06	VGLL1
ENSG00000250116	2.0794	2.33695e-61	1.26319e-58	AC018682.1			ENSG00000258986	-1.38364	9.06689e-07	3.46203e-06	TMEM179
ENSG00000239899	3.01792	3.48232e-61	1.86138e-58	RN7SL674P			ENSG00000236452	-1.26739	1.0565e-06	3.99755e-06	AC123023.1
ENSG00000245148	2.14228	8.16665e-61	4.31728e-58	ARAP1-AS2			ENSG00000229544	-1.47448	1.34934e-06	5.0277e-06	NKX1-2
ENSG00000219881	3.13506	1.25054e-60	6.53911e-58	GAPDHP42			ENSG00000196361	-1.04636	1.37285e-06	5.10857e-06	ELAVL3
ENSG00000188365	1.93417	2.79275e-60	1.42926e-57	AC092171.1			ENSG00000234068	-1.85091	1.38945e-06	5.16674e-06	PAGE2
ENSG00000258485	3.91812	3.13429e-60	1.58717e-57	SRMP2			ENSG00000198930	-1.53132	1.58047e-06	5.83066e-06	CSAG1
ENSG00000204113	5.69999	3.69117e-60	1.83063e-57	BMP2KL			ENSG00000103355	-1.68668	1.7145e-06	6.28895e-06	PRSS33
ENSG00000239835	5.04855	3.8422e-60	1.88609e-57	AC092910.1			ENSG00000139352	-1.57434	1.77496e-06	6.49337e-06	ASCL1
ENSG00000235865	1.89312	4.03081e-60	1.95869e-57	GSN-AS1			ENSG00000130294	-1.17822	2.01177e-06	7.29811e-06	KIF1A
ENSG00000258730	3.27112	4.57176e-60	2.19934e-57	ITPK1-AS1			ENSG00000259374	-1.23567	2.60898e-06	9.32329e-06	NDUFB4P11
ENSG00000201793	6.40706	7.57037e-60	3.57047e-57	RN7SKP9			ENSG00000253182	-1.06364	2.83662e-06	1.00866e-05	AC084026.1
ENSG00000235347	3.79771	1.88331e-59	8.79614e-57	Z84478.1			ENSG00000011677	-1.41353	2.84244e-06	1.01043e-05	GABRA3
ENSG00000228663	2.27526	2.00135e-59	9.25759e-57	PSMD10P1			ENSG00000107807	-1.29443	3.77323e-06	1.31832e-05	TLX1
ENSG00000239503	3.48122	2.1372e-59	9.79182e-57	MARK2P8			ENSG00000144227	-1.13112	4.46554e-06	1.54572e-05	NXPH2
ENSG00000242602	4.03357	2.31492e-59	1.0506e-56	AC008953.1			ENSG00000261175	-1.16481	4.53102e-06	1.56669e-05	LINC02188
ENSG00000261868	3.36833	6.19758e-59	2.78642e-56	MFSD1P1			ENSG00000228074	-1.04464	4.86633e-06	1.67409e-05	UBBP5
ENSG00000279608	2.26271	7.96835e-59	3.54938e-56	AL353795.3			ENSG00000238269	-1.21252	5.56062e-06	1.89814e-05	PAGE2B
ENSG00000242290	4.92752	9.43841e-59	4.16563e-56	ZBTB20-AS5			ENSG00000101292	-1.75272	5.7072e-06	1.94527e-05	PROKR2
ENSG00000197061	2.53652	1.17184e-58	5.12488e-56	HIST1H4C			ENSG00000145526	-1.27443	6.22701e-06	2.1096e-05	CDH18
ENSG00000244226	3.32686	1.40551e-58	6.09145e-56	ILF2P1			ENSG00000161896	-1.0413	6.37033e-06	2.1533e-05	IP6K3
ENSG00000279020	3.52013	1.81226e-58	7.78412e-56	C18orf15			ENSG00000105388	-1.08525	8.51811e-06	2.82549e-05	CEACAM5
ENSG00000232398	2.2722	2.99953e-58	1.27698e-55	TMPRSS11CP			ENSG00000152192	-1.49247	9.56478e-06	3.14599e-05	POU4F1
ENSG00000280042	2.55376	4.76627e-58	2.01132e-55	AC022336.3			ENSG00000178473	-1.9314	9.5828e-06	3.15106e-05	UCN3
ENSG00000278999	2.63716	5.24938e-58	2.19593e-55	AC008985.1			ENSG00000178403	-1.19555	1.23104e-05	3.98101e-05	NEUROG2
ENSG00000225091	2.01271	5.48127e-58	2.27317e-55	SNORA71A			ENSG00000164128	-1.01581	1.38634e-05	4.44886e-05	NPY1R
ENSG00000214359	2.52071	7.19299e-58	2.95755e-55	RPL18P10			ENSG00000242207	-1.17475	1.55493e-05	4.95745e-05	HOXB-AS4
ENSG00000231731	1.48549	9.4441e-58	3.85023e-55	AC010976.1			ENSG00000156150	-1.07224	1.57999e-05	5.03202e-05	ALX3
ENSG00000232493	3.07488	1.08448e-57	4.38412e-55	RPL12P11			ENSG00000134760	-1.04782	1.76222e-05	5.57731e-05	DSG1
ENSG00000256188	3.38131	1.50086e-57	6.01683e-55	TAS2R30			ENSG00000225107	-1.08718	2.04497e-05	6.40519e-05	AC092484.1
ENSG00000249028	3.7456	1.66958e-57	6.63788e-55	AC004672.1			ENSG00000264464	-1.84258	2.09e-05	6.53433e-05	AC091170.1
ENSG00000242100	2.18378	2.83226e-57	1.11682e-54	RPL9P32			ENSG00000082556	-1.17917	2.12527e-05	6.63814e-05	OPRK1
ENSG00000183535	3.71067	3.15339e-57	1.23333e-54	COL18A1-AS1			ENSG00000224260	-1.16815	2.12575e-05	6.63918e-05	AL023754.1
ENSG00000237263	3.30643	4.08761e-57	1.58583e-54	MAPK6PS3			ENSG00000133863	-1.39019	2.27735e-05	7.07696e-05	TEX15
ENSG00000255823	1.79214	4.27496e-57	1.64524e-54	MTRNR2L8			ENSG00000077279	-1.01388	2.69196e-05	8.277e-05	DCX
ENSG00000251562	1.89592	5.49388e-57	2.09757e-54	MALAT1			ENSG00000248538	-1.09189	2.81461e-05	8.62657e-05	AC022784.1
ENSG00000187762	3.32492	6.08636e-57	2.30549e-54	HSPE1P11			ENSG00000102854	-1.01278	3.11803e-05	9.493e-05	MSLN
ENSG00000258891	2.07853	6.56323e-57	2.4667e-54	AC005480.1			ENSG00000155897	-1.07024	3.63028e-05	0.000109541	ADCY8
ENSG00000213871	3.32027	9.69342e-57	3.61489e-54	TAF9BP1			ENSG00000105550	-1.80761	4.89594e-05	0.000145164	FGF21
ENSG00000249035	2.25118	1.01709e-56	3.76377e-54	CLMAT3			ENSG00000245526	-1.09171	5.50701e-05	0.000161925	LINC00461
ENSG00000213891	2.2239	1.11047e-56	4.07795e-54	RPL3P6			ENSG00000228420	-1.156	5.84374e-05	0.000171032	LINC01768
ENSG00000229052	2.7757	1.31712e-56	4.80022e-54	AL449283.1			ENSG00000214336	-1.00543	6.11818e-05	0.000178586	FOXI3
ENSG00000225140	3.16032	1.33021e-56	4.81145e-54	AL358216.1			ENSG00000229921	-1.05036	6.80995e-05	0.000197282	KIF25-AS1
ENSG00000223522	1.88944	1.56135e-56	5.60535e-54	AC093690.1			ENSG00000254416	-1.36907	7.27032e-05	0.00020976	AP000924.1
ENSG00000228677	1.86887	1.661e-56	5.91894e-54	TTC3-AS1			ENSG00000120251	-1.12554	8.11423e-05	0.000232269	GRIA2
ENSG00000225092	2.74364	1.67696e-56	5.93188e-54	AL355336.1			ENSG00000259144	-1.13188	9.15997e-05	0.000259991	RANBP20P
ENSG00000270409	2.9523	1.87936e-56	6.5993e-54	AC090950.1			ENSG00000181433	-1.08571	0.000100622	0.00028364	SAGE1
ENSG00000233334	2.74793	1.98549e-56	6.92146e-54	FAM53B-AS1			ENSG00000213401	-1.76885	0.000117023	0.000326583	MAGEA12
ENSG00000256981	3.09382	2.43897e-56	8.44111e-54	AC134349.2			ENSG00000121351	-2.40013	0.000117881	0.000328844	IAPP
ENSG00000255350	3.56923	3.42731e-56	1.1777e-53	MTCO1P15			ENSG00000248779	-1.23733	0.000120543	0.000335434	AC093297.1
ENSG00000227417	3.58765	4.14498e-56	1.41395e-53	AC114402.2			ENSG00000126752	-2.18371	0.000167096	0.000454075	SSX1
ENSG00000267529	2.99039	4.17363e-56	1.41395e-53	AP005131.4			ENSG00000235643	-1.23933	0.000209969	0.000560574	LINC01647
ENSG00000272533	3.17804	5.40868e-56	1.81955e-53	SNORA28			ENSG00000232598	-1.45251	0.000223551	0.000594492	AL122034.1
ENSG00000229456	3.96898	8.46283e-56	2.80773e-53	RLIMP1			ENSG00000156096	-1.12736	0.000254314	0.000669785	UGT2B4
ENSG00000224072	2.01776	1.10218e-55	3.63168e-53	AL139811.1			ENSG00000212899	-1.42798	0.000300565	0.00078197	KRTAP3-3
ENSG00000229989	2.65549	1.18745e-55	3.88602e-53	MIR181A1HG			ENSG00000235263	-1.01985	0.000304901	0.000792515	AL928921.1
ENSG00000232564	2.29819	1.24955e-55	4.06164e-53	AL031594.1			ENSG00000248846	-1.03333	0.00034477	0.00088837	LINC02065
ENSG00000281016	2.70838	2.19071e-55	7.07305e-53	AC092574.2			ENSG00000173237	-1.26457	0.000346987	0.000893602	C11orf86
ENSG00000228886	2.82391	2.61293e-55	8.38002e-53	AL138963.1			ENSG00000120289	-1.33133	0.000352285	0.000906132	MAGEB4
ENSG00000264853	3.19781	3.42535e-55	1.09128e-52	AC011933.2			ENSG00000238176	-1.56908	0.000442844	0.00111749	AL390061.1
ENSG00000221676	3.2294	3.46792e-55	1.09757e-52	RNU6ATAC			ENSG00000162992	-1.78114	0.000493254	0.00123331	NEUROD1
ENSG00000270640	2.38145	3.83526e-55	1.2059e-52	AC104695.4			ENSG00000176165	-1.07044	0.00050106	0.00125101	FOXG1
ENSG00000207344	3.94079	3.95214e-55	1.23458e-52	SNORA22C			ENSG00000137090	-1.05902	0.000526437	0.00130927	DMRT1
ENSG00000181741	2.59918	3.99316e-55	1.23935e-52	FDX1P1			ENSG00000279998	-1.25997	0.00059335	0.00146223	FP475955.3
ENSG00000236549	4.70109	4.42153e-55	1.3635e-52	RPS27AP7			ENSG00000249436	-1.10505	0.000662375	0.00161849	AC008780.2
ENSG00000279237	2.70629	4.88542e-55	1.49696e-52	AL161773.1			ENSG00000205325	-1.02437	0.000728751	0.00176624	AC005863.1
ENSG00000265727	3.64153	4.92624e-55	1.49992e-52	RN7SL648P			ENSG00000225537	-1.12074	0.000987111	0.00233558	AC073325.1
ENSG00000275056	1.8851	5.26343e-55	1.5925e-52	AC020663.3			ENSG00000233533	-1.38922	0.00118634	0.00276268	MKNK2P1
ENSG00000207008	3.2105	5.59549e-55	1.68239e-52	SNORA54			ENSG00000249203	-1.01058	0.00121801	0.0028297	LINC02224
ENSG00000240531	3.11363	5.96561e-55	1.78253e-52	RPL21P123			ENSG00000197172	-1.90576	0.00134272	0.00309434	MAGEA6
ENSG00000274297	2.36183	6.13512e-55	1.82186e-52	AC009269.5			ENSG00000213908	-1.55471	0.00149309	0.00340919	CYP2A7P1
ENSG00000260229	2.61982	6.78653e-55	2.00294e-52	PPIAP51			ENSG00000150361	-1.75128	0.00171612	0.00387266	KLHL1
ENSG00000251586	3.10605	7.68834e-55	2.25526e-52	TET2-AS1			ENSG00000268038	-1.40201	0.00179742	0.00404389	LINC01785
ENSG00000271533	1.51938	8.23642e-55	2.40139e-52	Z83843.1			ENSG00000242963	-1.67532	0.00198827	0.00442701	AC026336.1
ENSG00000272483	3.12338	9.63163e-55	2.79126e-52	AC022001.3			ENSG00000147381	-1.58715	0.00202237	0.00449627	MAGEA4
ENSG00000226017	2.94056	9.90393e-55	2.85298e-52	PRICKLE2-AS3			ENSG00000225708	-1.06579	0.00225151	0.00496439	AL354984.2
ENSG00000260194	3.71529	1.13242e-54	3.2427e-52	AC007496.1			ENSG00000139515	-1.38265	0.00340305	0.00723743	PDX1
ENSG00000249019	4.29855	1.61704e-54	4.60303e-52	AC108471.1			ENSG00000251244	-1.42517	0.00350459	0.00743005	AC107208.1
ENSG00000240499	2.28488	1.89592e-54	5.36513e-52	AC004594.1			ENSG00000164458	-1.29223	0.00385925	0.00811047	TBXT
ENSG00000213613	1.78487	2.07534e-54	5.83849e-52	RPL11P3			ENSG00000257434	-1.15497	0.00428592	0.00891795	AC073525.1
ENSG00000249690	4.32723	2.22406e-54	6.22051e-52	AC110813.1			ENSG00000258314	-1.07968	0.00484806	0.00996989	AL589182.1
ENSG00000134007	2.21099	2.36427e-54	6.57446e-52	ADAM20			ENSG00000259094	-1.21539	0.00512655	0.0104852	AC013457.1
ENSG00000264424	2.37874	2.51591e-54	6.95592e-52	MYH4			ENSG00000260611	-1.58076	0.00537815	0.0109555	AC106785.2
ENSG00000241560	2.64114	3.00432e-54	8.25878e-52	ZBTB20-AS1			ENSG00000253868	-1.00821	0.00550155	0.0111833	FER1L6-AS2
ENSG00000279175	2.48677	3.13867e-54	8.57909e-52	AL033543.1			ENSG00000145920	-1.06146	0.005628	0.0114176	CPLX2
ENSG00000213003	2.8726	3.66339e-54	9.95676e-52	BTF3P12			ENSG00000230500	-1.03326	0.00570964	0.0115676	MKX-AS1
ENSG00000279476	3.38473	5.31619e-54	1.43677e-51	AC092139.3			ENSG00000164326	-1.46534	0.00624954	0.0125463	CARTPT
ENSG00000279465	3.65469	5.91982e-54	1.58214e-51	AC090950.2			ENSG00000275216	-1.2831	0.00644694	0.0129011	AL161431.1
ENSG00000250698	4.57286	5.90852e-54	1.58214e-51	AC131182.1			ENSG00000118733	-1.03303	0.00682555	0.0135909	OLFM3
ENSG00000215156	2.36905	6.17569e-54	1.6414e-51	AC138409.1			ENSG00000227687	-1.72499	0.00710235	0.0140855	AL713965.1
ENSG00000203737	3.49516	7.70186e-54	2.03579e-51	GPR52			ENSG00000187533	-1.47013	0.00773924	0.0152237	PRR27
ENSG00000237672	2.05334	9.32407e-54	2.45111e-51	KRR1P1			ENSG00000112238	-1.18461	0.00813937	0.0159508	PRDM13
ENSG00000228212	2.59143	1.00515e-53	2.62798e-51	OFD1P17			ENSG00000198183	-1.19991	0.00824887	0.0161404	BPIFA1
ENSG00000266998	2.65331	1.19667e-53	3.1118e-51	AC111182.1			ENSG00000224853	-1.29318	0.00826851	0.0161749	LINC00393
ENSG00000246422	3.882	2.28211e-53	5.90243e-51	AC008781.2			ENSG00000237923	-1.02586	0.0125713	0.0235539	LINC02570
ENSG00000236478	2.94622	2.38947e-53	6.14706e-51	AC012513.2			ENSG00000267746	-1.28351	0.0143376	0.0265458	AC104985.1
ENSG00000223653	1.80881	3.40789e-53	8.7204e-51	AL078459.1			ENSG00000221867	-1.42482	0.0144047	0.0266546	MAGEA3
ENSG00000264229	2.7437	3.64748e-53	9.28409e-51	RNU4ATAC			ENSG00000213218	-1.2254	0.0144466	0.0267178	CSH2
ENSG00000173862	2.5165	4.8262e-53	1.21807e-50	AC008080.1			ENSG00000275038	-1.12755	0.0152824	0.0281025	AC091980.2
ENSG00000240132	2.43829	4.83611e-53	1.21807e-50	ETF1P2			ENSG00000280081	-1.10988	0.0153872	0.0282736	LINC01667
ENSG00000280543	2.02298	5.18942e-53	1.30025e-50	ASAP1-IT2			ENSG00000132446	-1.82757	0.0195049	0.0349429	FTHL17
ENSG00000255321	4.77024	5.94289e-53	1.48132e-50	AC068389.4			ENSG00000207296	-1.47011	0.019829	0.0354522	RNU6-140P
ENSG00000259165	2.15273	6.45826e-53	1.60148e-50	DDX18P1			ENSG00000210741	-1.27106	0.021427	0.0379846	MIR196A1
ENSG00000258012	3.14321	7.4967e-53	1.84946e-50	AC026111.1			ENSG00000206931	-1.05559	0.0245281	0.0428941	RNU6-1042P
ENSG00000278811	1.8159	1.40121e-52	3.4392e-50	LINC00624			ENSG00000251629	-1.08829	0.0252088	0.0439296	LINC02241
ENSG00000235440	2.74482	1.66876e-52	4.07507e-50	AC011742.3			ENSG00000269935	-1.14833	0.0261435	0.0453907	AC092720.2
ENSG00000269189	4.28644	2.05888e-52	5.00235e-50	AL445223.1			ENSG00000249557	-2.16855	0.0263481	0.0457096	HSPD1P15
ENSG00000251288	2.83599	2.575e-52	6.22489e-50	AC018797.3			ENSG00000225678	-1.03353	0.0279549	0.0481671	AP000619.1
ENSG00000226899	3.87345	3.20385e-52	7.70638e-50	AL731577.1			ENSG00000241149	-1.46424	0.02847	0.048967	AC115220.1
ENSG00000229502	3.92426	3.22862e-52	7.72732e-50	AL391863.1			ENSG00000164438	-1.12276	0.0303539	0.0517943	TLX3
ENSG00000244203	2.58811	3.90604e-52	9.30237e-50	FOXP1-AS1			ENSG00000229967	-1.57645	0.0312307	0.0531264	AF274855.1
ENSG00000212126	3.35393	4.40502e-52	1.0439e-49	TAS2R50			ENSG00000229520	-1.60739	0.0319842	0.0542451	LINC00404
ENSG00000279555	2.25499	5.53317e-52	1.30483e-49	AC091181.1			ENSG00000187714	-1.04318	0.0420319	0.0687344	SLC18A3
ENSG00000255159	4.00327	5.66399e-52	1.32916e-49	AC026894.1			ENSG00000269586	-1.3617	0.042148	0.0688932	CT45A10
ENSG00000280321	2.8808	5.78792e-52	1.35165e-49	AC129502.1			ENSG00000184388	-1.20265	0.0455541	0.0737398	PABPC1L2B
ENSG00000256399	3.77897	7.21673e-52	1.67717e-49	AC079866.1			ENSG00000126890	-1.16182	0.0465147	0.0751002	CTAG2
ENSG00000225572	3.92496	7.80549e-52	1.80528e-49	DOCK4-AS1			ENSG00000196119	-1.20776	0.0485264	0.0778984	OR8A1
ENSG00000231307	2.49324	9.32807e-52	2.14711e-49	RPS3P2			ENSG00000234455	-1.30699	0.0521632	0.0829723	AC067960.1
ENSG00000236256	2.25354	9.69867e-52	2.22178e-49	DIAPH2-AS1			ENSG00000159248	-1.11646	0.0675092	0.103826	GJD2
ENSG00000254538	3.63922	1.44442e-51	3.29321e-49	AC027018.1			ENSG00000239311	-1.32993	0.09298	0.136459	AC092916.1
ENSG00000221962	4.98664	1.60999e-51	3.65339e-49	TMEM14EP			ENSG00000231442	-1.20577	0.101684	0.147234	LARP1BP1
ENSG00000279339	2.06288	1.65824e-51	3.74521e-49	AC100788.2			ENSG00000126550	-1.03695	0.102931	0.148744	HTN1
ENSG00000204683	3.4127	1.80563e-51	4.05904e-49	C10orf113			ENSG00000234768	-1.01354	0.106718	0.153442	AL611929.1
ENSG00000214773	2.77312	2.36871e-51	5.30007e-49	AC112512.1			ENSG00000248131	-1.12581	0.112478	0.160506	LINC01194
ENSG00000254911	1.89476	2.61895e-51	5.83286e-49	SCARNA9			ENSG00000233571	-1.07132	0.115668	0.164269	AL592043.1
ENSG00000249609	2.85952	2.79586e-51	6.19818e-49	AC080188.1			ENSG00000248783	-1.19543	0.119205	0.16861	AC106771.1
ENSG00000255933	2.35601	2.96392e-51	6.54061e-49	AC117500.2			ENSG00000169164	-1.08879	0.121236	0.171	AL159987.1
ENSG00000228816	3.11262	3.2729e-51	7.18947e-49	AK3P5			ENSG00000230159	-1.01101	0.122651	0.172656	BX119904.2
ENSG00000278896	2.45462	3.58945e-51	7.84897e-49	AC025031.5			ENSG00000250453	-1.33804	0.131513	0.182974	AC008825.1
ENSG00000279801	1.89264	3.7291e-51	8.11745e-49	AC111170.3			ENSG00000251487	-1.25622	0.32034	0.384304	AC106744.2
ENSG00000280138	1.51835	3.77805e-51	8.18696e-49	AC027290.2			ENSG00000229131	-1.10675	0.377873	0.440936	AC016710.1
ENSG00000267710	1.84153	3.80452e-51	8.20735e-49	EDDM13
ENSG00000225442	2.83851	4.12316e-51	8.85504e-49	MPRIP-AS1
ENSG00000261072	4.70245	5.38555e-51	1.15148e-48	AC084783.1
ENSG00000279841	2.02945	5.4677e-51	1.16387e-48	AC092135.3
ENSG00000243508	4.31114	8.60623e-51	1.82388e-48	AC108688.1
ENSG00000279021	4.99937	9.14215e-51	1.92053e-48	AC092139.2
ENSG00000233998	3.0647	9.11946e-51	1.92053e-48	SETP5
ENSG00000217527	3.51836	1.01363e-50	2.12011e-48	RPS16P5
ENSG00000232912	1.99804	1.13627e-50	2.36635e-48	AL096855.1
ENSG00000279598	3.05427	1.199e-50	2.48623e-48	AC009948.5
ENSG00000240869	2.66114	1.30023e-50	2.68455e-48	RN7SL128P
ENSG00000200156	5.07777	1.34594e-50	2.76705e-48	RNU5B-1
ENSG00000226148	3.40348	1.53983e-50	3.15221e-48	SLC25A39P1
ENSG00000225192	2.25475	1.59431e-50	3.2499e-48	ZNF33BP1
ENSG00000236494	2.57537	1.64446e-50	3.33797e-48	AC008080.4
ENSG00000278967	3.09662	1.71418e-50	3.46489e-48	AL138847.2
ENSG00000264513	2.86192	2.04453e-50	4.09818e-48	AC006270.1
ENSG00000226891	1.96662	2.03756e-50	4.09818e-48	LINC01359
ENSG00000147059	1.77514	2.36882e-50	4.72851e-48	SPIN2A
ENSG00000168298	2.14716	2.54203e-50	5.05328e-48	HIST1H1E
ENSG00000272843	1.97249	2.57123e-50	5.09029e-48	AC211476.2
ENSG00000207088	2.70073	2.71826e-50	5.35932e-48	SNORA7B
ENSG00000232490	3.35118	2.81435e-50	5.52612e-48	OSBPL10-AS1
ENSG00000225017	4.16683	3.5077e-50	6.81646e-48	AP004289.1
ENSG00000243849	2.63766	3.51401e-50	6.81646e-48	CFAP44-AS1
ENSG00000133020	2.01381	4.08631e-50	7.89478e-48	MYH8
ENSG00000251175	1.95288	4.21263e-50	8.10628e-48	AC008243.1
ENSG00000250069	2.53294	4.41579e-50	8.46337e-48	AC011379.1
ENSG00000227638	1.91	4.89214e-50	9.33913e-48	HNRNPA1P14
ENSG00000251682	3.34905	9.41031e-50	1.78933e-47	AC122718.2
ENSG00000273792	2.16463	1.0198e-49	1.93148e-47	AC022898.2
ENSG00000252213	4.85213	1.11474e-49	2.10302e-47	SNORA74D
ENSG00000280326	2.98544	1.41361e-49	2.64609e-47	AC067931.2
ENSG00000270742	2.8487	1.87e-49	3.48682e-47	AC096947.1
ENSG00000224973	3.05574	1.97299e-49	3.66466e-47	LARGE-AS1
ENSG00000251687	3.22556	2.44193e-49	4.50091e-47	AC104791.1
ENSG00000203325	1.89833	3.78227e-49	6.94479e-47	AL445248.1
ENSG00000275850	3.10791	4.03991e-49	7.38966e-47	AC005912.2
ENSG00000259644	2.30791	4.82057e-49	8.7842e-47	AC022613.3
ENSG00000231795	3.48702	5.03568e-49	9.1072e-47	ITCH-IT1
ENSG00000200354	4.46973	5.02513e-49	9.1072e-47	SNORA71D
ENSG00000279707	3.36643	5.49015e-49	9.89194e-47	AC120349.3
ENSG00000257957	3.21174	6.16366e-49	1.1064e-46	QRSL1P3
ENSG00000218428	3.70424	7.01802e-49	1.25508e-46	NIP7P3
ENSG00000226632	2.65727	7.51991e-49	1.33985e-46	UBE2V1P1
ENSG00000207233	3.93451	8.40098e-49	1.49131e-46	SNORA37
ENSG00000232406	2.01043	9.7449e-49	1.72352e-46	AL121895.1
ENSG00000261544	4.39444	1.26556e-48	2.23012e-46	AC011939.2
ENSG00000213046	3.48914	1.64063e-48	2.8805e-46	EEF1A1P32
ENSG00000267764	2.12779	1.78003e-48	3.11389e-46	AC093567.1
ENSG00000223505	1.97649	2.12357e-48	3.7014e-46	AC114402.1
ENSG00000202078	2.09734	2.32221e-48	4.01851e-46	RF00019
ENSG00000228073	4.7736	2.58836e-48	4.46302e-46	AC133106.1
ENSG00000260586	3.10267	2.62798e-48	4.51515e-46	AC064799.2
ENSG00000274397	4.78226	2.83695e-48	4.85684e-46	AL357153.4
ENSG00000271639	3.66475	3.00757e-48	5.13067e-46	AC019072.1
ENSG00000200783	3.45504	3.13526e-48	5.32961e-46	RN7SKP180
ENSG00000269028	1.8075	3.67205e-48	6.22011e-46	MTRNR2L12
ENSG00000260417	2.6094	3.91691e-48	6.61161e-46	AC092127.1
ENSG00000255220	3.62127	4.57915e-48	7.70241e-46	DDX18P5
ENSG00000220392	3.22779	5.09104e-48	8.53362e-46	FCF1P5
ENSG00000250031	2.18224	5.14886e-48	8.60056e-46	AC009927.1
ENSG00000237234	1.98943	5.63572e-48	9.38124e-46	Z99289.1
ENSG00000229800	2.57608	5.79238e-48	9.60876e-46	ATP8A2P2
ENSG00000274421	2.65327	6.42371e-48	1.06194e-45	AL162390.1
ENSG00000258399	2.31546	8.51578e-48	1.40298e-45	AL117190.1
ENSG00000238961	2.72403	9.0549e-48	1.4867e-45	SNORA47
ENSG00000259335	3.46502	1.12016e-47	1.8329e-45	HNRNPMP1
ENSG00000225767	3.27518	1.15945e-47	1.89076e-45	AL049637.1
ENSG00000249012	3.64574	1.17429e-47	1.90849e-45	AC104819.1
ENSG00000231201	2.75203	1.31647e-47	2.13237e-45	AF127577.2
ENSG00000223899	2.39954	1.35424e-47	2.18619e-45	SEC13P1
ENSG00000235945	3.49008	1.48265e-47	2.37753e-45	AC002543.1
ENSG00000234925	1.7983	1.4799e-47	2.37753e-45	ATP5PDP4
ENSG00000224490	2.52275	1.5392e-47	2.46001e-45	TTC21B-AS1
ENSG00000270124	2.61393	1.71076e-47	2.72514e-45	AC092127.2
ENSG00000241003	2.44882	2.00515e-47	3.18356e-45	AC108860.1
ENSG00000200816	3.72485	2.11131e-47	3.34108e-45	SNORA38
ENSG00000279390	2.70589	2.26461e-47	3.57193e-45	AF127577.6
ENSG00000234428	2.34725	2.67349e-47	4.20306e-45	AC023051.1
ENSG00000275488	3.45086	3.44539e-47	5.39894e-45	AC023509.5
ENSG00000201176	2.49191	3.56637e-47	5.57037e-45	RNU6-853P
ENSG00000264270	2.90763	3.59307e-47	5.59391e-45	AC087749.1
ENSG00000162630	2.04601	3.67746e-47	5.70683e-45	B3GALT2
ENSG00000257568	3.07371	3.74296e-47	5.78979e-45	AC079035.1
ENSG00000253284	1.95807	3.81523e-47	5.88268e-45	AC092828.1
ENSG00000229839	1.62009	3.84595e-47	5.91109e-45	AC018462.1
ENSG00000228196	2.91572	4.2268e-47	6.47575e-45	PTPN2P1
ENSG00000243107	1.74881	5.08625e-47	7.76775e-45	AC000120.1
ENSG00000279645	3.2164	5.66101e-47	8.61817e-45	AC016251.1
ENSG00000279862	2.48821	6.24096e-47	9.47111e-45	AC092964.1
ENSG00000226801	3.08074	6.28838e-47	9.51306e-45	OSTCP8
ENSG00000226746	2.52935	9.5969e-47	1.44274e-44	SMCR5
ENSG00000227331	2.36272	9.65614e-47	1.44713e-44	AC005042.1
ENSG00000236018	2.69928	1.094e-46	1.62938e-44	AC004898.1
ENSG00000270986	3.91291	1.09152e-46	1.62938e-44	HMGB1P51
ENSG00000276517	1.22777	1.10846e-46	1.64582e-44	AL133243.3
ENSG00000258648	2.83155	1.12551e-46	1.666e-44	UBE2CP1
ENSG00000237025	2.69199	1.23922e-46	1.82869e-44	AL121601.2
ENSG00000230568	2.26218	1.35585e-46	1.99468e-44	SF3A3P1
ENSG00000236327	4.63181	1.79268e-46	2.62928e-44	AL831737.1
ENSG00000237406	2.3358	1.8813e-46	2.75087e-44	NDUFA9P1
ENSG00000279235	3.0791	2.01204e-46	2.92427e-44	AC011944.2
ENSG00000280036	4.15377	2.1348e-46	3.09334e-44	AC020661.4
ENSG00000232623	2.55829	2.2429e-46	3.24021e-44	AP000266.1
ENSG00000231310	2.61977	2.33994e-46	3.37028e-44	TBL1XR1-AS1
ENSG00000271811	2.12819	2.41341e-46	3.46572e-44	Z97200.1
ENSG00000212124	1.89481	2.45291e-46	3.51196e-44	TAS2R19
ENSG00000259118	1.88439	2.48117e-46	3.54189e-44	AL139022.1
ENSG00000177688	1.81296	2.51998e-46	3.58665e-44	SUMO4
ENSG00000238109	1.9875	2.60766e-46	3.6896e-44	AC004893.1
ENSG00000279977	3.16028	2.60315e-46	3.6896e-44	AC008764.10
ENSG00000265261	2.98794	2.82777e-46	3.9876e-44	AC027575.1
ENSG00000279236	2.33071	2.83484e-46	3.9876e-44	AC064801.2
ENSG00000280295	2.55662	2.88178e-46	4.04181e-44	AC099811.6
ENSG00000184270	2.47231	2.93112e-46	4.09906e-44	HIST2H2AB
ENSG00000275811	3.93593	3.01013e-46	4.19735e-44	HTR1DP1
ENSG00000279281	2.56994	3.09989e-46	4.31001e-44	AC015883.1
ENSG00000249850	2.09096	3.16927e-46	4.39378e-44	KRT18P31
ENSG00000218757	4.37604	3.3808e-46	4.67356e-44	AL121952.1
ENSG00000184260	1.69265	3.39337e-46	4.67751e-44	HIST2H2AC
ENSG00000232608	2.33853	3.45476e-46	4.74852e-44	TIMM9P2
ENSG00000266696	3.28764	3.86374e-46	5.29552e-44	AC044840.1
ENSG00000261369	3.83945	4.01689e-46	5.48979e-44	AC007533.1
ENSG00000240175	4.66938	4.07575e-46	5.55445e-44	MAGI1-AS1
ENSG00000259735	3.87603	4.11462e-46	5.59158e-44	AC092868.2
ENSG00000237704	5.4067	4.35542e-46	5.90215e-44	AP004289.2
ENSG00000279416	3.93667	5.16226e-46	6.97586e-44	AC099689.1
ENSG00000272219	3.0854	5.43819e-46	7.32815e-44	AC005072.1
ENSG00000257298	1.77876	5.71577e-46	7.68069e-44	AC008147.2
ENSG00000274598	3.50436	6.41481e-46	8.59602e-44	AC087893.1
ENSG00000125414	2.34184	6.53198e-46	8.72872e-44	MYH2
ENSG00000178021	3.31172	6.6706e-46	8.88926e-44	TSPYL6
ENSG00000253607	2.5243	7.44904e-46	9.8992e-44	AC104316.1
ENSG00000259617	2.84854	7.51127e-46	9.9544e-44	AC020661.3
ENSG00000212128	3.25706	7.93187e-46	1.04829e-43	TAS2R13
ENSG00000259158	1.59779	1.00483e-45	1.32436e-43	ADAM20P1
ENSG00000259498	1.83031	1.0907e-45	1.43361e-43	TPM1-AS
ENSG00000258044	2.6903	1.12597e-45	1.47593e-43	AC073569.1
ENSG00000243260	2.42177	1.14756e-45	1.50016e-43	RN7SL558P
ENSG00000179038	2.51835	1.16697e-45	1.5214e-43	AP001885.1
ENSG00000230590	1.35856	1.198e-45	1.55763e-43	FTX
ENSG00000241535	2.99441	1.29731e-45	1.68221e-43	CBX5P1
ENSG00000134551	2.18783	1.4639e-45	1.89312e-43	PRH2
ENSG00000237307	2.08564	1.50756e-45	1.94435e-43	SRRM1P3
ENSG00000235937	2.80729	1.67792e-45	2.15829e-43	AC008280.1
ENSG00000266371	3.01737	1.74995e-45	2.24493e-43	AC079915.1
ENSG00000234718	2.80072	2.01161e-45	2.56691e-43	AC007161.1
ENSG00000259481	3.70587	2.17802e-45	2.77191e-43	AC012404.1
ENSG00000232027	1.88714	2.26249e-45	2.87181e-43	AL671986.1
ENSG00000259499	3.09225	2.35937e-45	2.98691e-43	AC090519.2
ENSG00000279570	2.75258	2.53088e-45	3.19562e-43	AC099804.1
ENSG00000215867	2.77645	2.96059e-45	3.7284e-43	KRT18P57
ENSG00000197882	2.71206	2.987e-45	3.75185e-43	OR7E13P
ENSG00000278963	2.10938	3.80095e-45	4.76178e-43	AC005921.3
ENSG00000224083	2.44572	4.25848e-45	5.30733e-43	MTCO1P11
ENSG00000254440	2.70619	4.44816e-45	5.5294e-43	PBOV1
ENSG00000262265	3.24956	4.50985e-45	5.59163e-43	AC002558.3
ENSG00000278893	2.20316	4.5781e-45	5.66167e-43	AC010533.1
ENSG00000267375	3.32378	4.73391e-45	5.8244e-43	AC008649.2
ENSG00000259883	1.88579	4.72808e-45	5.8244e-43	EHD4-AS1
ENSG00000255141	3.86446	5.24409e-45	6.43565e-43	HNRNPA1P76
ENSG00000228368	5.17185	5.58869e-45	6.8411e-43	AC106873.1
ENSG00000266541	2.6137	5.95119e-45	7.26634e-43	AP001381.1
ENSG00000225711	4.13576	6.05086e-45	7.36933e-43	AL512326.1
ENSG00000229623	5.14804	6.13143e-45	7.44861e-43	METTL21AP1
ENSG00000215184	4.23351	6.38503e-45	7.73714e-43	RPS12P16
ENSG00000226533	3.63467	7.0834e-45	8.56184e-43	BTBD9-AS1
ENSG00000280269	2.14758	7.41372e-45	8.93864e-43	AP000577.1
ENSG00000279883	5.21177	7.93242e-45	9.54013e-43	AC010480.1
ENSG00000235522	2.27261	8.1229e-45	9.74485e-43	AC010978.1
ENSG00000280190	4.19917	8.20036e-45	9.8133e-43	AC027279.4
ENSG00000267882	1.90352	8.24008e-45	9.83637e-43	AL031666.2
ENSG00000228386	3.88847	9.14107e-45	1.08849e-42	AL031668.1
ENSG00000266805	2.07128	9.6955e-45	1.15166e-42	AP005432.1
ENSG00000264196	3.55307	9.84198e-45	1.16618e-42	AC011120.1
ENSG00000244642	3.04793	1.07737e-44	1.27344e-42	RN7SL396P
ENSG00000253119	2.70446	1.09314e-44	1.28891e-42	HNRNPA3P7
ENSG00000189099	4.31579	1.1385e-44	1.33911e-42	PRSS48
ENSG00000252498	1.87811	1.5954e-44	1.87195e-42	RNU6-1016P
ENSG00000199347	3.75057	1.75228e-44	2.05102e-42	RNU5E-1
ENSG00000269821	1.57973	1.76034e-44	2.05545e-42	KCNQ1OT1
ENSG00000259924	2.2712	1.76577e-44	2.0568e-42	AC011939.1
ENSG00000171671	3.78359	1.85858e-44	2.15967e-42	SHANK2-AS3
ENSG00000205500	2.21405	1.86337e-44	2.16003e-42	AC013472.1
ENSG00000254112	4.25674	1.89135e-44	2.18719e-42	AP003467.2
ENSG00000250733	3.57692	2.1317e-44	2.45923e-42	C8orf17
ENSG00000230022	3.07638	2.2165e-44	2.55093e-42	FNTAP2
ENSG00000256222	2.04542	2.3415e-44	2.68837e-42	MTRNR2L3
ENSG00000224822	2.63182	2.47226e-44	2.83174e-42	THRB-IT1
ENSG00000225761	2.76926	2.65718e-44	3.03632e-42	AL596247.1
ENSG00000227773	2.9153	2.91825e-44	3.32674e-42	ASH1L-IT1
ENSG00000251229	1.99308	3.00993e-44	3.42314e-42	AL645924.2
ENSG00000236564	3.39999	3.54786e-44	4.0254e-42	YWHAQP5
ENSG00000228061	2.6888	3.78607e-44	4.28556e-42	AC131571.1
ENSG00000231395	2.12948	3.97381e-44	4.48752e-42	ARL4AP4
ENSG00000225602	3.70031	4.05694e-44	4.57066e-42	MTOR-AS1
ENSG00000279425	1.50433	4.32601e-44	4.86241e-42	AC092279.2
ENSG00000124835	3.67556	5.53063e-44	6.20191e-42	AC105760.1
ENSG00000230068	2.37302	6.72484e-44	7.52353e-42	CDC42-IT1
ENSG00000264895	2.93493	6.95605e-44	7.76415e-42	AC006141.1
ENSG00000259999	3.98422	7.99639e-44	8.90468e-42	AC009054.1
ENSG00000272406	4.44356	8.45081e-44	9.38899e-42	AC108102.1
ENSG00000228280	3.11202	8.65233e-44	9.59073e-42	AL731568.1
ENSG00000253372	2.09888	9.33591e-44	1.03247e-41	AC016405.1
ENSG00000229344	1.57119	9.63141e-44	1.0617e-41	MTCO2P12
ENSG00000227409	2.16147	9.64438e-44	1.0617e-41	ZMYM4-AS1
ENSG00000232970	3.3927	1.11967e-43	1.22977e-41	POLHP1
ENSG00000270427	1.64191	1.15043e-43	1.26062e-41	NRBF2P5
ENSG00000237738	2.82784	1.1549e-43	1.26062e-41	RNF216-IT1
ENSG00000242087	4.06398	1.15562e-43	1.26062e-41	RPL36AP41
ENSG00000254843	3.25534	1.19395e-43	1.29938e-41	XIAPP2
ENSG00000202058	1.76409	1.23899e-43	1.33941e-41	RN7SKP80
ENSG00000250582	3.66708	1.24197e-43	1.33963e-41	SMAD1-AS2
ENSG00000258983	2.42224	1.32987e-43	1.43124e-41	AL162171.2
ENSG00000281469	1.72231	1.36074e-43	1.46119e-41	AC019226.1
ENSG00000268257	4.17352	1.4943e-43	1.60103e-41	AIRN
ENSG00000281195	1.72581	1.62205e-43	1.73405e-41	AC007878.1
ENSG00000214676	3.09839	1.6707e-43	1.7821e-41	RPL9P16
ENSG00000235816	2.5343	1.81157e-43	1.92808e-41	PRELID1P3
ENSG00000232729	1.79326	1.8754e-43	1.99161e-41	AC211433.1
ENSG00000272320	1.66355	1.89188e-43	2.00468e-41	AL445309.1
ENSG00000272506	2.27863	1.91346e-43	2.02309e-41	AL357078.3
ENSG00000273245	1.64289	1.98377e-43	2.09283e-41	AC092653.1
ENSG00000260744	3.22479	2.13404e-43	2.24644e-41	AC007494.2
ENSG00000279814	5.58297	2.27979e-43	2.39462e-41	AC010997.6
ENSG00000275506	2.29778	2.30517e-43	2.41601e-41	AC010378.1
ENSG00000267694	2.95344	2.32875e-43	2.43542e-41	AP005131.5
ENSG00000259336	2.46623	2.44873e-43	2.55e-41	AC021231.1
ENSG00000258455	4.51329	2.44892e-43	2.55e-41	AL158801.3
ENSG00000239686	4.26029	2.89284e-43	3.00574e-41	AL158801.1
ENSG00000146006	1.76638	2.97214e-43	3.08148e-41	LRRTM2
ENSG00000233072	2.86503	3.38279e-43	3.49969e-41	RPS15AP6
ENSG00000213018	1.74179	3.7101e-43	3.83008e-41	AL590762.1
ENSG00000254577	1.64113	3.7528e-43	3.86586e-41	AC087276.1
ENSG00000250869	2.41623	4.13228e-43	4.23863e-41	AC087359.1
ENSG00000267934	1.72487	4.14812e-43	4.24582e-41	AC010300.1
ENSG00000235958	1.18645	4.34008e-43	4.43287e-41	UBOX5-AS1
ENSG00000228292	4.83878	4.726e-43	4.81681e-41	AL512604.1
ENSG00000255176	1.57372	5.38437e-43	5.47623e-41	AP000941.1
ENSG00000265093	3.46975	5.51537e-43	5.59763e-41	RN7SL246P
ENSG00000279029	2.27825	5.77513e-43	5.84893e-41	AL353583.1
ENSG00000232878	2.97952	5.84134e-43	5.90356e-41	DPYD-AS1
ENSG00000271199	1.98662	5.99727e-43	6.04844e-41	AL353804.2
ENSG00000213050	3.44612	6.08336e-43	6.12243e-41	TPM3P1
ENSG00000236095	1.93401	6.56622e-43	6.5946e-41	AL807757.2
ENSG00000252947	3.98649	6.79259e-43	6.80773e-41	SCARNA1
ENSG00000277558	2.87501	7.22902e-43	7.23007e-41	AL109923.1
ENSG00000258086	1.98262	7.66269e-43	7.6479e-41	AC079313.1
ENSG00000261336	3.04807	7.82803e-43	7.79675e-41	EIF4BP5
ENSG00000244384	3.09333	8.08715e-43	8.02269e-41	RN7SL359P
ENSG00000251733	2.46118	8.08823e-43	8.02269e-41	SCARNA8
ENSG00000262470	3.19396	8.369e-43	8.2841e-41	TVP23CP2
ENSG00000259986	3.03994	8.54003e-43	8.43604e-41	AC103876.1
ENSG00000279527	3.22935	1.07027e-42	1.05507e-40	AC073592.7
ENSG00000230872	1.51986	1.09197e-42	1.07207e-40	MFSD13B
ENSG00000169075	4.1641	1.09125e-42	1.07207e-40	Z99496.1
ENSG00000244229	2.90868	1.14128e-42	1.1182e-40	RPL26P35
ENSG00000271716	3.08614	1.16379e-42	1.13794e-40	AC022001.2
ENSG00000230300	3.6265	1.16695e-42	1.13871e-40	STARD13-IT1
ENSG00000235159	1.564	1.22346e-42	1.19144e-40	AL121672.2
ENSG00000267924	2.20531	1.25165e-42	1.21397e-40	AC139769.2
ENSG00000237853	2.92729	1.24936e-42	1.21397e-40	NFIA-AS1
ENSG00000247473	2.26474	1.26386e-42	1.22335e-40	CARS-AS1
ENSG00000259532	3.7327	1.33325e-42	1.28792e-40	AC009269.2
ENSG00000273489	1.57389	1.3808e-42	1.33119e-40	AC008264.2
ENSG00000249302	3.56029	1.38966e-42	1.33704e-40	FTH1P24
ENSG00000261529	2.28975	1.49568e-42	1.43619e-40	AC100774.1
ENSG00000235060	3.32524	1.55136e-42	1.48668e-40	VDAC1P4
ENSG00000241120	2.09163	1.7141e-42	1.63937e-40	HMGN1P8
ENSG00000227383	4.41445	1.7843e-42	1.70312e-40	AL353662.1
ENSG00000226318	1.73986	1.9489e-42	1.85655e-40	RPS3AP38
ENSG00000269806	3.54591	1.98544e-42	1.88762e-40	BICRA-AS1
ENSG00000278771	2.80592	2.06449e-42	1.9589e-40	RN7SL3
ENSG00000239300	1.54169	2.15438e-42	2.03616e-40	AC080162.1
ENSG00000181722	1.66653	2.15137e-42	2.03616e-40	ZBTB20
ENSG00000226803	1.25063	2.23997e-42	2.11291e-40	AL136311.1
ENSG00000257438	3.40103	2.38422e-42	2.24458e-40	AC011595.1
ENSG00000243986	4.41667	2.40928e-42	2.26373e-40	ENO1P3
ENSG00000246477	1.60234	2.51331e-42	2.35688e-40	AF131216.1
ENSG00000234358	4.12486	3.05855e-42	2.8626e-40	AC003080.1
ENSG00000280205	3.34492	3.11057e-42	2.90564e-40	AC009716.2
ENSG00000271332	3.14268	3.27942e-42	3.05742e-40	AC023206.1
ENSG00000239437	2.61769	3.38812e-42	3.15266e-40	RN7SL752P
ENSG00000260555	1.94273	4.38179e-42	4.06156e-40	AC092681.2
ENSG00000280069	1.82206	4.44494e-42	4.11217e-40	AC127024.8
ENSG00000278408	3.52636	4.48483e-42	4.14111e-40	AC108861.1
ENSG00000279176	4.90166	4.80541e-42	4.42777e-40	AC079316.2
ENSG00000231799	1.72258	4.8137e-42	4.42777e-40	PA2G4P6
ENSG00000278909	3.04099	5.09306e-42	4.6738e-40	AC007608.4
ENSG00000278972	3.98474	5.1006e-42	4.6738e-40	AC015920.1
ENSG00000270048	1.84247	5.12785e-42	4.68984e-40	AC068790.4
ENSG00000226205	2.716	5.1587e-42	4.7091e-40	AC007790.1
ENSG00000226263	2.23149	5.2814e-42	4.81198e-40	ISM1-AS1
ENSG00000239207	3.19229	5.40561e-42	4.91583e-40	GAPDHP39
ENSG00000248222	3.37291	5.79596e-42	5.26087e-40	AC011389.1
ENSG00000258337	4.07931	6.53813e-42	5.92335e-40	AC130895.1
ENSG00000271840	1.79227	6.81677e-42	6.16418e-40	AL031281.2
ENSG00000237646	2.86201	7.06555e-42	6.37715e-40	HLCS-IT1
ENSG00000208892	3.93659	7.36521e-42	6.63517e-40	SNORA49
ENSG00000277840	1.62067	7.38887e-42	6.64404e-40	AC026368.1
ENSG00000256436	1.88567	7.80002e-42	7.00067e-40	TAS2R31
ENSG00000279636	1.61453	8.09155e-42	7.24879e-40	AL132989.2
ENSG00000274554	1.78358	8.95703e-42	8.00922e-40	AC083806.2
ENSG00000168263	1.99681	9.13245e-42	8.15092e-40	KCNV2
ENSG00000270269	2.19747	9.25946e-42	8.23373e-40	IMMP1LP1
ENSG00000199477	1.5437	9.55897e-42	8.48438e-40	SNORA31
ENSG00000263219	1.97322	1.00843e-41	8.93418e-40	RYKP1
ENSG00000270585	2.35201	1.08986e-41	9.63788e-40	AL445435.1
ENSG00000175604	2.47324	1.10356e-41	9.70547e-40	AC007601.1
ENSG00000278949	1.50232	1.1008e-41	9.70547e-40	AC127070.4
ENSG00000241738	2.79804	1.10265e-41	9.70547e-40	ZNF90P1
ENSG00000257802	2.24801	1.16998e-41	1.02708e-39	AC089984.2
ENSG00000265739	2.82898	1.19296e-41	1.04535e-39	AC104984.3
ENSG00000227197	3.92643	1.24927e-41	1.0927e-39	AC009365.3
ENSG00000232907	1.30664	1.60769e-41	1.40365e-39	DLGAP4-AS1
ENSG00000240729	2.21757	1.7021e-41	1.48339e-39	AC146507.2
ENSG00000268322	3.17837	1.7251e-41	1.50071e-39	BNIP3P25
ENSG00000255097	4.88043	1.90938e-41	1.65803e-39	AP006259.1
ENSG00000232915	3.64518	2.04254e-41	1.77046e-39	AC097721.1
ENSG00000273870	2.02086	2.12051e-41	1.83473e-39	AL138721.1
ENSG00000239483	1.90083	2.18974e-41	1.89124e-39	RPS15AP16
ENSG00000233693	2.75019	2.23633e-41	1.92801e-39	AL357568.1
ENSG00000270799	4.47654	2.31314e-41	1.99066e-39	AC013467.2
ENSG00000254205	3.53259	2.37404e-41	2.03943e-39	AC009686.1
ENSG00000235530	1.48204	2.62245e-41	2.24481e-39	AC087294.1
ENSG00000223704	1.65452	2.61834e-41	2.24481e-39	LINC01422
ENSG00000182347	2.9644	2.64699e-41	2.26179e-39	PDSS1P1
ENSG00000228599	2.24638	2.67753e-41	2.28014e-39	RPL7P52
ENSG00000227028	2.10593	2.67794e-41	2.28014e-39	SLC8A1-AS1
ENSG00000270661	2.32812	2.80962e-41	2.38803e-39	Z99289.2
ENSG00000279762	1.91609	2.93162e-41	2.48732e-39	AC005899.8
ENSG00000253273	3.45269	3.04141e-41	2.57593e-39	AC022826.1
ENSG00000280434	1.41988	3.05538e-41	2.58322e-39	AL031595.3
ENSG00000253991	2.98401	3.33663e-41	2.81606e-39	AP001207.2
ENSG00000276337	1.61294	3.37099e-41	2.84007e-39	AC105429.1
ENSG00000227068	4.23245	3.56658e-41	2.99961e-39	AL162584.1
ENSG00000279394	2.85118	3.72144e-41	3.12438e-39	AC015871.4
ENSG00000228976	4.49766	3.85122e-41	3.22771e-39	SUMO2P8
ENSG00000271146	4.38933	4.09537e-41	3.42637e-39	AC018889.1
ENSG00000273521	1.56883	5.59479e-41	4.67272e-39	AL162274.1
ENSG00000225934	2.78611	6.60051e-41	5.50313e-39	AL592310.1
ENSG00000240549	2.60881	7.01665e-41	5.83996e-39	THOC7-AS1
ENSG00000138080	1.29498	7.14149e-41	5.9336e-39	EMILIN1
ENSG00000196811	2.1252	7.16521e-41	5.94304e-39	CHRNG
ENSG00000180662	2.67845	7.54585e-41	6.24799e-39	RPL21P8
ENSG00000257246	1.77882	7.7228e-41	6.38352e-39	PHBP19
ENSG00000267393	4.75146	8.06061e-41	6.65131e-39	AP002439.1
ENSG00000270462	1.91805	8.43783e-41	6.95066e-39	AC005034.2
ENSG00000256712	3.21713	8.78314e-41	7.22275e-39	AC134349.1
ENSG00000239465	2.88084	8.93338e-41	7.33376e-39	AC090543.1
ENSG00000279071	2.25058	9.01847e-41	7.391e-39	AC073592.3
ENSG00000225216	2.56608	9.22705e-41	7.54907e-39	AC007362.1
ENSG00000224733	4.25471	9.47729e-41	7.74064e-39	AL034349.1
ENSG00000259950	3.82351	9.56684e-41	7.80054e-39	AC034105.3
ENSG00000228446	1.7234	9.92236e-41	8.07673e-39	AC073052.1
ENSG00000256571	3.85741	1.00302e-40	8.15076e-39	AC079866.2
ENSG00000188451	1.99446	1.09249e-40	8.86281e-39	SRP72P2
ENSG00000224751	3.62216	1.12325e-40	9.09703e-39	SHMT1P1
ENSG00000254556	3.91047	1.19472e-40	9.65955e-39	AF131215.2
ENSG00000277539	3.58394	1.22693e-40	9.89902e-39	AC138058.1
ENSG00000237872	2.7879	1.2428e-40	9.99787e-39	POU5F1P4
ENSG00000267734	3.50859	1.43518e-40	1.15262e-38	AL121989.1
ENSG00000234650	2.44403	1.50474e-40	1.20648e-38	PCCA-AS1
ENSG00000229531	3.14125	1.65201e-40	1.32235e-38	Z99127.1
ENSG00000225928	3.28341	1.70958e-40	1.36616e-38	CACYBPP1
ENSG00000230495	2.13005	1.88509e-40	1.50391e-38	AL132765.1
ENSG00000276255	1.97131	1.90285e-40	1.51557e-38	AL136379.1
ENSG00000270429	2.31411	2.11903e-40	1.68496e-38	KNOP1P2
ENSG00000207475	2.29924	2.28875e-40	1.81692e-38	SNORA80E
ENSG00000235018	3.35373	2.43293e-40	1.92819e-38	AL137077.1
ENSG00000229105	3.90805	2.4542e-40	1.94185e-38	ASTN2-AS1
ENSG00000213109	2.55472	2.53258e-40	2.00057e-38	AL365223.1
ENSG00000237088	3.90868	2.66073e-40	2.09836e-38	AL163193.1
ENSG00000274364	2.14803	2.78142e-40	2.18637e-38	AL110115.1
ENSG00000245532	1.45117	2.7883e-40	2.1882e-38	NEAT1
ENSG00000229241	2.63766	2.81936e-40	2.20897e-38	PNPT1P1
ENSG00000227413	2.50466	3.04292e-40	2.38025e-38	AL022238.1
ENSG00000257474	2.77442	3.05292e-40	2.38421e-38	AC027288.1
ENSG00000231794	1.7143	3.13179e-40	2.44183e-38	AC009542.1
ENSG00000281026	1.15481	3.14735e-40	2.44999e-38	N4BP2L2-IT2
ENSG00000248415	1.87119	3.18168e-40	2.47271e-38	GAPDHP61
ENSG00000213005	3.31004	3.3241e-40	2.57923e-38	PTTG3P
ENSG00000153802	2.89729	3.54002e-40	2.74235e-38	TMPRSS11D
ENSG00000261253	1.47904	3.87946e-40	3.00047e-38	AC137932.2
ENSG00000259915	1.50251	4.02823e-40	3.11053e-38	AC017071.1
ENSG00000220867	2.55179	4.35518e-40	3.35761e-38	HSPE1P26
ENSG00000228149	1.64097	4.55963e-40	3.5096e-38	RPL3P1
ENSG00000236559	2.072	4.86036e-40	3.7351e-38	AL117381.1
ENSG00000237170	3.01906	5.0044e-40	3.83966e-38	RPS7P15
ENSG00000279502	4.92196	5.07926e-40	3.89089e-38	AC016542.2
ENSG00000233340	5.1489	5.52446e-40	4.2252e-38	AL139120.1
ENSG00000250980	3.01885	5.78316e-40	4.41604e-38	AC113155.1
ENSG00000278881	2.37387	5.80322e-40	4.42433e-38	FP325331.1
ENSG00000235112	3.91304	6.03338e-40	4.59253e-38	HSPE1P27
ENSG00000203397	3.10981	6.52907e-40	4.96199e-38	AL139400.1
ENSG00000264705	2.1247	6.56843e-40	4.98403e-38	AC090337.1
ENSG00000235481	1.80021	6.70376e-40	5.0787e-38	UBE2R2-AS1
ENSG00000277687	1.3534	7.69191e-40	5.81815e-38	AL139407.1
ENSG00000229601	2.68869	7.81032e-40	5.89315e-38	AL590762.4
ENSG00000235740	3.03677	7.81556e-40	5.89315e-38	PHACTR2-AS1
ENSG00000231172	4.22574	7.82781e-40	5.89316e-38	AC007099.1
ENSG00000213041	2.60101	8.28475e-40	6.22741e-38	AC093422.1
ENSG00000261714	3.25098	8.30096e-40	6.22986e-38	AC105137.1
ENSG00000201448	2.55859	8.41014e-40	6.30198e-38	SNORA63C
ENSG00000223450	3.5926	8.85677e-40	6.62632e-38	AL590632.1
ENSG00000231845	2.38578	9.33942e-40	6.97658e-38	HMGB3P14
ENSG00000243243	1.75919	1.00623e-39	7.50489e-38	AC073130.2
ENSG00000252452	4.12529	1.05793e-39	7.87827e-38	RNU6-107P
ENSG00000271789	1.47344	1.16346e-39	8.6508e-38	AL080317.2
ENSG00000279191	1.65384	1.17103e-39	8.69365e-38	AC068491.4
ENSG00000255040	2.73175	1.19021e-39	8.82242e-38	MORF4L1P3
ENSG00000256789	2.41572	1.22975e-39	9.10149e-38	AP000753.2
ENSG00000279652	1.73032	1.27564e-39	9.42657e-38	Z82217.1
ENSG00000230826	4.28432	1.35855e-39	1.00239e-37	AL390774.2
ENSG00000249593	1.9223	1.38059e-39	1.01709e-37	AC011405.1
ENSG00000259964	2.76635	1.44096e-39	1.05994e-37	THSD4-AS1
ENSG00000187229	4.57598	1.6509e-39	1.21252e-37	AC100800.1
ENSG00000225715	3.11933	1.69788e-39	1.24512e-37	AL512504.1
ENSG00000066405	1.63047	1.89439e-39	1.38711e-37	CLDN18
ENSG00000279198	1.31906	1.99852e-39	1.46113e-37	AC008894.3
ENSG00000244691	2.27054	2.06476e-39	1.50728e-37	RPL10AP1
ENSG00000237719	1.87131	2.21184e-39	1.6122e-37	Z95152.1
ENSG00000222046	1.65431	2.41467e-39	1.75738e-37	DCDC2B
ENSG00000228423	3.85411	2.51452e-39	1.82728e-37	AL357552.2
ENSG00000270772	4.62675	2.66062e-39	1.93053e-37	PDHA1P1
ENSG00000200091	3.49693	2.75799e-39	1.99817e-37	RN7SKP163
ENSG00000242488	3.52597	2.76485e-39	2.00013e-37	AF107885.1
ENSG00000259228	2.39812	3.49737e-39	2.51912e-37	HNRNPA1P62
ENSG00000235834	3.79986	3.49798e-39	2.51912e-37	Z93022.1
ENSG00000235677	1.66149	3.52853e-39	2.53733e-37	NPM1P26
ENSG00000263924	2.26826	3.76678e-39	2.70461e-37	AC022960.1
ENSG00000253399	2.60719	3.8481e-39	2.75888e-37	AC078852.1
ENSG00000277130	1.71638	3.92984e-39	2.81328e-37	AC073569.3
ENSG00000252473	2.19261	4.01408e-39	2.86932e-37	RF00272
ENSG00000260034	1.78652	4.27023e-39	3.04789e-37	LCMT1-AS2
ENSG00000267016	2.30654	4.66976e-39	3.32812e-37	AC111170.1
ENSG00000171217	1.60072	4.80369e-39	3.41851e-37	CLDN20
ENSG00000279474	3.64505	4.92107e-39	3.49687e-37	AC125437.2
ENSG00000212342	3.9055	4.98781e-39	3.53907e-37	RF00586
ENSG00000225423	2.4915	5.05005e-39	3.57795e-37	TNPO1P1
ENSG00000252549	2.79501	5.18001e-39	3.66463e-37	RNU6-759P
ENSG00000274441	4.28493	5.54455e-39	3.91676e-37	AC008957.2
ENSG00000269304	1.98348	5.56345e-39	3.92435e-37	FKBP1AP1
ENSG00000279315	2.79797	5.59626e-39	3.94172e-37	AL158212.4
ENSG00000255358	3.27675	6.07831e-39	4.26875e-37	AC019227.1
ENSG00000213721	2.84669	6.077e-39	4.26875e-37	HMGN2P30
ENSG00000227948	5.05567	6.13047e-39	4.2991e-37	AC003989.1
ENSG00000213055	2.13031	6.35968e-39	4.45335e-37	EEF1B2P7
ENSG00000280080	3.26486	6.51754e-39	4.55726e-37	TBC1D22A-AS1
ENSG00000250280	3.34406	6.67572e-39	4.66073e-37	AC026124.1
ENSG00000228763	1.66376	6.68489e-39	4.66073e-37	LIMS1-AS1
ENSG00000229999	2.49076	6.798e-39	4.73273e-37	AL022238.2
ENSG00000224972	4.24693	6.99019e-39	4.85949e-37	AL513412.1
ENSG00000246250	1.76389	7.18583e-39	4.98829e-37	AC087521.2
ENSG00000278979	2.3056	7.32097e-39	5.07479e-37	AC007598.3
ENSG00000279432	1.62846	8.69504e-39	6.01859e-37	AC015799.1
ENSG00000253168	3.67265	9.52187e-39	6.572e-37	AC124069.1
ENSG00000230799	1.73432	1.00825e-38	6.949e-37	AC007279.1
ENSG00000231831	1.63655	1.03368e-38	7.11407e-37	MTHFD1P1
ENSG00000262833	2.56786	1.06409e-38	7.30245e-37	AC016245.1
ENSG00000279887	3.41653	1.09455e-38	7.50075e-37	AC046158.4
ENSG00000199568	3.33793	1.09889e-38	7.51982e-37	RNU5A-1
ENSG00000237331	3.17157	1.10229e-38	7.53239e-37	XIAP-AS1
ENSG00000226705	3.43144	1.13692e-38	7.75796e-37	SDCBPP1
ENSG00000244476	2.04633	1.14046e-38	7.77114e-37	ERVFRD-1
ENSG00000174038	2.1522	1.24492e-38	8.47088e-37	C9orf131
ENSG00000279433	2.61873	1.41044e-38	9.58364e-37	AC018529.3
ENSG00000252782	2.28634	1.41674e-38	9.61283e-37	RNU6-341P
ENSG00000226410	3.6025	1.4534e-38	9.84771e-37	AC104058.1
ENSG00000252269	3.44975	1.56516e-38	1.059e-36	RNU4ATAC12P
ENSG00000126861	1.50346	1.57913e-38	1.06695e-36	OMG
ENSG00000274064	3.818	1.68565e-38	1.13733e-36	AC040978.1
ENSG00000271204	2.95415	1.8081e-38	1.21824e-36	AC016831.5
ENSG00000182376	2.08852	1.91404e-38	1.28782e-36	AC138028.1
ENSG00000272918	1.23728	1.94851e-38	1.30918e-36	AC005070.3
ENSG00000223974	2.7059	1.97582e-38	1.32567e-36	BNIP3P42
ENSG00000230482	3.34817	2.20204e-38	1.4754e-36	ATP5MC2P3
ENSG00000280408	2.18969	2.31644e-38	1.54989e-36	AC032044.2
ENSG00000280365	4.02796	2.65103e-38	1.77129e-36	AC021766.1
ENSG00000233716	2.93189	2.74144e-38	1.82916e-36	AC074367.1
ENSG00000201302	1.1493	3.16476e-38	2.10869e-36	SNORA65
ENSG00000256682	2.15171	3.2234e-38	2.14479e-36	AC006518.2
ENSG00000248100	3.35713	3.23918e-38	2.15231e-36	AC087257.1
ENSG00000236262	2.98967	3.34952e-38	2.2195e-36	SHANK2-AS2
ENSG00000277541	2.45254	3.34809e-38	2.2195e-36	ZNF630-AS1
ENSG00000229948	3.63534	3.43252e-38	2.27137e-36	B3GALNT1P1
ENSG00000230322	4.47265	3.84177e-38	2.53868e-36	AL136320.1
ENSG00000253911	3.52387	4.06811e-38	2.68089e-36	AP003467.1
ENSG00000280515	2.70136	4.0834e-38	2.68728e-36	SALRNA2
ENSG00000262402	2.53817	4.31038e-38	2.83278e-36	MCUR1P1
ENSG00000227309	3.27865	4.33957e-38	2.84807e-36	AC140076.1
ENSG00000266598	3.40203	4.47752e-38	2.9346e-36	AC037487.2
ENSG00000279250	3.46033	4.8386e-38	3.16694e-36	AC022919.1
ENSG00000221491	2.20642	5.08246e-38	3.32203e-36	SNORA2C
ENSG00000261630	2.88567	5.23851e-38	3.41939e-36	AC007496.2
ENSG00000242999	2.16498	5.26284e-38	3.43062e-36	RN7SL239P
ENSG00000216636	3.47904	5.59059e-38	3.63933e-36	RPL7P25
ENSG00000225956	2.17568	5.70598e-38	3.70943e-36	AL050320.1
ENSG00000232693	2.62832	6.0199e-38	3.90823e-36	AC012370.1
ENSG00000273055	1.13898	6.26519e-38	4.06199e-36	AC005046.1
ENSG00000236426	2.74333	6.59959e-38	4.27304e-36	AL583824.1
ENSG00000225885	1.78862	6.81409e-38	4.40599e-36	AC023590.1
ENSG00000246851	1.61055	7.05855e-38	4.55793e-36	AL157938.3
ENSG00000274963	2.1082	7.28276e-38	4.6964e-36	RN7SL600P
ENSG00000273302	1.42673	7.34802e-38	4.72582e-36	AC016747.3
ENSG00000229853	2.46937	7.34553e-38	4.72582e-36	AL034418.1
ENSG00000239183	3.94348	7.80324e-38	5.01189e-36	SNORA84
ENSG00000225746	2.07479	7.91493e-38	5.07685e-36	MEG8
ENSG00000256705	1.81284	7.97193e-38	5.1066e-36	AL137779.1
ENSG00000275278	2.86557	8.66705e-38	5.54449e-36	AC012150.2
ENSG00000279155	1.59196	8.82681e-38	5.6392e-36	AC233300.1
ENSG00000227227	2.80902	1.04249e-37	6.65135e-36	AC017101.1
ENSG00000232875	3.32416	1.06658e-37	6.79603e-36	HMGN2P35
ENSG00000259581	2.2178	1.13428e-37	7.21782e-36	TYRO3P
ENSG00000095110	2.56737	1.15755e-37	7.35618e-36	NXPE1
ENSG00000231726	2.88401	1.24109e-37	7.87669e-36	HMGN2P38
ENSG00000228076	4.26237	1.25517e-37	7.95554e-36	AL591719.1
ENSG00000236535	3.828	1.35592e-37	8.58282e-36	RC3H1-IT1
ENSG00000229048	2.4187	1.36174e-37	8.58575e-36	DUTP1
ENSG00000276410	2.94238	1.36083e-37	8.58575e-36	HIST1H2BB
ENSG00000230916	2.34179	1.35861e-37	8.58575e-36	MTCO1P53
ENSG00000253932	4.62309	1.36992e-37	8.62602e-36	AC019270.1
ENSG00000259521	1.97493	1.60561e-37	1.00969e-35	INO80-AS1
ENSG00000226493	1.73871	1.65604e-37	1.04004e-35	RPL26P27
ENSG00000237827	3.83397	1.6607e-37	1.04161e-35	RPS15AP29
ENSG00000270606	3.21389	1.72993e-37	1.08224e-35	PPIAP52
ENSG00000241438	2.38558	1.72998e-37	1.08224e-35	TDGF1P6
ENSG00000262529	2.56164	1.81495e-37	1.13392e-35	AC130650.1
ENSG00000269845	1.50361	1.92888e-37	1.20354e-35	AC092364.2
ENSG00000219608	2.84233	1.93385e-37	1.20508e-35	HIGD1AP16
ENSG00000242170	3.8189	2.03484e-37	1.26637e-35	RN7SL329P
ENSG00000263477	4.06092	2.14496e-37	1.33317e-35	AC104982.1
ENSG00000201581	3.0227	2.42717e-37	1.50663e-35	RN7SKP78
ENSG00000236065	2.73132	2.43172e-37	1.50751e-35	AL020995.1
ENSG00000231905	4.3644	2.44591e-37	1.51435e-35	SETP10
ENSG00000237280	2.90204	2.45871e-37	1.52032e-35	AL136982.3
ENSG00000230542	2.62589	2.46248e-37	1.5207e-35	LINC00102
ENSG00000180846	1.85859	2.49682e-37	1.53993e-35	CSNK1G2-AS1
ENSG00000237892	1.77067	2.50702e-37	1.54424e-35	KLF7-IT1
ENSG00000267491	2.75265	2.5816e-37	1.58815e-35	AC100788.1
ENSG00000278022	2.32146	2.61748e-37	1.60816e-35	AC118658.2
ENSG00000279591	2.00051	2.63637e-37	1.6177e-35	AC002044.2
ENSG00000201533	4.06115	2.66329e-37	1.63214e-35	RN7SKP237
ENSG00000238168	2.15303	2.71437e-37	1.65922e-35	AC137055.1
ENSG00000224007	4.96143	2.82234e-37	1.72302e-35	AC019070.1
ENSG00000254274	2.23193	3.11182e-37	1.89734e-35	TDGF1P5
ENSG00000172209	2.40183	3.15454e-37	1.92095e-35	GPR22
ENSG00000237328	3.13193	3.25164e-37	1.97758e-35	RAI1-AS1
ENSG00000260103	1.19564	3.42736e-37	2.08182e-35	AC012435.1
ENSG00000271500	2.74249	3.46854e-37	2.10417e-35	AC005183.1
ENSG00000280392	2.28611	3.81596e-37	2.31202e-35	AC007496.3
ENSG00000229585	1.80177	3.83965e-37	2.32344e-35	RPL21P44
ENSG00000265907	2.79042	4.01652e-37	2.42742e-35	AP000919.2
ENSG00000233436	1.72156	4.13484e-37	2.4958e-35	BTBD18
ENSG00000226797	2.56555	4.19774e-37	2.53058e-35	AC005828.1
ENSG00000253972	1.72231	4.47112e-37	2.69202e-35	MAL2-AS1
ENSG00000258571	2.26223	4.73332e-37	2.84632e-35	PTTG4P
ENSG00000251614	3.64544	4.92064e-37	2.95527e-35	HSPA8P19
ENSG00000227321	2.53607	5.03116e-37	3.01788e-35	MTND4P15
ENSG00000279400	1.86133	5.35895e-37	3.2105e-35	AC008957.3
ENSG00000265293	2.00219	5.37993e-37	3.21906e-35	ARGFXP2
ENSG00000263499	2.53374	5.4728e-37	3.27056e-35	AC007431.1
ENSG00000213137	2.80909	5.5406e-37	3.30697e-35	ARF1P2
ENSG00000234174	2.18917	5.55961e-37	3.3142e-35	AC016683.1
ENSG00000235262	2.47892	5.57635e-37	3.32007e-35	KDM5C-IT1
ENSG00000213608	2.32108	6.30538e-37	3.74948e-35	SLC25A14P1
ENSG00000147896	5.1303	6.89465e-37	4.09483e-35	IFNK
ENSG00000237329	3.76953	6.91863e-37	4.104e-35	AL356320.2
ENSG00000108602	2.22554	7.48251e-37	4.43302e-35	ALDH3A1
ENSG00000270130	1.47423	7.57603e-37	4.4829e-35	AC068790.7
ENSG00000244730	4.89837	7.61475e-37	4.4952e-35	AC139451.1
ENSG00000272983	1.26599	7.61549e-37	4.4952e-35	AL117339.4
ENSG00000263740	2.01919	7.66804e-37	4.52067e-35	RN7SL4P
ENSG00000215893	4.051	7.78349e-37	4.58311e-35	RPL23AP17
ENSG00000234933	2.96891	7.93078e-37	4.66413e-35	CDC42P1
ENSG00000241651	2.48088	8.27766e-37	4.86219e-35	AC099340.1
ENSG00000266767	4.22964	8.74633e-37	5.13121e-35	AP000897.2
ENSG00000268051	3.38107	9.07392e-37	5.31692e-35	AC008395.1
ENSG00000243175	1.5296	9.21372e-37	5.39227e-35	RPSAP36
ENSG00000260672	1.79566	1.0022e-36	5.85818e-35	AC100827.4
ENSG00000279080	1.35877	1.01772e-36	5.94166e-35	AL022322.2
ENSG00000167617	1.31517	1.05793e-36	6.16897e-35	CDC42EP5
ENSG00000224891	2.28193	1.12781e-36	6.56844e-35	AC007899.1
ENSG00000229190	2.2297	1.15351e-36	6.71005e-35	AC069542.1
ENSG00000271554	1.64511	1.17737e-36	6.84056e-35	AL138787.2
ENSG00000200312	7.21822	1.18197e-36	6.85899e-35	RN7SKP255
ENSG00000279085	2.2272	1.26111e-36	7.30941e-35	AL022323.3
ENSG00000121068	1.04347	1.26425e-36	7.31879e-35	TBX2
ENSG00000271064	1.89955	1.33301e-36	7.70756e-35	AC027644.2
ENSG00000266100	4.32843	1.33682e-36	7.72036e-35	AC007431.2
ENSG00000239602	2.67935	1.33847e-36	7.7206e-35	AC091959.2
ENSG00000258968	3.91753	1.35141e-36	7.78591e-35	AL049830.4
ENSG00000242634	2.8134	1.35354e-36	7.78885e-35	RPS24P16
ENSG00000254397	1.50662	1.403e-36	8.06379e-35	AC132192.1
ENSG00000202566	2.09171	1.53099e-36	8.78892e-35	MIR421
ENSG00000224451	3.85765	1.72583e-36	9.89565e-35	ATP5PBP1
ENSG00000213731	2.87605	1.95642e-36	1.12045e-34	RAB5CP1
ENSG00000236274	3.78949	1.96931e-36	1.12649e-34	AC004865.1
ENSG00000180332	3.30953	2.00529e-36	1.14571e-34	KCTD4
ENSG00000210082	1.14609	2.04156e-36	1.16504e-34	MT-RNR2
ENSG00000279283	1.52351	2.09239e-36	1.19263e-34	AC131009.4
ENSG00000259575	2.59268	2.26296e-36	1.28833e-34	AC012404.2
ENSG00000213176	2.4169	2.28172e-36	1.29748e-34	RPL13P6
ENSG00000248221	3.99389	2.47282e-36	1.40449e-34	STX18-IT1
ENSG00000231169	1.98829	2.66632e-36	1.5126e-34	EEF1B2P1
ENSG00000234185	1.66126	2.69058e-36	1.52457e-34	AC068533.3
ENSG00000279786	1.83945	2.7085e-36	1.53292e-34	AC105235.1
ENSG00000226761	3.13424	2.71345e-36	1.53391e-34	TAS2R46
ENSG00000259079	3.32728	2.85828e-36	1.61389e-34	AC005476.1
ENSG00000273691	2.1633	2.95475e-36	1.6664e-34	AC087284.1
ENSG00000176349	2.93984	3.05276e-36	1.71966e-34	AC104129.1
ENSG00000232536	1.64636	3.14642e-36	1.77035e-34	AL365436.2
ENSG00000225300	2.46858	3.40186e-36	1.91184e-34	AL591623.1
ENSG00000198590	1.0599	3.47204e-36	1.949e-34	C3orf35
ENSG00000271590	1.55586	3.52444e-36	1.97611e-34	AC108463.3
ENSG00000235088	2.60424	3.84734e-36	2.15464e-34	AL031667.2
ENSG00000265204	3.06861	3.88256e-36	2.17184e-34	AC090772.2
ENSG00000256019	3.53787	4.02151e-36	2.24695e-34	TAS2R63P
ENSG00000125631	1.6348	4.31842e-36	2.41005e-34	HTR5BP
ENSG00000229023	2.0794	4.3715e-36	2.43684e-34	AC067945.1
ENSG00000279083	4.25542	4.61382e-36	2.56895e-34	AL160274.1
ENSG00000259463	4.08034	4.62455e-36	2.57195e-34	AC020661.2
ENSG00000235619	3.95889	4.75238e-36	2.63999e-34	RPL36AP33
ENSG00000226744	2.43143	4.91616e-36	2.72782e-34	AC005326.1
ENSG00000213842	1.65723	5.06553e-36	2.80746e-34	SUGT1P2
ENSG00000240074	3.66965	5.11679e-36	2.83261e-34	RPL9P30
ENSG00000270893	4.90696	5.21588e-36	2.88414e-34	AC008277.2
ENSG00000227176	1.63276	5.22753e-36	2.88727e-34	AC092641.1
ENSG00000233583	3.38571	5.53819e-36	3.05534e-34	AL356273.1
ENSG00000203647	4.83263	5.84622e-36	3.22158e-34	AC106827.1
ENSG00000269148	1.29376	5.95074e-36	3.27543e-34	AC092301.1
ENSG00000276810	3.08324	6.43333e-36	3.53701e-34	AC244093.2
ENSG00000226520	4.00363	6.50745e-36	3.57367e-34	KIRREL1-IT1
ENSG00000254588	3.90888	6.72009e-36	3.68624e-34	AP003397.1
ENSG00000253116	2.44981	6.9382e-36	3.80155e-34	AC027698.1
ENSG00000253439	2.07304	7.50414e-36	4.10696e-34	CDC42P5
ENSG00000232978	3.48515	7.97899e-36	4.36188e-34	AL161909.2
ENSG00000170092	1.16863	8.02792e-36	4.38364e-34	SPDYE5
ENSG00000230154	2.03955	8.08716e-36	4.41099e-34	AC018463.1
ENSG00000207612	4.04478	8.11354e-36	4.42036e-34	MIR604
ENSG00000124091	1.4487	8.31073e-36	4.52267e-34	GCNT7
ENSG00000279785	2.40186	8.37574e-36	4.5529e-34	AC008267.8
ENSG00000207021	2.77247	9.04401e-36	4.91061e-34	RF00019
ENSG00000279006	2.64262	9.10659e-36	4.938e-34	AL022323.2
ENSG00000236863	3.93434	9.11498e-36	4.938e-34	RPL23AP23
ENSG00000260558	2.38716	9.15011e-36	4.95146e-34	AC018557.2
ENSG00000270906	1.50391	9.24699e-36	4.99826e-34	MTND4P35
ENSG00000230894	3.33392	9.36632e-36	5.05708e-34	AL133284.1
ENSG00000235258	2.786	9.57718e-36	5.16513e-34	NDUFB4P6
ENSG00000249098	4.8631	9.72293e-36	5.23786e-34	AC055733.1
ENSG00000238728	2.46269	9.82118e-36	5.28487e-34	MIR1972-1
ENSG00000278875	1.62998	1.0081e-35	5.4186e-34	AC025809.2
ENSG00000261632	2.8443	1.03012e-35	5.5308e-34	AC022872.1
ENSG00000269997	1.52149	1.03621e-35	5.55732e-34	AC068790.3
ENSG00000228604	2.7685	1.13692e-35	6.07911e-34	AL121759.1
ENSG00000197915	1.83646	1.1373e-35	6.07911e-34	HRNR
ENSG00000229591	1.32976	1.145e-35	6.1135e-34	AC006017.1
ENSG00000233025	1.62579	1.14882e-35	6.12708e-34	CRYZP1
ENSG00000227056	2.48161	1.15369e-35	6.14623e-34	RPL6P2
ENSG00000248449	1.79604	1.15622e-35	6.15292e-34	PCDHGB8P
ENSG00000237373	2.9439	1.18692e-35	6.30928e-34	BRWD1-IT1
ENSG00000224079	2.16935	1.21511e-35	6.45201e-34	AC091729.1
ENSG00000216813	3.66897	1.2238e-35	6.49101e-34	AL358178.1
ENSG00000233044	4.28189	1.26653e-35	6.70468e-34	AL049820.1
ENSG00000232136	3.21211	1.26687e-35	6.70468e-34	DUXAP7
ENSG00000207034	2.1452	1.41168e-35	7.46284e-34	RF00019
ENSG00000265625	1.76083	1.41985e-35	7.4978e-34	AC104564.5
ENSG00000218313	4.17263	1.44018e-35	7.58846e-34	AL139274.1
ENSG00000234945	1.24007	1.44002e-35	7.58846e-34	GTF3C2-AS1
ENSG00000213216	2.19393	1.50797e-35	7.93696e-34	AC007066.1
ENSG00000230569	3.28368	1.55501e-35	8.17559e-34	AC114763.2
ENSG00000279512	2.54159	1.69852e-35	8.92041e-34	AC011755.1
ENSG00000236003	3.71893	1.74749e-35	9.16757e-34	AC007731.4
ENSG00000270108	1.25578	1.87476e-35	9.82454e-34	AL049840.5
ENSG00000241985	2.08643	1.9113e-35	1.00051e-33	WWTR1-IT1
ENSG00000225078	3.51854	2.04638e-35	1.07006e-33	AL365338.1
ENSG00000272489	2.22426	2.08732e-35	1.09028e-33	AL132656.3
ENSG00000162877	1.63091	2.15033e-35	1.12197e-33	PM20D1
ENSG00000265218	1.69852	2.3281e-35	1.21341e-33	AC103810.2
ENSG00000200502	1.59236	2.58291e-35	1.34476e-33	RF00019
ENSG00000271917	2.55267	2.69355e-35	1.40085e-33	AL357568.2
ENSG00000186628	1.61029	2.74217e-35	1.4246e-33	FSD2
ENSG00000254879	3.38572	2.79303e-35	1.44945e-33	PTPRJ-AS1
ENSG00000233602	1.83942	2.80128e-35	1.45217e-33	ERI3-IT1
ENSG00000263603	1.69647	3.03905e-35	1.57257e-33	AC127024.2
ENSG00000251370	3.93793	3.04007e-35	1.57257e-33	SEMA5A-AS1
ENSG00000231329	1.66897	3.091e-35	1.5972e-33	AL031772.1
ENSG00000250860	3.51169	3.11415e-35	1.60571e-33	AC093225.1
ENSG00000235967	4.59821	3.11262e-35	1.60571e-33	COX5BP3
ENSG00000254936	2.53523	3.16525e-35	1.63031e-33	AF131215.4
ENSG00000232034	2.53602	3.37028e-35	1.73405e-33	AC092168.2
ENSG00000231104	1.99618	3.38095e-35	1.73769e-33	AC022395.1
ENSG00000237483	4.01922	3.55869e-35	1.82709e-33	RPS27AP8
ENSG00000243101	2.31364	3.61678e-35	1.85493e-33	RPS3P7
ENSG00000269506	3.72377	3.65261e-35	1.87131e-33	AC110792.2
ENSG00000238025	3.4822	3.74674e-35	1.9175e-33	ZDHHC4P1
ENSG00000207181	1.85685	4.08811e-35	2.08998e-33	SNORA14B
ENSG00000275017	2.10355	4.1681e-35	2.1286e-33	AL353748.2
ENSG00000226440	1.42857	4.2852e-35	2.18609e-33	AL365214.2
ENSG00000279121	3.02348	4.47793e-35	2.28199e-33	AC073592.5
ENSG00000265194	1.54486	4.60313e-35	2.34331e-33	AL359922.2
ENSG00000214548	1.38452	4.71318e-35	2.39426e-33	MEG3
ENSG00000226149	1.81969	4.98151e-35	2.52791e-33	AL356124.1
ENSG00000223973	3.45533	5.00661e-35	2.53797e-33	AC068491.1
ENSG00000239671	3.25253	5.02096e-35	2.53989e-33	AC100793.1
ENSG00000250384	3.96404	5.01621e-35	2.53989e-33	UBE2CP3
ENSG00000274023	2.78831	5.33276e-35	2.69478e-33	AL360169.2
ENSG00000214671	4.02554	5.46712e-35	2.75978e-33	RPL6P12
ENSG00000223409	4.76434	5.54338e-35	2.79534e-33	RPL17P17
ENSG00000268157	1.79596	5.55799e-35	2.79977e-33	AC010524.1
ENSG00000225084	4.40399	5.6241e-35	2.83011e-33	AL450226.1
ENSG00000242860	2.53601	5.80828e-35	2.91974e-33	RN7SL180P
ENSG00000268438	1.72452	6.06341e-35	3.0448e-33	BNIP3P27
ENSG00000268189	1.10632	6.49303e-35	3.25715e-33	AC005785.1
ENSG00000227523	2.93931	6.65105e-35	3.33294e-33	RPS20P15
ENSG00000279996	3.69325	7.12722e-35	3.56413e-33	AC004491.1
ENSG00000202392	3.02301	7.47554e-35	3.73443e-33	RN7SKP292
ENSG00000225222	4.98845	7.61785e-35	3.80158e-33	CHCHD4P5
ENSG00000224121	2.4573	8.14594e-35	4.0567e-33	ATG12P2
ENSG00000270140	2.33687	8.29549e-35	4.1269e-33	AC005520.3
ENSG00000249713	2.6924	8.35645e-35	4.14865e-33	AC026725.1
ENSG00000214650	1.61025	8.35283e-35	4.14865e-33	AC073592.1
ENSG00000257953	1.85838	9.12538e-35	4.52572e-33	AC083805.2
ENSG00000256557	4.94161	9.70417e-35	4.80781e-33	AC009509.3
ENSG00000252759	1.79404	1.04257e-34	5.15999e-33	RF00019
ENSG00000229992	3.34208	1.0947e-34	5.4124e-33	HMGB3P9
ENSG00000265443	2.07316	1.1139e-34	5.50169e-33	AC127024.3
ENSG00000274591	2.65601	1.13831e-34	5.61648e-33	AC025031.3
ENSG00000130173	1.84091	1.14683e-34	5.65273e-33	ANGPTL8
ENSG00000260012	2.23524	1.16154e-34	5.71935e-33	AC007494.1
ENSG00000261997	1.43218	1.2243e-34	6.02223e-33	AC007336.1
ENSG00000263657	2.05534	1.26603e-34	6.22111e-33	AC023389.1
ENSG00000279106	2.31004	1.33804e-34	6.56159e-33	AC009093.7
ENSG00000264829	3.1213	1.37123e-34	6.71747e-33	AC087749.2
ENSG00000260733	3.58369	1.44691e-34	7.08103e-33	AC046158.1
ENSG00000236194	1.90952	1.46727e-34	7.16611e-33	AC099811.1
ENSG00000263606	1.67925	1.46584e-34	7.16611e-33	AP000919.1
ENSG00000180610	1.31731	1.55627e-34	7.59307e-33	ZBTB12BP
ENSG00000271049	2.00303	1.64943e-34	8.03942e-33	AC020910.3
ENSG00000279744	1.34366	1.66312e-34	8.09797e-33	AC132938.5
ENSG00000271964	1.18656	1.67152e-34	8.13061e-33	AC090948.1
ENSG00000270832	4.14191	1.79914e-34	8.74256e-33	AC092120.2
ENSG00000267457	1.96575	1.84274e-34	8.94539e-33	AC004223.2
ENSG00000273474	1.33497	1.85907e-34	9.01554e-33	AL157392.4
ENSG00000279985	3.71407	1.86544e-34	9.02922e-33	AC008498.2
ENSG00000279891	2.68634	1.86752e-34	9.02922e-33	AC022498.2
ENSG00000261451	1.92518	1.86594e-34	9.02922e-33	AC104964.3
ENSG00000272211	1.74985	1.88846e-34	9.1213e-33	AC114760.2
ENSG00000274978	2.60116	2.07302e-34	1.00027e-32	RNU11
ENSG00000255565	4.1096	2.09544e-34	1.01007e-32	AC073651.1
ENSG00000222501	2.65478	2.10234e-34	1.01239e-32	RNU4-25P
ENSG00000267280	1.50784	2.1978e-34	1.0573e-32	TBX2-AS1
ENSG00000264057	1.40835	2.22032e-34	1.06706e-32	AC103810.1
ENSG00000225076	3.05117	2.22708e-34	1.06924e-32	WWC3-AS1
ENSG00000245293	2.10349	2.30832e-34	1.10714e-32	AC096564.1
ENSG00000279600	3.33703	2.31584e-34	1.10964e-32	AC015804.1
ENSG00000256025	5.04198	2.33847e-34	1.11937e-32	CACNA1C-AS4
ENSG00000251171	3.83252	2.56307e-34	1.22566e-32	AC096741.1
ENSG00000234159	4.05085	2.62796e-34	1.25544e-32	RBPMSLP
ENSG00000207082	3.25572	2.69571e-34	1.28653e-32	RNU6-171P
ENSG00000248885	3.07563	2.71875e-34	1.29624e-32	AC118465.1
ENSG00000237139	2.40288	2.7705e-34	1.31961e-32	RPS26P41
ENSG00000269950	3.97725	2.83573e-34	1.34934e-32	AP000962.1
ENSG00000259632	2.96925	2.97523e-34	1.41432e-32	AC090971.4
ENSG00000200785	3.45214	3.01268e-34	1.43071e-32	SNORD8
ENSG00000249212	1.65816	3.05215e-34	1.44803e-32	ATP1B1P1
ENSG00000271410	3.62146	3.07238e-34	1.45619e-32	AC020728.1
ENSG00000256045	1.62862	3.2117e-34	1.52072e-32	MTRNR2L10
ENSG00000279991	4.36069	3.32622e-34	1.5734e-32	AC009044.1
ENSG00000271779	2.38232	3.74665e-34	1.77053e-32	AC009994.1
ENSG00000222007	3.95332	3.8762e-34	1.82996e-32	AC064874.1
ENSG00000200953	2.03845	3.92661e-34	1.85194e-32	RF00019
ENSG00000259201	2.14058	4.24105e-34	1.99828e-32	AC090971.2
ENSG00000242882	2.01134	4.25239e-34	2.00166e-32	RPL5P11
ENSG00000224019	2.41826	4.32536e-34	2.03402e-32	RPL21P32
ENSG00000279640	1.59534	4.57221e-34	2.148e-32	AC138466.5
ENSG00000260601	3.15308	4.64934e-34	2.1821e-32	AC131391.1
ENSG00000238259	3.69671	4.76919e-34	2.23617e-32	AC067940.1
ENSG00000199676	2.25714	4.97706e-34	2.33137e-32	RF00019
ENSG00000244052	1.46958	5.02746e-34	2.35268e-32	RPL5P24
ENSG00000238363	1.44966	5.5751e-34	2.60643e-32	SNORA13
ENSG00000259276	4.39383	5.66064e-34	2.64385e-32	AC087286.1
ENSG00000213409	1.85896	5.71662e-34	2.6674e-32	C1QBPP2
ENSG00000240751	1.71567	5.76532e-34	2.68752e-32	AC026348.1
ENSG00000262652	1.64249	5.85362e-34	2.72604e-32	AC124283.3
ENSG00000270072	3.164	6.09135e-34	2.83401e-32	AC090559.2
ENSG00000260064	3.06998	6.14938e-34	2.85824e-32	AC092332.1
ENSG00000266965	4.31396	6.1583e-34	2.85962e-32	AC090220.1
ENSG00000228261	1.76772	6.1907e-34	2.8719e-32	AL162742.1
ENSG00000127364	1.2329	6.52236e-34	3.02284e-32	TAS2R4
ENSG00000185031	2.13181	6.8349e-34	3.16464e-32	SLC2A3P2
ENSG00000259294	2.9707	6.8618e-34	3.17405e-32	AC005096.1
ENSG00000278829	2.16047	6.89149e-34	3.18471e-32	AC099811.5
ENSG00000271278	3.86012	7.14443e-34	3.29844e-32	ELOCP33
ENSG00000275910	1.31906	7.16871e-34	3.30568e-32	AC138932.5
ENSG00000155657	1.31025	7.17387e-34	3.30568e-32	TTN
ENSG00000242829	2.7887	7.27751e-34	3.35023e-32	RPS26P21
ENSG00000270706	1.65477	7.37123e-34	3.39013e-32	PRMT1P1
ENSG00000263501	4.23937	8.05732e-34	3.6986e-32	AC005828.2
ENSG00000226984	3.22072	8.59365e-34	3.93728e-32	AL035410.1
ENSG00000225726	1.65157	9.07628e-34	4.15445e-32	AC007000.2
ENSG00000269102	1.43719	1.00279e-33	4.58567e-32	AC010320.3
ENSG00000205929	1.48262	1.02681e-33	4.69103e-32	C21orf62
ENSG00000241169	4.12348	1.0351e-33	4.72442e-32	FO393419.2
ENSG00000267702	1.55511	1.05073e-33	4.79121e-32	AP005131.6
ENSG00000273584	2.42334	1.09464e-33	4.98673e-32	AC096708.3
ENSG00000235111	1.88321	1.10888e-33	5.04204e-32	Z97192.3
ENSG00000229046	3.03454	1.13733e-33	5.16653e-32	HMGN1P2
ENSG00000228481	3.87317	1.16174e-33	5.27243e-32	U51244.1
ENSG00000261216	1.50952	1.31546e-33	5.96445e-32	AC007216.2
ENSG00000135976	1.25358	1.38171e-33	6.25894e-32	ANKRD36
ENSG00000279412	1.34854	1.43181e-33	6.4798e-32	AC020763.3
ENSG00000254432	2.33294	1.44672e-33	6.54111e-32	AC113143.1
ENSG00000267044	2.28885	1.50264e-33	6.78754e-32	AC005757.1
ENSG00000230427	2.83284	1.5402e-33	6.95068e-32	AC095033.1
ENSG00000217512	3.07663	1.54727e-33	6.97605e-32	AL356776.1
ENSG00000253153	3.30054	1.58417e-33	7.13576e-32	AP001207.1
ENSG00000257509	1.20164	1.58783e-33	7.14553e-32	AC073487.1
ENSG00000270577	3.19385	1.63004e-33	7.32863e-32	AC006023.1
ENSG00000243313	4.02733	1.64848e-33	7.40462e-32	RN7SL285P
ENSG00000227560	2.69946	1.70434e-33	7.64839e-32	RPS15AP30
ENSG00000266717	1.71132	1.73217e-33	7.76602e-32	AC134407.1
ENSG00000254512	2.08959	1.75788e-33	7.87398e-32	PHBP2
ENSG00000280248	1.50301	1.77253e-33	7.92484e-32	AC124319.4
ENSG00000231697	3.42832	1.77131e-33	7.92484e-32	NANOGP5
ENSG00000232015	3.67885	1.77742e-33	7.93929e-32	HSPE1P25
ENSG00000268743	1.59897	1.87335e-33	8.35709e-32	AC008737.1
ENSG00000228729	3.63969	1.87443e-33	8.35709e-32	AL627308.1
ENSG00000259232	2.5381	1.88453e-33	8.39434e-32	AC105129.1
ENSG00000259274	2.09029	1.89493e-33	8.43286e-32	AC107241.1
ENSG00000227213	3.082	1.90657e-33	8.47684e-32	SPATA13-AS1
ENSG00000248521	3.5167	1.92178e-33	8.53657e-32	AC092612.1
ENSG00000200742	2.36596	2.0298e-33	9.00808e-32	RF00019
ENSG00000238554	5.63216	2.03716e-33	9.03242e-32	RNU1-88P
ENSG00000228625	3.68926	2.15116e-33	9.52909e-32	AL451047.1
ENSG00000217897	2.2832	2.15748e-33	9.54827e-32	HSPE1P8
ENSG00000254141	3.6567	2.29444e-33	1.01451e-31	AC103853.2
ENSG00000252874	1.8811	2.31954e-33	1.02466e-31	RF00019
ENSG00000115474	2.21682	2.35748e-33	1.03952e-31	KCNJ13
ENSG00000280092	3.07637	2.50277e-33	1.10257e-31	AC002044.3
ENSG00000257376	1.40869	2.56376e-33	1.12841e-31	AC079601.2
ENSG00000228817	1.50818	2.63881e-33	1.16038e-31	BACH1-IT2
ENSG00000279548	2.6322	2.64867e-33	1.16365e-31	AL022323.5
ENSG00000278505	1.78929	2.74695e-33	1.20573e-31	C17orf78
ENSG00000254484	2.54887	2.76198e-33	1.21122e-31	AP002336.1
ENSG00000267476	2.17294	2.77458e-33	1.21564e-31	AC104365.1
ENSG00000144230	1.70832	2.89001e-33	1.26506e-31	GPR17
ENSG00000253457	2.18789	2.91983e-33	1.27695e-31	SMIM18
ENSG00000280291	3.77836	2.97216e-33	1.29865e-31	AC016251.2
ENSG00000237243	3.54857	3.09806e-33	1.35244e-31	AC022173.1
ENSG00000253385	2.96766	3.15065e-33	1.37415e-31	AP003696.1
ENSG00000263624	1.71822	3.20363e-33	1.39599e-31	AC055811.1
ENSG00000227474	3.01226	3.2468e-33	1.41352e-31	RPL6P24
ENSG00000259621	3.15712	3.31235e-33	1.44075e-31	AC069029.1
ENSG00000120329	1.86681	3.32496e-33	1.44493e-31	SLC25A2
ENSG00000199562	2.15696	3.47141e-33	1.50721e-31	RNU6-37P
ENSG00000221439	4.8175	3.475e-33	1.50741e-31	RNU4ATAC16P
ENSG00000267672	2.02289	3.56904e-33	1.54681e-31	AC010632.2
ENSG00000223787	2.78091	3.69043e-33	1.59798e-31	AL354890.1
ENSG00000226545	3.9549	3.69586e-33	1.59889e-31	AL357552.1
ENSG00000256481	2.68727	3.70503e-33	1.60142e-31	AP006333.2
ENSG00000271664	1.35834	3.79395e-33	1.63838e-31	AC004890.3
ENSG00000267667	2.20727	3.80459e-33	1.6415e-31	AC005856.1
ENSG00000212283	1.23931	3.89418e-33	1.67865e-31	SNORD89
ENSG00000230604	2.7047	3.95493e-33	1.70331e-31	TSEN15P2
ENSG00000206702	6.87028	3.98991e-33	1.71684e-31	RNU1-11P
ENSG00000271806	1.60951	4.01443e-33	1.72585e-31	AL590822.2
ENSG00000237249	3.55268	4.11122e-33	1.76588e-31	Z99127.3
ENSG00000236646	3.05873	4.17922e-33	1.79348e-31	LAMTOR5P1
ENSG00000267838	1.14093	4.20996e-33	1.80507e-31	AC245884.8
ENSG00000253811	5.26284	4.27129e-33	1.82934e-31	AC136424.2
ENSG00000235286	1.95828	4.27418e-33	1.82934e-31	AP000925.1
ENSG00000275894	1.42889	4.29172e-33	1.83521e-31	AL021578.1
ENSG00000237387	4.03937	4.36239e-33	1.86378e-31	AL022329.2
ENSG00000258962	2.49187	4.3962e-33	1.87656e-31	AL121839.1
ENSG00000212360	4.10843	4.6491e-33	1.98099e-31	RNU6-1177P
ENSG00000229598	1.26858	4.67927e-33	1.99208e-31	PRDX3P1
ENSG00000259202	4.30611	4.6897e-33	1.99476e-31	AC012568.1
ENSG00000228548	3.39614	4.77316e-33	2.02847e-31	ITPKB-AS1
ENSG00000248125	3.56932	5.10262e-33	2.16656e-31	AC008700.1
ENSG00000230397	2.55462	5.38382e-33	2.28395e-31	SPTLC1P1
ENSG00000261560	1.18473	5.51423e-33	2.33721e-31	AC007216.3
ENSG00000231842	1.72005	5.54842e-33	2.34963e-31	AC020559.1
ENSG00000201428	5.25765	5.62291e-33	2.37908e-31	RN7SKP71
ENSG00000270874	3.57397	5.7733e-33	2.44056e-31	RPAP2P1
ENSG00000241278	1.56771	5.93644e-33	2.50733e-31	ENPP7P4
ENSG00000259935	1.63094	6.30859e-33	2.66217e-31	AC009754.1
ENSG00000206650	4.33557	6.35237e-33	2.67829e-31	SNORA70G
ENSG00000247925	1.99962	6.38651e-33	2.68798e-31	AL139807.1
ENSG00000248216	5.20696	6.38567e-33	2.68798e-31	KCTD9P5
ENSG00000228540	2.23608	6.68812e-33	2.81246e-31	AC073326.1
ENSG00000254165	1.33224	6.722e-33	2.82424e-31	AC090739.1
ENSG00000264743	1.23135	6.75471e-33	2.8355e-31	DPRXP4
ENSG00000278705	2.38323	7.09623e-33	2.97627e-31	HIST1H4B
ENSG00000105472	1.18949	7.1725e-33	3.00564e-31	CLEC11A
ENSG00000277566	1.5138	7.19775e-33	3.0136e-31	AC089999.2
ENSG00000279541	1.28608	7.29949e-33	3.05354e-31	AC005261.5
ENSG00000259161	3.91161	7.43086e-33	3.10579e-31	AL137779.3
ENSG00000281021	1.47853	7.73096e-33	3.22841e-31	AL078581.3
ENSG00000258373	2.39128	7.90037e-33	3.2963e-31	SLC25A3P2
ENSG00000257097	1.99457	8.14476e-33	3.39238e-31	CLIP1-AS1
ENSG00000259398	2.78471	8.23287e-33	3.42611e-31	AC090970.1
ENSG00000224618	4.79976	8.27252e-33	3.43964e-31	AC096921.1
ENSG00000233401	3.19821	8.37734e-33	3.48021e-31	PRKAR1AP1
ENSG00000261195	1.72152	8.76516e-33	3.63818e-31	AC027130.1
ENSG00000267131	1.8052	8.91668e-33	3.69476e-31	AC005746.2
ENSG00000273444	2.28323	8.91682e-33	3.69476e-31	AC006023.2
ENSG00000255872	1.67781	8.97069e-33	3.71388e-31	AL138752.2
ENSG00000260536	1.57094	9.05257e-33	3.74456e-31	AL035071.2
ENSG00000258526	1.65075	9.15722e-33	3.78459e-31	AL049875.1
ENSG00000225900	4.76793	9.35734e-33	3.86398e-31	HSPE1P13
ENSG00000246366	1.25149	9.82053e-33	4.05177e-31	LACTB2-AS1
ENSG00000235731	3.37816	1.01995e-32	4.20454e-31	LINC02250
ENSG00000214761	2.05727	1.08221e-32	4.45735e-31	HNRNPA1P15
ENSG00000109061	1.57482	1.08603e-32	4.46928e-31	MYH1
ENSG00000229696	4.13336	1.10491e-32	4.54307e-31	KARSP1
ENSG00000279344	1.23258	1.13269e-32	4.65333e-31	AC007342.6
ENSG00000252361	1.42301	1.18555e-32	4.8663e-31	RNU6-118P
ENSG00000255520	2.3665	1.19104e-32	4.88469e-31	AC090589.2
ENSG00000248318	2.91889	1.19628e-32	4.90201e-31	AC104958.1
ENSG00000228988	3.5046	1.22284e-32	5.00656e-31	AL353771.1
ENSG00000230433	2.19831	1.22398e-32	5.00699e-31	AL031770.1
ENSG00000270137	2.01605	1.32555e-32	5.41785e-31	AF230666.2
ENSG00000234274	3.74782	1.35632e-32	5.53893e-31	COX7BP2
ENSG00000219712	3.48092	1.35854e-32	5.54329e-31	AL357054.1
ENSG00000278842	1.88845	1.37131e-32	5.59063e-31	AC008147.4
ENSG00000206199	2.07948	1.41223e-32	5.75258e-31	ANKUB1
ENSG00000122872	4.66649	1.4206e-32	5.78181e-31	ARL4AP1
ENSG00000224895	4.46253	1.44078e-32	5.85895e-31	VPS26BP1
ENSG00000241112	1.82417	1.46542e-32	5.95415e-31	RPL29P14
ENSG00000178404	1.65549	1.46838e-32	5.96111e-31	CEP295NL
ENSG00000267708	1.56673	1.49436e-32	6.06148e-31	AC005332.2
ENSG00000228000	2.84706	1.49662e-32	6.06554e-31	RPL7AP65
ENSG00000259096	2.04	1.54796e-32	6.26831e-31	FAM35CP
ENSG00000199872	3.57209	1.58364e-32	6.40741e-31	RNU6-942P
ENSG00000270739	3.00718	1.60095e-32	6.472e-31	AC090953.1
ENSG00000254653	3.11222	1.60405e-32	6.4791e-31	AC024475.1
ENSG00000227945	2.17055	1.62259e-32	6.54849e-31	AL590006.1
ENSG00000223642	2.52621	1.6833e-32	6.78779e-31	AC008277.1
ENSG00000280344	2.66761	1.70519e-32	6.8703e-31	AC009166.2
ENSG00000242595	3.59111	1.77839e-32	7.15927e-31	RPL26P26
ENSG00000238160	2.15611	2.02894e-32	8.16105e-31	AC116366.2
ENSG00000232342	2.09094	2.03763e-32	8.18916e-31	AC022540.1
ENSG00000232916	2.59161	2.10752e-32	8.46296e-31	HMGN2P27
ENSG00000271075	2.04584	2.27556e-32	9.13015e-31	AL139317.4
ENSG00000253837	1.21846	2.2851e-32	9.16079e-31	AC090197.1
ENSG00000215720	3.09186	2.30094e-32	9.21661e-31	AL035405.1
ENSG00000253550	3.00237	2.31209e-32	9.25354e-31	AC016065.2
ENSG00000266900	2.14921	2.34783e-32	9.38879e-31	AC027514.1
ENSG00000240163	1.99136	2.48089e-32	9.91262e-31	AC087385.1
ENSG00000228879	2.39024	2.49289e-32	9.95233e-31	AL591848.1
ENSG00000229990	2.13037	2.49746e-32	9.96231e-31	AC022400.2
ENSG00000223442	1.32739	2.54538e-32	1.0145e-30	TH2LCRR
ENSG00000206651	2.18685	2.56823e-32	1.02276e-30	RF00019
ENSG00000274251	1.61915	2.60019e-32	1.03463e-30	AP003419.2
ENSG00000225146	2.35271	2.66389e-32	1.05911e-30	AC073957.1
ENSG00000231849	3.86621	2.67764e-32	1.06369e-30	UBE2V2P4
ENSG00000255968	1.57399	2.80098e-32	1.11177e-30	AC024145.1
ENSG00000251579	4.36201	2.94022e-32	1.16608e-30	AC055733.3
ENSG00000223525	2.8537	2.97587e-32	1.17924e-30	RABGAP1L-IT1
ENSG00000255817	2.58715	2.98185e-32	1.18064e-30	AC025576.2
ENSG00000279129	2.47604	3.02452e-32	1.19655e-30	AC046158.3
ENSG00000273703	2.61364	3.06404e-32	1.21019e-30	HIST1H2BM
ENSG00000241007	1.91109	3.06162e-32	1.21019e-30	SEPT7P6
ENSG00000254856	3.97451	3.13311e-32	1.23646e-30	NDUFA3P2
ENSG00000238246	1.96752	3.22631e-32	1.2722e-30	AC069549.1
ENSG00000253720	2.31968	3.26076e-32	1.28473e-30	AC022973.2
ENSG00000225364	4.16507	3.28355e-32	1.29265e-30	ATP6V0E1P1
ENSG00000235927	1.20762	3.31494e-32	1.30288e-30	NEXN-AS1
ENSG00000201563	2.37684	3.43875e-32	1.35043e-30	RF00019
ENSG00000236867	2.27047	3.46978e-32	1.3615e-30	Z98885.1
ENSG00000180747	1.1244	3.50964e-32	1.37602e-30	SMG1P3
ENSG00000226438	3.73641	3.60149e-32	1.41089e-30	AL442071.1
ENSG00000217488	3.79837	3.73288e-32	1.46117e-30	AL356057.1
ENSG00000234619	2.00159	3.81861e-32	1.49351e-30	RPL7P11
ENSG00000239280	2.45456	3.82791e-32	1.49593e-30	AC108693.1
ENSG00000230201	3.00211	3.99811e-32	1.56118e-30	ATP6V0CP1
ENSG00000236779	2.29905	4.05319e-32	1.5814e-30	AL512306.1
ENSG00000274204	1.85839	4.31581e-32	1.6825e-30	AL138689.1
ENSG00000224315	2.28879	4.34189e-32	1.6913e-30	RPL7P7
ENSG00000237938	1.08257	4.70599e-32	1.83164e-30	AL450998.3
ENSG00000205644	2.65537	4.76214e-32	1.852e-30	AC025186.1
ENSG00000236709	4.57471	4.90843e-32	1.90581e-30	DAPK1-IT1
ENSG00000251139	2.54144	4.96803e-32	1.9274e-30	AC084871.2
ENSG00000228060	1.4719	5.13739e-32	1.9915e-30	AL365277.1
ENSG00000275839	1.85513	5.23165e-32	2.0264e-30	AC243654.2
ENSG00000279404	2.3596	5.25083e-32	2.03219e-30	AC008739.5
ENSG00000224690	1.85631	5.47203e-32	2.1161e-30	UBE2D3P3
ENSG00000249647	3.53617	5.59331e-32	2.16126e-30	C5orf66-AS2
ENSG00000238008	3.34103	5.97127e-32	2.30546e-30	COX6CP10
ENSG00000243621	5.40094	6.06381e-32	2.33931e-30	AC003989.2
ENSG00000264914	2.56011	6.2154e-32	2.39587e-30	AC015845.1
ENSG00000269836	1.74276	6.41711e-32	2.47111e-30	AC020913.3
ENSG00000270387	4.60406	6.42087e-32	2.47111e-30	AC115621.1
ENSG00000261668	1.58835	6.74481e-32	2.5937e-30	AC093591.2
ENSG00000279334	3.59333	7.09246e-32	2.72521e-30	AC073592.6
ENSG00000139797	2.87432	7.26151e-32	2.78794e-30	RNF113B
ENSG00000180525	1.6999	7.33675e-32	2.81458e-30	PRR26
ENSG00000261596	1.03662	8.39478e-32	3.21279e-30	AC005632.2
ENSG00000277035	3.99706	8.78853e-32	3.35814e-30	RF02271
ENSG00000270760	1.28589	9.22152e-32	3.52079e-30	AD001527.1
ENSG00000232757	1.81632	9.56225e-32	3.64799e-30	ETF1P1
ENSG00000278863	3.18901	9.62496e-32	3.669e-30	AC091059.2
ENSG00000234624	2.13724	9.67642e-32	3.6857e-30	AC016894.1
ENSG00000200792	4.48148	9.69963e-32	3.69161e-30	SNORA80A
ENSG00000270257	1.5671	9.71283e-32	3.69372e-30	AC096720.1
ENSG00000234946	2.23699	9.7661e-32	3.70811e-30	SDHCP3
ENSG00000266245	3.21537	9.8048e-32	3.71987e-30	MIR4644
ENSG00000213440	2.1335	9.85237e-32	3.73497e-30	H2AFZP1
ENSG00000230696	3.63448	1.10243e-31	4.17596e-30	AC011753.2
ENSG00000207117	2.85389	1.10669e-31	4.18879e-30	RF00019
ENSG00000206728	2.42797	1.12355e-31	4.24926e-30	RF00019
ENSG00000230749	2.46339	1.1313e-31	4.27523e-30	MEIS1-AS2
ENSG00000259359	3.30756	1.1527e-31	4.35265e-30	AC012409.1
ENSG00000279616	2.54139	1.22157e-31	4.60909e-30	AL096817.1
ENSG00000230370	2.56471	1.27545e-31	4.80864e-30	RPL23AP52
ENSG00000237705	2.11469	1.28513e-31	4.84134e-30	AC008937.2
ENSG00000279294	3.07267	1.34519e-31	5.06362e-30	AC092135.1
ENSG00000226627	2.36382	1.35198e-31	5.08519e-30	SHANK2-AS1
ENSG00000240418	1.33015	1.37516e-31	5.16833e-30	AC020917.1
ENSG00000233668	1.48296	1.38278e-31	5.19291e-30	AL353662.2
ENSG00000232768	3.6154	1.39846e-31	5.24771e-30	AL356320.1
ENSG00000271919	3.3642	1.43487e-31	5.38014e-30	AC005828.7
ENSG00000232455	2.87695	1.4522e-31	5.44089e-30	LARS2-AS1
ENSG00000279880	1.22823	1.49034e-31	5.57508e-30	AC134407.3
ENSG00000254984	2.90407	1.5201e-31	5.682e-30	FTLP6
ENSG00000260137	3.0194	1.52447e-31	5.69393e-30	AL132657.2
ENSG00000223884	2.20302	1.56006e-31	5.81781e-30	AC068481.1
ENSG00000214067	3.43148	1.58632e-31	5.91037e-30	AL360182.1
ENSG00000231756	3.99758	1.58734e-31	5.91037e-30	AL449983.1
ENSG00000253754	2.11452	1.61694e-31	6.01595e-30	AC087620.1
ENSG00000241983	1.49369	1.63628e-31	6.08318e-30	RN7SL566P
ENSG00000264472	2.67078	1.68213e-31	6.24881e-30	AC096708.2
ENSG00000257964	1.67456	1.76987e-31	6.5697e-30	AC020612.3
ENSG00000270379	1.63547	1.84531e-31	6.83917e-30	HEATR9
ENSG00000232282	4.76033	1.85999e-31	6.88825e-30	MTND1P32
ENSG00000266411	2.70962	1.91921e-31	7.1021e-30	AC005972.1
ENSG00000244286	2.18864	1.92396e-31	7.11421e-30	ITGB5-AS1
ENSG00000271771	2.74944	1.94995e-31	7.20477e-30	AC139792.1
ENSG00000277452	1.96521	1.96444e-31	7.25274e-30	RN7SL473P
ENSG00000229463	2.45666	2.00856e-31	7.40995e-30	LYST-AS1
ENSG00000227911	3.05521	2.06104e-31	7.59706e-30	LINC02344
ENSG00000222112	1.34766	2.06243e-31	7.59706e-30	RN7SKP16
ENSG00000265713	2.76849	2.07114e-31	7.6233e-30	AC023389.2
ENSG00000258930	4.5065	2.12601e-31	7.81926e-30	AC005230.1
ENSG00000244073	1.0328	2.14066e-31	7.86713e-30	RPS4XP6
ENSG00000260455	1.70456	2.15344e-31	7.90807e-30	NBAT1
ENSG00000275379	2.90101	2.25214e-31	8.26419e-30	HIST1H3I
ENSG00000257225	1.90249	2.33429e-31	8.55262e-30	AC079601.1
ENSG00000234409	1.39603	2.36698e-31	8.66579e-30	CCDC188
ENSG00000259505	3.43695	2.45926e-31	8.98995e-30	AC009268.1
ENSG00000224959	1.84087	2.56567e-31	9.3718e-30	AC017002.1
ENSG00000224414	4.01706	2.60375e-31	9.50368e-30	AC010886.1
ENSG00000223724	3.90351	2.68519e-31	9.79352e-30	RAD17P2
ENSG00000223692	2.24289	2.72313e-31	9.92436e-30	DIP2A-IT1
ENSG00000261267	1.69532	2.77211e-31	1.00952e-29	AC026470.2
ENSG00000223584	3.86587	2.81959e-31	1.02604e-29	TVP23CP1
ENSG00000106333	1.01472	2.96067e-31	1.07656e-29	PCOLCE
ENSG00000199805	2.85232	2.98283e-31	1.0838e-29	RNU1-134P
ENSG00000213484	2.93809	2.99641e-31	1.08791e-29	EIF4A1P8
ENSG00000228219	2.92877	3.03096e-31	1.09962e-29	NPM1P30
ENSG00000199977	2.81837	3.18974e-31	1.15636e-29	RF00045
ENSG00000230399	3.59591	3.196e-31	1.15776e-29	RBBP8P1
ENSG00000238057	1.22201	3.21098e-31	1.16231e-29	ZEB2-AS1
ENSG00000235397	1.864	3.37364e-31	1.22027e-29	EPN2-AS1
ENSG00000200394	2.22353	3.40925e-31	1.23222e-29	SNORA38B
ENSG00000272033	2.27284	3.501e-31	1.26443e-29	AL136984.1
ENSG00000236051	1.33543	3.55653e-31	1.28353e-29	MYCBP2-AS1
ENSG00000279461	1.72932	3.61699e-31	1.30437e-29	AC005480.2
ENSG00000236936	2.35447	3.88461e-31	1.39983e-29	AL031005.1
ENSG00000242950	1.87791	4.16636e-31	1.50023e-29	ERVW-1
ENSG00000233163	2.62316	4.19782e-31	1.51043e-29	RPS12P17
ENSG00000184434	1.63867	4.30874e-31	1.54918e-29	LRRC19
ENSG00000279957	3.49217	4.34304e-31	1.56035e-29	AC110769.3
ENSG00000248335	3.44994	4.53145e-31	1.62682e-29	AC096733.1
ENSG00000251405	1.56499	4.66837e-31	1.67473e-29	AC008676.2
ENSG00000241529	1.59189	4.95434e-31	1.776e-29	RN7SL767P
ENSG00000251972	3.64821	5.00953e-31	1.79444e-29	RNU6-123P
ENSG00000229263	2.35193	5.06256e-31	1.81209e-29	AC004691.1
ENSG00000264217	4.34887	5.2317e-31	1.87124e-29	RPL35AP25
ENSG00000278576	1.12752	5.45015e-31	1.94792e-29	AL162171.3
ENSG00000227215	2.82356	5.46381e-31	1.95136e-29	AL355613.1
ENSG00000279275	1.83513	5.50776e-31	1.96559e-29	AP002505.2
ENSG00000270110	1.73239	5.5991e-31	1.99671e-29	AL353593.3
ENSG00000143520	2.97294	5.83613e-31	2.07969e-29	FLG2
ENSG00000269652	2.03258	5.86691e-31	2.08911e-29	AC011510.1
ENSG00000266126	1.63772	6.05724e-31	2.15529e-29	AC005730.3
ENSG00000213180	3.02158	6.09615e-31	2.16753e-29	RPL36AP48
ENSG00000234750	1.40874	6.14395e-31	2.18292e-29	AC012618.2
ENSG00000276359	3.9833	6.2865e-31	2.23192e-29	RF00017
ENSG00000241984	1.55952	6.37429e-31	2.26142e-29	RPL7AP2
ENSG00000261872	2.42939	6.43731e-31	2.28209e-29	AC002558.2
ENSG00000197182	1.40306	6.59932e-31	2.3378e-29	MIRLET7BHG
ENSG00000223583	1.32679	6.79095e-31	2.40391e-29	AL513365.1
ENSG00000183562	1.54152	6.84973e-31	2.42294e-29	AC131971.1
ENSG00000256134	2.81612	6.86555e-31	2.42675e-29	EGLN3P1
ENSG00000272754	1.75525	7.00865e-31	2.47552e-29	AL133245.1
ENSG00000250930	2.95008	7.07718e-31	2.49788e-29	LNX1-AS1
ENSG00000259103	3.78154	7.63185e-31	2.68971e-29	AF107885.2
ENSG00000253539	3.48742	7.97795e-31	2.80963e-29	AC018442.2
ENSG00000235244	1.71858	8.13037e-31	2.86121e-29	DANT2
ENSG00000240490	3.03907	8.38594e-31	2.94899e-29	RN7SL277P
ENSG00000228069	2.02404	8.81078e-31	3.09613e-29	MTCO3P29
ENSG00000237851	2.68079	8.99544e-31	3.15641e-29	AL023584.2
ENSG00000250371	2.30291	9.19056e-31	3.22252e-29	AC007370.2
ENSG00000250170	4.12866	9.2932e-31	3.25614e-29	RASA2-IT1
ENSG00000253562	2.13635	9.74189e-31	3.41087e-29	AC107909.2
ENSG00000256056	2.41183	9.80483e-31	3.43041e-29	AC087257.2
ENSG00000228686	1.25378	1.00673e-30	3.51967e-29	AL590723.1
ENSG00000236031	1.83102	1.01457e-30	3.54453e-29	AL591721.1
ENSG00000259177	3.45578	1.03808e-30	3.62138e-29	AC018946.1
ENSG00000218521	5.64563	1.04574e-30	3.64546e-29	AL589655.1
ENSG00000267298	2.13238	1.05942e-30	3.69048e-29	AC006116.5
ENSG00000261293	3.91637	1.07284e-30	3.73452e-29	AC007601.2
ENSG00000242992	1.3067	1.10192e-30	3.83298e-29	FTH1P4
ENSG00000259175	2.51253	1.10576e-30	3.84355e-29	AC108451.1
ENSG00000267758	2.07577	1.12252e-30	3.89901e-29	AC099811.4
ENSG00000249245	2.02485	1.17016e-30	4.06153e-29	NCOA4P3
ENSG00000253532	3.39505	1.17355e-30	4.0688e-29	AC107909.1
ENSG00000207493	2.93675	1.17394e-30	4.0688e-29	SNORA46
ENSG00000231564	3.19861	1.17549e-30	4.07121e-29	EIF4A1P11
ENSG00000270061	1.36447	1.21169e-30	4.19358e-29	AC068790.5
ENSG00000268992	3.00301	1.23572e-30	4.27367e-29	CDC42EP3P1
ENSG00000271482	3.24691	1.24075e-30	4.28798e-29	AC005070.2
ENSG00000248696	3.74374	1.26452e-30	4.36699e-29	AC011406.1
ENSG00000225313	1.0057	1.3988e-30	4.82726e-29	AL513327.1
ENSG00000242737	1.81458	1.40993e-30	4.86218e-29	AC012170.1
ENSG00000260723	3.94673	1.43637e-30	4.94983e-29	AC007598.1
ENSG00000227950	3.43214	1.44817e-30	4.9869e-29	AL590128.1
ENSG00000225505	4.05212	1.46142e-30	5.02892e-29	AC104332.1
ENSG00000254898	3.20908	1.49561e-30	5.14291e-29	AC087362.1
ENSG00000174501	1.27894	1.49993e-30	5.1541e-29	ANKRD36C
ENSG00000212175	1.4708	1.59958e-30	5.49259e-29	RF00586
ENSG00000260171	3.17544	1.62156e-30	5.56409e-29	AC008269.2
ENSG00000229127	1.10691	1.64628e-30	5.64489e-29	AC007038.1
ENSG00000266946	2.06038	1.66407e-30	5.70182e-29	MRPL37P1
ENSG00000228655	2.31297	1.66687e-30	5.70735e-29	AC096558.1
ENSG00000267136	1.69444	1.67199e-30	5.7208e-29	AP005131.1
ENSG00000259090	3.12295	1.68813e-30	5.77193e-29	SEPT7P1
ENSG00000259308	1.72809	1.69904e-30	5.8051e-29	AC024270.1
ENSG00000224598	1.92119	1.776e-30	6.06373e-29	RPS5P2
ENSG00000261024	2.48993	1.81186e-30	6.18177e-29	AL078644.1
ENSG00000279459	1.59625	1.89086e-30	6.44673e-29	AP001271.2
ENSG00000230661	4.31641	1.93048e-30	6.57716e-29	YY1P1
ENSG00000252906	4.63901	2.03629e-30	6.93276e-29	SCARNA3
ENSG00000224797	2.50381	2.04956e-30	6.97299e-29	AL359092.1
ENSG00000238086	1.70373	2.09422e-30	7.11991e-29	PPP1R26P1
ENSG00000231010	1.44641	2.13457e-30	7.25197e-29	AL121672.1
ENSG00000237993	3.48994	2.23099e-30	7.57417e-29	AL365318.1
ENSG00000273557	1.71303	2.32267e-30	7.87987e-29	AC008781.3
ENSG00000228828	1.65038	2.35278e-30	7.97639e-29	TLK2P2
ENSG00000222460	1.81748	2.47339e-30	8.37939e-29	RN7SKP271
ENSG00000243314	3.88418	2.49991e-30	8.46328e-29	AC106707.2
ENSG00000232778	3.25551	2.5997e-30	8.79493e-29	RPL23AP50
ENSG00000251076	3.48403	2.84977e-30	9.62738e-29	AC104126.1
ENSG00000257666	2.62471	2.84783e-30	9.62738e-29	CBX3P5
ENSG00000259513	2.70301	2.88665e-30	9.74512e-29	CYCSP38
ENSG00000229894	2.22675	2.97203e-30	1.00193e-28	GK3P
ENSG00000241158	1.52489	3.05552e-30	1.02936e-28	ADAMTS9-AS1
ENSG00000274841	3.10034	3.0613e-30	1.03058e-28	RF00017
ENSG00000271437	3.647	3.3471e-30	1.12522e-28	AL356423.1
ENSG00000275014	4.49958	3.34643e-30	1.12522e-28	RN7SL166P
ENSG00000231509	2.80143	3.35792e-30	1.12807e-28	AL162253.1
ENSG00000235869	3.24676	3.45562e-30	1.16008e-28	Z99127.2
ENSG00000275576	1.81759	3.61455e-30	1.21259e-28	AL049539.1
ENSG00000269873	1.72831	3.62127e-30	1.214e-28	AC245884.10
ENSG00000257475	1.56972	3.86676e-30	1.29539e-28	AC068888.2
ENSG00000254565	4.3421	4.10001e-30	1.37258e-28	MTND2P26
ENSG00000230815	3.90488	4.12424e-30	1.37973e-28	AL807757.1
ENSG00000239946	5.09777	4.22042e-30	1.41092e-28	ZBTB20-AS3
ENSG00000234982	1.45479	4.28631e-30	1.43195e-28	AL441963.1
ENSG00000249140	2.06537	4.29439e-30	1.43366e-28	PRDX2P3
ENSG00000230221	1.96316	4.34167e-30	1.44844e-28	AL157384.1
ENSG00000257531	1.90109	4.58895e-30	1.52987e-28	AC008147.3
ENSG00000261394	2.99526	4.83112e-30	1.60949e-28	AC007598.2
ENSG00000240853	3.43337	5.06319e-30	1.68564e-28	RN7SL328P
ENSG00000236375	3.54987	5.53935e-30	1.84289e-28	POU5F1P5
ENSG00000236991	1.23801	5.69773e-30	1.89427e-28	EDRF1-AS1
ENSG00000232830	4.07862	5.77261e-30	1.91784e-28	AC110994.1
ENSG00000204464	2.40051	6.13375e-30	2.03641e-28	C1orf195
ENSG00000225195	2.73411	6.6287e-30	2.19922e-28	AC078962.1
ENSG00000267430	2.33914	6.66428e-30	2.2095e-28	AC036176.2
ENSG00000230497	4.34383	6.72156e-30	2.22542e-28	EEF1B2P8
ENSG00000072315	2.97143	6.71827e-30	2.22542e-28	TRPC5
ENSG00000248416	2.64931	6.83883e-30	2.26269e-28	AC107464.2
ENSG00000127362	2.2038	7.12939e-30	2.35721e-28	TAS2R3
ENSG00000235703	1.19867	7.21566e-30	2.38409e-28	LINC00894
ENSG00000232684	3.75952	7.27036e-30	2.40052e-28	ATP11A-AS1
ENSG00000240873	3.55847	7.33346e-30	2.41969e-28	RPS29P22
ENSG00000240974	2.42559	7.38525e-30	2.43511e-28	RPS27AP10
ENSG00000264916	3.75809	8.15977e-30	2.68864e-28	RN7SL230P
ENSG00000279319	1.74666	8.18006e-30	2.69349e-28	AC105074.1
ENSG00000239627	4.29787	8.30743e-30	2.73355e-28	RPL12P20
ENSG00000260862	3.21121	8.86501e-30	2.91503e-28	AC099506.1
ENSG00000259212	1.50856	9.04045e-30	2.97069e-28	AC103739.1
ENSG00000244232	3.56273	9.04711e-30	2.97085e-28	RN7SL698P
ENSG00000225972	2.96137	9.06903e-30	2.97601e-28	MTND1P23
ENSG00000261736	2.29967	9.15361e-30	3.00172e-28	AC002551.1
ENSG00000213197	1.87251	9.38209e-30	3.07455e-28	AC012066.1
ENSG00000203872	1.03602	9.45213e-30	3.09539e-28	C6orf163
ENSG00000259048	2.12161	9.57979e-30	3.13294e-28	AL392023.2
ENSG00000244060	2.20264	9.57957e-30	3.13294e-28	RPS2P41
ENSG00000260865	3.50953	9.67725e-30	3.16266e-28	AC010287.1
ENSG00000224678	2.48863	1.02312e-29	3.34144e-28	GAPDHP46
ENSG00000229742	3.22947	1.0527e-29	3.43571e-28	AC092809.1
ENSG00000232031	4.13533	1.09162e-29	3.5603e-28	AL078599.2
ENSG00000280432	3.73977	1.10674e-29	3.60716e-28	AP000962.2
ENSG00000239926	2.33232	1.12401e-29	3.66099e-28	PRDX3P4
ENSG00000261528	1.95131	1.19242e-29	3.87593e-28	AC002400.1
ENSG00000235020	2.46212	1.19081e-29	3.87593e-28	AL390783.1
ENSG00000241890	2.41596	1.1919e-29	3.87593e-28	RPL13P4
ENSG00000248585	2.71093	1.19335e-29	3.87632e-28	AC084024.2
ENSG00000266599	2.94471	1.20227e-29	3.90266e-28	AC079336.4
ENSG00000269929	1.54055	1.20499e-29	3.90887e-28	AL158152.1
ENSG00000248930	3.82024	1.20682e-29	3.91217e-28	AC020893.1
ENSG00000278330	1.25529	1.21259e-29	3.92823e-28	AC018529.2
ENSG00000279712	2.43248	1.23393e-29	3.99467e-28	FP325330.3
ENSG00000279030	1.87057	1.26784e-29	4.09892e-28	AC007336.3
ENSG00000280028	2.66466	1.27171e-29	4.10867e-28	AC007431.3
ENSG00000234937	1.39027	1.28088e-29	4.13553e-28	AL139128.1
ENSG00000265394	2.22051	1.33493e-29	4.30713e-28	AC104984.2
ENSG00000280152	1.11887	1.34002e-29	4.32066e-28	AC009078.3
ENSG00000261837	2.55204	1.36797e-29	4.40782e-28	AC046158.2
ENSG00000264572	3.662	1.38886e-29	4.47215e-28	MIR4296
ENSG00000258268	2.92595	1.4685e-29	4.72226e-28	AC079793.1
ENSG00000215223	2.5783	1.48681e-29	4.77794e-28	CYP51A1P3
ENSG00000279340	3.22909	1.49577e-29	4.80353e-28	AC090617.7
ENSG00000240395	1.0862	1.51291e-29	4.85533e-28	RPL5P23
ENSG00000201772	1.2928	1.56583e-29	5.01848e-28	SNORA5C
ENSG00000230684	3.56616	1.59603e-29	5.11185e-28	AL158207.2
ENSG00000279670	1.81306	1.63783e-29	5.24227e-28	AL359922.3
ENSG00000238140	1.40967	1.65762e-29	5.30208e-28	AC104170.2
ENSG00000202260	3.54655	1.67907e-29	5.36711e-28	RN7SKP69
ENSG00000200842	3.93764	1.70084e-29	5.43307e-28	RF00019
ENSG00000233603	2.66288	1.70521e-29	5.44342e-28	JTBP1
ENSG00000006788	1.38144	1.74942e-29	5.58087e-28	MYH13
ENSG00000237757	1.22218	1.79774e-29	5.73119e-28	EEF1A1P30
ENSG00000266420	2.08288	1.84962e-29	5.8927e-28	RN7SL118P
ENSG00000272072	1.05108	1.87523e-29	5.97033e-28	AC004492.1
ENSG00000241907	1.50944	1.94026e-29	6.1733e-28	RPS20P4
ENSG00000280033	1.08187	1.95873e-29	6.22794e-28	AC116407.4
ENSG00000229822	3.65391	1.98678e-29	6.31294e-28	AL353691.1
ENSG00000270614	1.50123	2.02529e-29	6.43106e-28	AC011451.2
ENSG00000234818	1.74157	2.03454e-29	6.45617e-28	AC007314.1
ENSG00000228768	2.4366	2.05055e-29	6.50267e-28	AC003101.1
ENSG00000213212	1.34501	2.05756e-29	6.52061e-28	NCLP1
ENSG00000214998	3.24283	2.06133e-29	6.52827e-28	CCNB2P1
ENSG00000252355	1.65914	2.0719e-29	6.55312e-28	RN7SKP287
ENSG00000235253	1.31314	2.17447e-29	6.87301e-28	AC010240.2
ENSG00000264630	4.87154	2.183e-29	6.89545e-28	PRKCA-AS1
ENSG00000260689	1.60845	2.47013e-29	7.79728e-28	HNRNPA3P11
ENSG00000257979	4.18983	2.50309e-29	7.89615e-28	SNRPGP18
ENSG00000213592	1.37765	2.5351e-29	7.99186e-28	PPIAP42
ENSG00000242931	2.59277	2.58855e-29	8.15504e-28	RPL7P49
ENSG00000188152	1.06587	2.6155e-29	8.23455e-28	NUTM2G
ENSG00000235790	1.16958	2.63267e-29	8.2832e-28	AC114488.2
ENSG00000254688	4.83423	2.69596e-29	8.47677e-28	AC013549.2
ENSG00000228657	2.06656	2.72807e-29	8.57214e-28	RPL23AP58
ENSG00000212588	1.19866	2.8322e-29	8.89353e-28	SNORA26
ENSG00000279852	1.46625	2.90111e-29	9.10397e-28	AC083964.2
ENSG00000231615	2.96138	2.96418e-29	9.29583e-28	AL645568.2
ENSG00000225703	2.90258	2.99061e-29	9.3726e-28	AC114737.1
ENSG00000234995	3.24854	3.03811e-29	9.51527e-28	AC013429.2
ENSG00000279549	1.30461	3.32082e-29	1.03939e-27	AP000437.1
ENSG00000279589	1.90109	3.32434e-29	1.03982e-27	AC079416.2
ENSG00000272330	2.32691	3.39518e-29	1.06063e-27	AC002044.1
ENSG00000200075	4.36923	3.3953e-29	1.06063e-27	RF00402
ENSG00000229820	2.86993	3.60873e-29	1.12657e-27	CR391992.1
ENSG00000229044	1.94425	3.93782e-29	1.22692e-27	AL451070.1
ENSG00000238224	3.90106	4.00492e-29	1.24702e-27	AC104462.2
ENSG00000202184	4.259	4.08836e-29	1.27218e-27	RNU6-1283P
ENSG00000240579	2.86809	4.22882e-29	1.31419e-27	AC006529.1
ENSG00000232824	4.13169	4.22632e-29	1.31419e-27	PRR13P1
ENSG00000260790	1.50958	4.33725e-29	1.34701e-27	AC092338.2
ENSG00000244346	1.81926	4.39632e-29	1.36448e-27	AC092953.1
ENSG00000199436	1.83587	4.66135e-29	1.4458e-27	SNORD9
ENSG00000254463	1.59076	4.97954e-29	1.5435e-27	PPIAP41
ENSG00000242175	3.17335	5.28761e-29	1.63793e-27	RN7SL127P
ENSG00000266538	1.71703	5.4739e-29	1.69455e-27	AC005838.2
ENSG00000219532	3.38937	5.48457e-29	1.69676e-27	SELENOKP2
ENSG00000260439	1.3984	5.51556e-29	1.70421e-27	LMF1-AS1
ENSG00000253043	3.78362	5.51575e-29	1.70421e-27	RNU7-181P
ENSG00000223965	2.81525	5.72904e-29	1.76898e-27	ZNF587P1
ENSG00000254065	2.11215	5.77676e-29	1.78257e-27	AC024451.3
ENSG00000199806	3.10617	5.84808e-29	1.80342e-27	RNA5SP491
ENSG00000243053	2.8998	5.9254e-29	1.82609e-27	RPL31P58
ENSG00000258230	1.57532	5.99628e-29	1.84675e-27	AC063950.1
ENSG00000241101	2.65372	6.17031e-29	1.89792e-27	PRICKLE2-AS2
ENSG00000220695	2.22862	6.16902e-29	1.89792e-27	Z86062.1
ENSG00000239648	3.52431	6.38083e-29	1.96142e-27	MTND1P3
ENSG00000180189	1.34413	6.97416e-29	2.14244e-27	HMGB1P14
ENSG00000273165	1.76717	7.1529e-29	2.19454e-27	AL121652.1
ENSG00000254099	1.44225	7.40069e-29	2.26912e-27	AC005740.3
ENSG00000278236	2.25491	7.52527e-29	2.30585e-27	RF02271
ENSG00000236007	3.01818	7.68955e-29	2.35469e-27	MTCO1P46
ENSG00000223403	1.49126	7.95007e-29	2.43291e-27	MEG9
ENSG00000213735	3.14758	7.99211e-29	2.44397e-27	ANAPC10P1
ENSG00000242797	1.54615	7.99635e-29	2.44397e-27	GLYCTK-AS1
ENSG00000234915	2.47384	8.04702e-29	2.45789e-27	AL360091.3
ENSG00000280039	1.25753	8.27263e-29	2.5252e-27	RN7SKP23
ENSG00000234607	3.64419	8.36599e-29	2.55208e-27	AL355994.4
ENSG00000235914	3.76962	8.53135e-29	2.60087e-27	MACROD2-AS1
ENSG00000259113	1.63851	8.56237e-29	2.60702e-27	AL118556.1
ENSG00000254315	1.89137	8.73065e-29	2.65658e-27	AC023632.5
ENSG00000270040	2.10886	8.89329e-29	2.70436e-27	AL356055.1
ENSG00000251234	3.74574	8.92059e-29	2.71095e-27	PSMA2P2
ENSG00000271428	1.99487	9.07937e-29	2.75746e-27	AL031281.1
ENSG00000270690	2.0219	9.14721e-29	2.77631e-27	AC105129.3
ENSG00000267196	2.99556	9.1839e-29	2.78569e-27	AC091044.1
ENSG00000216802	2.62871	9.59757e-29	2.90933e-27	AL590617.1
ENSG00000248288	2.38313	9.82987e-29	2.97787e-27	AC008868.1
ENSG00000261692	3.49315	9.90924e-29	3.00002e-27	AC092120.1
ENSG00000220305	1.33671	1.00762e-28	3.04865e-27	HNRNPH1P1
ENSG00000237336	4.06982	1.07921e-28	3.2632e-27	AL445489.1
ENSG00000275481	1.23675	1.10351e-28	3.33318e-27	AC025031.4
ENSG00000236838	2.56669	1.10374e-28	3.33318e-27	AC090617.2
ENSG00000201592	3.23702	1.1191e-28	3.37746e-27	RF00494
ENSG00000254431	1.85819	1.15293e-28	3.47519e-27	AC084083.1
ENSG00000236324	3.54698	1.19343e-28	3.595e-27	AL035634.1
ENSG00000241723	2.56328	1.21621e-28	3.66135e-27	AC074276.1
ENSG00000171401	3.01987	1.22038e-28	3.67158e-27	KRT13
ENSG00000226878	3.69191	1.22228e-28	3.67501e-27	GSTM3P2
ENSG00000258917	1.93364	1.23032e-28	3.69688e-27	ZMYND19P1
ENSG00000267587	3.16284	1.27193e-28	3.81952e-27	AC090241.1
ENSG00000258667	1.90451	1.28477e-28	3.85568e-27	HIF1A-AS2
ENSG00000276662	1.7802	1.31374e-28	3.94015e-27	AL713922.2
ENSG00000253406	2.35369	1.36066e-28	4.07833e-27	AC012613.2
ENSG00000278475	1.92662	1.3638e-28	4.08519e-27	AC009464.1
ENSG00000245534	1.16	1.37259e-28	4.10896e-27	RORA-AS1
ENSG00000279885	3.47836	1.44979e-28	4.33739e-27	AP005060.1
ENSG00000244134	2.01273	1.48706e-28	4.4461e-27	RPS12P20
ENSG00000257083	3.91971	1.49666e-28	4.47205e-27	AC073530.1
ENSG00000241187	2.52624	1.50204e-28	4.48533e-27	AC008379.1
ENSG00000239040	1.43314	1.56304e-28	4.6617e-27	RF00019
ENSG00000256243	2.57869	1.5623e-28	4.6617e-27	RPL7AP3
ENSG00000199824	2.94484	1.6398e-28	4.88761e-27	RNU6-199P
ENSG00000236745	2.97035	1.70342e-28	5.07408e-27	YRDCP2
ENSG00000221771	3.49261	1.74694e-28	5.20049e-27	MIR1205
ENSG00000228252	1.46878	1.7571e-28	5.2275e-27	COL6A4P2
ENSG00000276545	1.57061	1.75957e-28	5.23163e-27	PCDHGB9P
ENSG00000223842	1.53249	1.85532e-28	5.51291e-27	AL360093.1
ENSG00000142173	1.04269	1.87991e-28	5.58253e-27	COL6A2
ENSG00000266171	1.45678	1.89883e-28	5.63523e-27	AP001020.3
ENSG00000275328	1.54344	1.90068e-28	5.63725e-27	SPDYE19P
ENSG00000199466	1.96651	1.90644e-28	5.65084e-27	RF00019
ENSG00000279757	3.49617	1.97008e-28	5.83589e-27	AC132068.1
ENSG00000250267	3.89116	1.99213e-28	5.89755e-27	AC021237.1
ENSG00000254672	2.49489	1.99887e-28	5.91388e-27	AL136146.1
ENSG00000241409	3.55803	2.00585e-28	5.93087e-27	AC064852.1
ENSG00000280274	2.34534	2.03343e-28	6.00873e-27	AC009145.4
ENSG00000224745	1.43633	2.14929e-28	6.34719e-27	AC063965.1
ENSG00000253197	1.81227	2.17227e-28	6.41112e-27	AC117834.1
ENSG00000270531	3.20831	2.23502e-28	6.59229e-27	AC022001.1
ENSG00000261049	1.92168	2.26356e-28	6.67236e-27	AC007347.1
ENSG00000260033	4.58572	2.39915e-28	7.06772e-27	AC023813.2
ENSG00000222969	6.13768	2.44189e-28	7.18924e-27	RN7SKP8
ENSG00000239576	4.02919	2.45219e-28	7.21514e-27	COX6CP14
ENSG00000235204	1.25194	2.51677e-28	7.40064e-27	AL162724.2
ENSG00000258136	1.04606	2.56217e-28	7.52951e-27	AC007622.2
ENSG00000280062	1.28724	2.57639e-28	7.56668e-27	AL031719.1
ENSG00000270672	1.49594	2.68935e-28	7.89363e-27	MTRNR2L6
ENSG00000278983	1.6462	2.84221e-28	8.33212e-27	AC048380.2
ENSG00000236576	3.77903	2.9806e-28	8.73249e-27	AC241520.1
ENSG00000265845	1.61775	2.98439e-28	8.73828e-27	AC024267.4
ENSG00000257169	4.37847	2.99067e-28	8.75136e-27	AC125612.1
ENSG00000259659	1.09828	2.99408e-28	8.756e-27	AC009996.1
ENSG00000244556	1.29688	3.06047e-28	8.94472e-27	ODCP
ENSG00000273451	1.87975	3.09677e-28	9.0453e-27	AL031666.3
ENSG00000230732	1.16966	3.17372e-28	9.26445e-27	AC016949.1
ENSG00000254094	2.12614	3.27241e-28	9.54674e-27	AC078852.2
ENSG00000231119	1.25618	3.28978e-28	9.59159e-27	AL031666.1
ENSG00000267504	1.6744	3.3363e-28	9.72133e-27	AC090236.2
ENSG00000208308	4.31272	3.40798e-28	9.92419e-27	SNORA40B
ENSG00000231699	2.76823	3.46466e-28	1.00831e-26	AC020550.1
ENSG00000213277	1.80882	3.58321e-28	1.04219e-26	MARCKSL1P1
ENSG00000230292	3.64487	3.69014e-28	1.07264e-26	NAALADL2-AS3
ENSG00000260816	1.61415	3.77833e-28	1.09695e-26	AC027279.1
ENSG00000259411	1.91239	3.77661e-28	1.09695e-26	HNRNPA1P45
ENSG00000229276	2.34856	3.78266e-28	1.09754e-26	REV3L-IT1
ENSG00000248155	4.16311	3.8258e-28	1.10939e-26	CR545473.1
ENSG00000212257	3.72252	3.89969e-28	1.13013e-26	RNU6-1176P
ENSG00000213090	1.47082	3.96712e-28	1.14899e-26	AC007256.1
ENSG00000266987	2.55009	4.02496e-28	1.16504e-26	AC104984.6
ENSG00000240328	3.35534	4.08847e-28	1.18271e-26	AC091805.1
ENSG00000226647	1.74919	4.2854e-28	1.23893e-26	AL365356.1
ENSG00000243609	2.5092	4.29422e-28	1.24073e-26	RPS2P44
ENSG00000248476	1.2057	4.38669e-28	1.26669e-26	BACH1-IT1
ENSG00000228995	2.8621	4.4346e-28	1.27976e-26	MTND1P9
ENSG00000272588	1.12651	4.46795e-28	1.28861e-26	AC139887.4
ENSG00000232373	3.80498	4.59567e-28	1.32465e-26	MTCYBP3
ENSG00000225282	1.75268	4.80734e-28	1.38483e-26	AP000350.2
ENSG00000272469	3.85019	4.86643e-28	1.40101e-26	RN7SL760P
ENSG00000256108	2.40811	4.91654e-28	1.41375e-26	AC135586.1
ENSG00000258412	2.23398	5.50768e-28	1.58278e-26	AL355102.1
ENSG00000234136	2.94597	5.52537e-28	1.58692e-26	AC055764.1
ENSG00000235880	4.48019	5.58398e-28	1.6028e-26	AL158832.1
ENSG00000232792	3.07946	5.63754e-28	1.6172e-26	FTH1P25
ENSG00000241211	4.26547	5.80857e-28	1.66527e-26	IQCJ-SCHIP1-AS1
ENSG00000236489	1.81038	5.88088e-28	1.685e-26	AC133473.1
ENSG00000206838	1.55126	5.90907e-28	1.69207e-26	SNORA5A
ENSG00000241111	1.78688	6.1502e-28	1.76007e-26	PRICKLE2-AS1
ENSG00000243005	4.12153	6.38292e-28	1.82558e-26	RN7SL16P
ENSG00000241568	2.41432	6.57719e-28	1.88003e-26	RN7SL338P
ENSG00000275538	2.35797	6.59256e-28	1.8833e-26	RNVU1-19
ENSG00000259458	2.85978	6.61417e-28	1.88836e-26	AC100839.1
ENSG00000260378	4.34667	6.67085e-28	1.90341e-26	AC109597.1
ENSG00000279328	1.18328	6.79073e-28	1.93646e-26	AC073439.1
ENSG00000200065	2.88708	6.82682e-28	1.9456e-26	RF00019
ENSG00000229622	3.53164	6.99784e-28	1.99316e-26	MTND5P2
ENSG00000204011	2.69582	7.22048e-28	2.05536e-26	COL5A1-AS1
ENSG00000242134	2.96575	7.4455e-28	2.11816e-26	RPL5P13
ENSG00000243373	4.42014	7.49709e-28	2.13158e-26	RN7SL173P
ENSG00000235579	1.57725	7.66834e-28	2.17769e-26	AC007283.2
ENSG00000262003	1.20216	7.72286e-28	2.19188e-26	AC087392.1
ENSG00000225311	3.60469	8.02056e-28	2.27503e-26	AL024474.2
ENSG00000278637	2.35457	8.16003e-28	2.31323e-26	HIST1H4A
ENSG00000270575	4.53256	8.42547e-28	2.38707e-26	AL160281.1
ENSG00000267563	3.56664	8.58394e-28	2.43053e-26	AC011471.2
ENSG00000188649	1.20876	8.84078e-28	2.50179e-26	CC2D2B
ENSG00000109163	1.30185	9.2732e-28	2.62261e-26	GNRHR
ENSG00000258323	2.55261	9.74564e-28	2.7546e-26	AC073575.1
ENSG00000280163	1.2558	9.83113e-28	2.77714e-26	AC040160.2
ENSG00000259544	2.03234	1.00793e-27	2.84556e-26	AC021739.4
ENSG00000217653	2.42702	1.02671e-27	2.89518e-26	AL353692.1
ENSG00000258870	2.10687	1.02668e-27	2.89518e-26	EIF4EBP1P1
ENSG00000249180	2.09018	1.08934e-27	3.06999e-26	AC020900.1
ENSG00000207750	1.90075	1.09612e-27	3.0873e-26	MIR553
ENSG00000279620	2.92483	1.11233e-27	3.13112e-26	AC099494.3
ENSG00000262815	2.59439	1.12261e-27	3.15821e-26	AC087501.2
ENSG00000277151	1.056	1.12442e-27	3.1596e-26	AL138820.1
ENSG00000256021	2.23913	1.12391e-27	3.1596e-26	ELOCP31
ENSG00000225014	3.13704	1.14563e-27	3.21733e-26	KCTD9P1
ENSG00000118094	1.33828	1.1522e-27	3.23389e-26	TREH
ENSG00000234473	1.9003	1.16259e-27	3.26114e-26	ZNF101P2
ENSG00000233729	2.82984	1.16593e-27	3.26862e-26	AC016909.2
ENSG00000203801	1.58626	1.20436e-27	3.37438e-26	LINC00222
ENSG00000234197	2.16543	1.2219e-27	3.42152e-26	ETV5-AS1
ENSG00000200575	4.50097	1.25068e-27	3.5001e-26	RNU6-414P
ENSG00000243193	1.92907	1.2575e-27	3.51572e-26	AC006387.1
ENSG00000254732	1.34243	1.25773e-27	3.51572e-26	AP001931.1
ENSG00000225037	1.8992	1.2662e-27	3.53735e-26	EIF1AX-AS1
ENSG00000235683	2.06751	1.30059e-27	3.63131e-26	AC018442.1
ENSG00000261646	1.92954	1.30801e-27	3.6499e-26	AC093849.1
ENSG00000221510	3.08225	1.31889e-27	3.67815e-26	MIR548O
ENSG00000198547	1.45423	1.33662e-27	3.72543e-26	C20orf203
ENSG00000230593	1.50925	1.36455e-27	3.80107e-26	PPIAP40
ENSG00000152591	2.70664	1.42658e-27	3.97155e-26	DSPP
ENSG00000247911	3.22997	1.44801e-27	4.02889e-26	HMGN1P12
ENSG00000273791	2.02377	1.44896e-27	4.02921e-26	AC007204.1
ENSG00000181322	1.1933	1.46755e-27	4.07853e-26	NME9
ENSG00000199683	3.2742	1.48006e-27	4.11093e-26	RN7SKP185
ENSG00000260635	1.37996	1.53227e-27	4.25103e-26	AC092338.1
ENSG00000256361	1.76555	1.53318e-27	4.25111e-26	AC027544.1
ENSG00000240925	4.04472	1.55677e-27	4.31404e-26	RPS20P31
ENSG00000234263	1.48223	1.58272e-27	4.38343e-26	AL024508.1
ENSG00000206784	4.66443	1.6998e-27	4.70496e-26	RF00019
ENSG00000257121	2.34293	1.71369e-27	4.73797e-26	AC126615.2
ENSG00000270620	3.84581	1.71273e-27	4.73797e-26	AL034555.1
ENSG00000229569	2.73408	1.73183e-27	4.78536e-26	AL356753.1
ENSG00000213703	2.15944	1.7395e-27	4.80379e-26	AL138847.1
ENSG00000232259	1.55383	1.74545e-27	4.81746e-26	AL158166.2
ENSG00000248758	2.42802	1.76932e-27	4.88054e-26	AC008883.1
ENSG00000276393	3.74027	1.88511e-27	5.19399e-26	AC105429.2
ENSG00000264720	3.11284	1.97436e-27	5.43367e-26	MIR3117
ENSG00000219433	1.26719	2.0611e-27	5.6659e-26	BTBD10P2
ENSG00000264653	3.52562	2.12546e-27	5.8395e-26	MIR5194
ENSG00000235145	1.87921	2.13815e-27	5.87101e-26	RPSAP16
ENSG00000270112	2.44274	2.22987e-27	6.11936e-26	AC090241.2
ENSG00000225450	1.16051	2.29213e-27	6.28663e-26	AL021707.1
ENSG00000276966	1.70101	2.30017e-27	6.3051e-26	HIST1H4E
ENSG00000223224	3.47597	2.31374e-27	6.33867e-26	SNORD71
ENSG00000234632	2.87084	2.35494e-27	6.44788e-26	NECAP1P2
ENSG00000233821	2.48981	2.35641e-27	6.44823e-26	ENOX1-AS1
ENSG00000225112	3.5119	2.39779e-27	6.55774e-26	AL157392.1
ENSG00000259649	1.47284	2.43416e-27	6.64962e-26	AC027808.2
ENSG00000240695	1.35757	2.46679e-27	6.73494e-26	AC117382.1
ENSG00000227659	3.09742	2.51545e-27	6.86391e-26	CLYBL-AS2
ENSG00000278668	1.44923	2.56623e-27	6.99851e-26	AC005899.7
ENSG00000249138	2.15057	2.6366e-27	7.18633e-26	AC084871.1
ENSG00000233367	4.05691	2.67619e-27	7.286e-26	AL133480.1
ENSG00000228917	1.69219	2.6856e-27	7.30747e-26	AL591806.1
ENSG00000253475	2.34341	2.74716e-27	7.47075e-26	AC103769.1
ENSG00000272381	1.48121	2.83996e-27	7.71004e-26	AL356258.1
ENSG00000182870	1.64413	2.91626e-27	7.91271e-26	GALNT9
ENSG00000228779	1.37672	2.99572e-27	8.12375e-26	Z69666.1
ENSG00000266498	2.01438	3.03847e-27	8.23502e-26	AC055811.3
ENSG00000257769	2.20874	3.09302e-27	8.37816e-26	AC026401.1
ENSG00000265494	3.37354	3.18611e-27	8.62544e-26	AC005304.2
ENSG00000228166	2.93887	3.23728e-27	8.75905e-26	MTND1P11
ENSG00000255203	2.89018	3.31372e-27	8.96083e-26	OR7E2P
ENSG00000265735	1.84422	3.33173e-27	9.00448e-26	RN7SL5P
ENSG00000201900	1.60489	3.34673e-27	9.03994e-26	RNY1P13
ENSG00000269653	1.40481	3.3687e-27	9.09417e-26	AC011479.3
ENSG00000256746	1.72829	3.40728e-27	9.19316e-26	AC018410.1
ENSG00000235085	2.19448	3.42737e-27	9.24218e-26	AC091153.2
ENSG00000275550	2.40932	3.4935e-27	9.40996e-26	AL096712.1
ENSG00000276645	2.86003	3.57284e-27	9.61829e-26	RF00017
ENSG00000250602	1.16507	3.64369e-27	9.80353e-26	AC093535.1
ENSG00000240210	1.83673	3.67209e-27	9.87442e-26	AL122013.1
ENSG00000233189	2.69983	3.6946e-27	9.92938e-26	RPL12P29
ENSG00000248979	2.39434	3.8366e-27	1.02995e-25	LAMTOR3P2
ENSG00000207370	1.90132	3.92697e-27	1.05362e-25	RF00019
ENSG00000224707	3.78782	3.96032e-27	1.06139e-25	E2F3-IT1
ENSG00000262870	2.54721	4.02444e-27	1.07737e-25	CYCSP40
ENSG00000229399	1.39902	4.42083e-27	1.18217e-25	AL592148.1
ENSG00000260144	1.22538	4.47279e-27	1.1954e-25	AC100827.2
ENSG00000136206	1.1245	4.63519e-27	1.23812e-25	SPDYE1
ENSG00000265128	4.04211	4.6403e-27	1.2388e-25	AC016866.2
ENSG00000261291	2.03294	4.74961e-27	1.26727e-25	AC007906.1
ENSG00000228363	1.21642	4.82293e-27	1.28612e-25	AC015971.1
ENSG00000227073	2.34255	4.93919e-27	1.3164e-25	SDHDP2
ENSG00000274885	2.38738	5.07411e-27	1.35161e-25	AC087241.4
ENSG00000249363	1.85733	5.11006e-27	1.36034e-25	AC011411.1
ENSG00000267560	1.31324	5.11255e-27	1.36034e-25	AC027514.2
ENSG00000199990	3.67401	5.13662e-27	1.36599e-25	VTRNA1-1
ENSG00000212125	1.13667	5.18086e-27	1.37699e-25	TAS2R15P
ENSG00000250614	2.47802	5.22414e-27	1.38773e-25	AC005522.1
ENSG00000258640	1.53112	5.31277e-27	1.41049e-25	RPL21P5
ENSG00000259440	3.34924	5.34565e-27	1.41844e-25	NPM1P43
ENSG00000204706	1.1024	5.46966e-27	1.45054e-25	MAMDC2-AS1
ENSG00000259402	1.99062	5.61136e-27	1.4873e-25	AC090515.5
ENSG00000258445	2.09319	5.88364e-27	1.55861e-25	AL132777.1
ENSG00000255340	3.0767	6.04392e-27	1.60019e-25	AC087276.3
ENSG00000229955	2.76207	6.09164e-27	1.61194e-25	Z98749.1
ENSG00000224593	3.72936	6.26046e-27	1.6557e-25	AC092427.1
ENSG00000215796	2.11466	6.41684e-27	1.69613e-25	AL512637.1
ENSG00000237070	2.41866	6.6507e-27	1.75697e-25	AC005550.2
ENSG00000215158	1.04562	6.70937e-27	1.7715e-25	AC138409.2
ENSG00000214549	2.40509	6.88805e-27	1.81768e-25	SDHCP2
ENSG00000214353	1.3007	6.91922e-27	1.82491e-25	VAC14-AS1
ENSG00000267582	1.90185	7.01437e-27	1.84899e-25	AC020916.2
ENSG00000275956	1.23581	7.02381e-27	1.85046e-25	AC104446.1
ENSG00000278462	2.10969	7.24257e-27	1.90705e-25	AL359880.1
ENSG00000231616	1.42373	7.25035e-27	1.90806e-25	AL354733.2
ENSG00000259257	2.68263	7.33436e-27	1.92911e-25	AC037479.1
ENSG00000280381	1.8601	7.47599e-27	1.96529e-25	AC026362.2
ENSG00000244451	3.54021	7.69217e-27	2.02101e-25	RPL34P21
ENSG00000197714	1.116	7.71358e-27	2.02553e-25	ZNF460
ENSG00000206739	1.55295	7.72213e-27	2.02667e-25	RF00019
ENSG00000224117	1.9281	7.76223e-27	2.03608e-25	PTPN2P2
ENSG00000224442	3.08147	7.81849e-27	2.04972e-25	AC017035.1
ENSG00000200114	1.9773	8.13847e-27	2.13245e-25	RNA5SP123
ENSG00000266111	1.99733	8.25191e-27	2.16099e-25	AC068025.2
ENSG00000207003	1.44465	8.29291e-27	2.17055e-25	RNU6-611P
ENSG00000184113	1.29359	8.36278e-27	2.18765e-25	CLDN5
ENSG00000262339	2.07927	8.67347e-27	2.26697e-25	AC130371.1
ENSG00000100557	2.80525	8.67544e-27	2.26697e-25	CCDC198
ENSG00000108255	1.69698	8.72405e-27	2.27844e-25	CRYBA1
ENSG00000271709	1.73292	8.85119e-27	2.31039e-25	AC017033.1
ENSG00000257195	1.37422	9.05146e-27	2.36138e-25	HNRNPA1P50
ENSG00000231765	3.11176	9.09791e-27	2.37221e-25	PPP1R11P2
ENSG00000279355	1.34722	9.1698e-27	2.38966e-25	AGPAT4-IT1
ENSG00000199753	1.47768	9.26027e-27	2.41193e-25	SNORD104
ENSG00000170967	4.28837	9.33594e-27	2.43032e-25	DDI1
ENSG00000269365	1.90372	9.37001e-27	2.43787e-25	AC120349.1
ENSG00000231357	3.04992	9.45825e-27	2.45904e-25	AC006028.1
ENSG00000207484	3.13331	9.46159e-27	2.45904e-25	RF00019
ENSG00000231749	2.36113	9.47018e-27	2.45995e-25	ABCA9-AS1
ENSG00000251552	2.87582	1.01961e-26	2.64565e-25	COQ10BP2
ENSG00000227200	1.87559	1.0829e-26	2.80686e-25	AL162724.1
ENSG00000232466	2.90379	1.10446e-26	2.86118e-25	AL356133.1
ENSG00000258490	3.02609	1.11957e-26	2.89878e-25	AL049835.1
ENSG00000201221	3.84576	1.12668e-26	2.91561e-25	RNU4-40P
ENSG00000271959	1.3945	1.17582e-26	3.0395e-25	AC100803.3
ENSG00000219565	1.64621	1.18575e-26	3.06353e-25	ZNF259P1
ENSG00000239291	1.45292	1.19005e-26	3.07298e-25	AC002558.1
ENSG00000279467	1.06419	1.19671e-26	3.08852e-25	AP000350.7
ENSG00000269172	2.17541	1.24624e-26	3.21464e-25	AC011443.1
ENSG00000233860	1.60446	1.30516e-26	3.3648e-25	AC107072.2
ENSG00000275547	3.38566	1.39463e-26	3.59354e-25	AC010632.3
ENSG00000167992	1.06824	1.40808e-26	3.62627e-25	VWCE
ENSG00000240198	4.30308	1.42753e-26	3.67439e-25	ARHGEF3-AS1
ENSG00000258380	4.40435	1.45694e-26	3.74807e-25	AL356805.1
ENSG00000265912	1.39185	1.47106e-26	3.78238e-25	AC037487.1
ENSG00000253245	4.00974	1.50126e-26	3.85796e-25	MTND1P36
ENSG00000267526	2.5467	1.50851e-26	3.87452e-25	AC005702.2
ENSG00000142552	1.06841	1.51999e-26	3.90192e-25	RCN3
ENSG00000279573	1.31934	1.54749e-26	3.9704e-25	AC134407.2
ENSG00000261315	2.67761	1.62295e-26	4.16179e-25	LARP4P
ENSG00000202417	3.81829	1.62779e-26	4.17199e-25	RF00019
ENSG00000214745	2.69423	1.64324e-26	4.20933e-25	AL391419.1
ENSG00000241641	1.82034	1.69268e-26	4.33367e-25	RPS23P6
ENSG00000263787	1.85402	1.77246e-26	4.53551e-25	SKAP1-AS1
ENSG00000164621	1.38468	1.77973e-26	4.55169e-25	SMAD5-AS1
ENSG00000227006	1.38199	1.79782e-26	4.59552e-25	AL136988.2
ENSG00000279439	3.67336	1.80305e-26	4.604e-25	AC105114.1
ENSG00000279162	1.23244	1.80279e-26	4.604e-25	AC141586.5
ENSG00000172404	1.18145	1.81174e-26	4.62372e-25	DNAJB7
ENSG00000226252	1.2714	1.81879e-26	4.63925e-25	AL135960.1
ENSG00000237903	1.49962	1.82847e-26	4.65903e-25	AC004000.1
ENSG00000267263	2.62623	1.84105e-26	4.68859e-25	AC111170.2
ENSG00000279665	3.14908	1.85835e-26	4.73014e-25	AC012100.3
ENSG00000228939	2.92994	1.92347e-26	4.89331e-25	AKT3-IT1
ENSG00000238835	2.78187	2.03239e-26	5.16766e-25	SCARNA18
ENSG00000254985	1.54843	2.0509e-26	5.21197e-25	RSF1-IT2
ENSG00000229694	1.8191	2.0874e-26	5.30193e-25	LINC00484
ENSG00000267551	1.30332	2.15726e-26	5.4736e-25	AC005264.1
ENSG00000275562	3.08996	2.34333e-26	5.9363e-25	AC104763.3
ENSG00000251332	2.17035	2.38402e-26	6.03376e-25	AC021106.2
ENSG00000229521	2.08126	2.38431e-26	6.03376e-25	MYCBP2-AS2
ENSG00000274614	4.46597	2.405e-26	6.08292e-25	AL390754.1
ENSG00000270314	3.12936	2.4759e-26	6.25898e-25	AC007161.2
ENSG00000277563	1.81907	2.48456e-26	6.27755e-25	AC063961.1
ENSG00000267503	1.69136	2.49049e-26	6.28923e-25	AP005131.3
ENSG00000278818	3.73703	2.65252e-26	6.69491e-25	RF00017
ENSG00000264480	3.92435	2.67488e-26	6.74779e-25	MIR4714
ENSG00000225636	2.71197	2.69242e-26	6.78849e-25	HNRNPA3P15
ENSG00000179447	2.0308	2.86841e-26	7.22464e-25	AL049647.1
ENSG00000223305	1.74716	2.88961e-26	7.27423e-25	RN7SKP30
ENSG00000271137	3.39323	2.92537e-26	7.36039e-25	AC006254.3
ENSG00000278112	1.0432	2.94211e-26	7.39864e-25	AC145423.3
ENSG00000259682	2.92228	2.96845e-26	7.46099e-25	AC091231.1
ENSG00000250473	2.83881	3.0272e-26	7.60467e-25	DUTP7
ENSG00000183324	1.8473	3.05876e-26	7.67994e-25	REC114
ENSG00000254710	3.80635	3.22791e-26	8.10042e-25	AP001970.1
ENSG00000240750	2.31737	3.25979e-26	8.17191e-25	RN7SL559P
ENSG00000259442	1.35346	3.28335e-26	8.22666e-25	AC105339.3
ENSG00000253523	2.5013	3.28883e-26	8.2361e-25	AC104350.1
ENSG00000220506	1.85986	3.32694e-26	8.32721e-25	AL136310.1
ENSG00000277797	3.87153	3.38265e-26	8.46226e-25	AL359693.1
ENSG00000279632	1.68088	3.40127e-26	8.50001e-25	AP003108.4
ENSG00000252172	2.01437	3.46928e-26	8.66545e-25	RNU6-720P
ENSG00000230225	2.37827	3.50194e-26	8.7425e-25	MTND5P14
ENSG00000267541	1.13778	3.50698e-26	8.75054e-25	MTCO2P2
ENSG00000234091	2.06725	3.53751e-26	8.81756e-25	AL157392.2
ENSG00000099834	1.62388	3.53592e-26	8.81756e-25	CDHR5
ENSG00000269924	1.40997	3.55883e-26	8.86611e-25	AC024451.4
ENSG00000280828	1.20287	3.74396e-26	9.3225e-25	AC090114.3
ENSG00000201457	1.28013	3.87777e-26	9.6507e-25	SNORA55
ENSG00000221063	4.07192	3.87996e-26	9.65115e-25	MIR1296
ENSG00000249899	2.29239	3.99634e-26	9.9355e-25	AC025180.1
ENSG00000165181	1.46779	4.01138e-26	9.96773e-25	C9orf84
ENSG00000228804	1.57431	4.07673e-26	1.01249e-24	AC072022.1
ENSG00000256972	3.06069	4.14057e-26	1.02781e-24	AP000462.3
ENSG00000201785	1.55096	4.17466e-26	1.03574e-24	SNORD117
ENSG00000253112	2.10988	4.35832e-26	1.08019e-24	AC102945.1
ENSG00000119608	1.15907	4.66221e-26	1.15492e-24	PROX2
ENSG00000223492	4.75045	4.71369e-26	1.16707e-24	AL391097.1
ENSG00000260452	2.23502	4.96436e-26	1.2285e-24	TPRKBP2
ENSG00000143858	1.12735	4.9762e-26	1.2308e-24	SYT2
ENSG00000254638	3.05249	4.98615e-26	1.23262e-24	AP002884.2
ENSG00000263968	1.34244	5.03478e-26	1.24401e-24	RN7SL381P
ENSG00000215319	2.40064	5.05433e-26	1.2482e-24	EIF5P1
ENSG00000231148	3.87303	5.09614e-26	1.25787e-24	HMGB1P7
ENSG00000241991	3.73325	5.13359e-26	1.26647e-24	AC114982.2
ENSG00000281530	1.26608	5.36629e-26	1.3232e-24	DGCR12
ENSG00000253536	4.19432	5.42187e-26	1.33554e-24	AC138832.1
ENSG00000252756	2.51552	5.69104e-26	1.40112e-24	RNU6-577P
ENSG00000230084	1.01434	5.77945e-26	1.42216e-24	AC006059.1
ENSG00000228598	2.69027	5.85513e-26	1.44004e-24	MACC1-AS1
ENSG00000258068	3.12998	5.8635e-26	1.44137e-24	AC079600.3
ENSG00000262803	3.83568	5.87524e-26	1.44351e-24	AL354943.1
ENSG00000279098	2.32625	5.92925e-26	1.45604e-24	AC097460.3
ENSG00000270292	1.46096	5.94348e-26	1.45879e-24	AC079880.2
ENSG00000232994	2.62103	6.02977e-26	1.47922e-24	RPL7P14
ENSG00000273319	1.78404	6.08009e-26	1.4908e-24	AC058791.1
ENSG00000233635	2.46177	6.23129e-26	1.52632e-24	AC015923.1
ENSG00000267741	1.24434	6.25994e-26	1.53255e-24	UBE2L4
ENSG00000233559	1.82271	6.38363e-26	1.56204e-24	LINC00513
ENSG00000268764	1.45477	6.59469e-26	1.61205e-24	AC011465.1
ENSG00000206848	1.97534	6.62153e-26	1.61779e-24	RNU6-890P
ENSG00000232788	1.18196	6.6287e-26	1.61872e-24	AC078883.3
ENSG00000214354	3.05714	6.73212e-26	1.64314e-24	AC133644.1
ENSG00000265337	3.44218	6.74427e-26	1.64527e-24	AC079336.3
ENSG00000278275	2.50258	6.76864e-26	1.65037e-24	AC103705.1
ENSG00000264384	1.48171	6.8349e-26	1.66569e-24	RN7SL431P
ENSG00000212535	3.36376	7.05667e-26	1.71886e-24	RNU6-808P
ENSG00000226957	1.31548	7.13496e-26	1.73705e-24	AL358075.1
ENSG00000250045	3.45344	7.16553e-26	1.74361e-24	CBX3P3
ENSG00000241395	3.2235	7.48255e-26	1.81983e-24	RN7SL344P
ENSG00000244540	2.74088	7.81707e-26	1.89927e-24	AC087884.1
ENSG00000206715	2.88174	7.98178e-26	1.93831e-24	RNU6-444P
ENSG00000249558	3.67915	8.13959e-26	1.97464e-24	RCC2P4
ENSG00000276216	1.42195	8.28704e-26	2.00839e-24	AC245014.3
ENSG00000231105	1.06847	8.28644e-26	2.00839e-24	AL031728.1
ENSG00000231965	4.69063	8.43205e-26	2.0425e-24	AF131215.1
ENSG00000187922	2.2457	8.58199e-26	2.07673e-24	LCN10
ENSG00000269900	3.75261	8.72118e-26	2.10935e-24	RMRP
ENSG00000249112	3.56146	8.86323e-26	2.14263e-24	AC112196.1
ENSG00000274159	1.62786	9.15689e-26	2.21251e-24	AL133243.1
ENSG00000254791	2.78332	9.21275e-26	2.22489e-24	FAR1-IT1
ENSG00000235586	1.70216	9.29525e-26	2.24369e-24	AC011247.2
ENSG00000252118	2.94392	9.32527e-26	2.2498e-24	RNU6ATAC39P
ENSG00000199730	4.30863	9.48311e-26	2.28674e-24	RN7SKP95
ENSG00000259196	3.62906	9.50353e-26	2.29051e-24	HMBOX1-IT1
ENSG00000231490	3.80783	9.55025e-26	2.29947e-24	RPL7L1P2
ENSG00000224431	1.25578	9.79011e-26	2.35604e-24	AC063976.2
ENSG00000230751	1.76134	9.9915e-26	2.40331e-24	AC007036.2
ENSG00000229455	1.97222	1.01452e-25	2.43905e-24	RPS10P18
ENSG00000255790	3.14556	1.01674e-25	2.44194e-24	AC078950.1
ENSG00000270911	3.48366	1.01659e-25	2.44194e-24	AC114878.2
ENSG00000222898	1.52301	1.02699e-25	2.46535e-24	RN7SKP97
ENSG00000256588	1.58379	1.04823e-25	2.5148e-24	AC027544.2
ENSG00000256739	3.84476	1.05317e-25	2.52442e-24	AP002892.2
ENSG00000251187	1.96252	1.07919e-25	2.58549e-24	AC010261.2
ENSG00000228171	2.55745	1.1118e-25	2.66097e-24	AC121251.1
ENSG00000030304	1.81094	1.11554e-25	2.66858e-24	MUSK
ENSG00000235488	1.31031	1.14763e-25	2.744e-24	JARID2-AS1
ENSG00000243051	2.68528	1.17236e-25	2.80034e-24	RN7SL269P
ENSG00000275803	3.22951	1.17986e-25	2.81684e-24	RN7SL736P
ENSG00000227914	2.75202	1.18189e-25	2.82029e-24	AL136979.1
ENSG00000251745	4.03156	1.19991e-25	2.86189e-24	RNU7-124P
ENSG00000122852	2.98026	1.22556e-25	2.9216e-24	SFTPA1
ENSG00000226952	2.28844	1.26205e-25	3.00562e-24	AC093019.1
ENSG00000230585	1.57368	1.28067e-25	3.04844e-24	PHBP12
ENSG00000228568	4.13072	1.2814e-25	3.04867e-24	AC006461.1
ENSG00000267285	3.38271	1.35256e-25	3.21639e-24	AC004672.2
ENSG00000269040	1.62334	1.36769e-25	3.24916e-24	BNIP3P24
ENSG00000180116	2.84087	1.37531e-25	3.26565e-24	C12orf40
ENSG00000251340	1.60952	1.4213e-25	3.37318e-24	MTCYBP35
ENSG00000224802	2.75676	1.5167e-25	3.59428e-24	TUBB4BP2
ENSG00000238713	2.39647	1.57238e-25	3.72256e-24	RF00019
ENSG00000272175	1.66074	1.58442e-25	3.74923e-24	AL050343.2
ENSG00000273828	1.32591	1.59583e-25	3.7725e-24	AL133227.1
ENSG00000269971	1.97232	1.68107e-25	3.97012e-24	AL020997.2
ENSG00000125997	1.35684	1.68031e-25	3.97012e-24	BPIFB9P
ENSG00000234361	3.89238	1.68388e-25	3.97481e-24	AL391863.2
ENSG00000239453	1.72992	1.69848e-25	4.00728e-24	SIDT1-AS1
ENSG00000271933	1.06479	1.72507e-25	4.06804e-24	AL603756.1
ENSG00000263300	1.85552	1.73232e-25	4.08313e-24	AC015853.3
ENSG00000281383	1.32829	1.73762e-25	4.09361e-24	FP671120.4
ENSG00000279819	5.88022	1.77642e-25	4.18298e-24	AL390318.1
ENSG00000239801	1.54655	1.78388e-25	4.19848e-24	DENND6A-AS1
ENSG00000279050	1.69403	1.8327e-25	4.31127e-24	PWAR1
ENSG00000221083	2.14323	1.88032e-25	4.42113e-24	RF00599
ENSG00000254582	2.66536	1.94652e-25	4.57455e-24	PSMA2P1
ENSG00000258926	1.49221	1.99763e-25	4.69237e-24	AL355916.2
ENSG00000224323	3.32928	2.05005e-25	4.81317e-24	DPRXP1
ENSG00000233993	4.82841	2.06418e-25	4.84161e-24	AL121900.1
ENSG00000280242	2.86855	2.1032e-25	4.93074e-24	AL450226.2
ENSG00000234943	2.4317	2.14716e-25	5.03133e-24	AC092839.2
ENSG00000267122	1.52126	2.2069e-25	5.1688e-24	AC004490.1
ENSG00000229010	3.05768	2.21772e-25	5.19162e-24	AL161672.1
ENSG00000254865	4.92051	2.2287e-25	5.2148e-24	AC100763.1
ENSG00000241884	3.59512	2.28061e-25	5.33108e-24	AC114401.1
ENSG00000215483	1.08331	2.29769e-25	5.36838e-24	LINC00598
ENSG00000224057	2.67881	2.30407e-25	5.38067e-24	EGFR-AS1
ENSG00000231063	2.27213	2.30928e-25	5.39023e-24	AC006994.1
ENSG00000259163	1.75215	2.37057e-25	5.53061e-24	AL096869.2
ENSG00000252634	3.56885	2.37819e-25	5.5457e-24	RN7SKP219
ENSG00000253961	1.87036	2.3924e-25	5.57612e-24	AC009563.1
ENSG00000227155	1.13218	2.39624e-25	5.58238e-24	AL161725.1
ENSG00000229954	5.08511	2.41538e-25	5.62424e-24	MTND2P2
ENSG00000232131	3.7527	2.49269e-25	5.80144e-24	NCOA7-AS1
ENSG00000279203	1.03113	2.6132e-25	6.07898e-24	AC005785.2
ENSG00000254495	1.85738	2.6852e-25	6.24043e-24	AP000487.2
ENSG00000200488	6.79689	2.6885e-25	6.24507e-24	RN7SKP203
ENSG00000236483	1.5883	2.68991e-25	6.24534e-24	MTND2P40
ENSG00000238198	1.01894	2.69746e-25	6.25984e-24	AL357055.3
ENSG00000276174	1.29008	2.70265e-25	6.26887e-24	AC087683.2
ENSG00000207452	4.02277	2.70719e-25	6.27637e-24	RNU6-606P
ENSG00000267262	2.40683	2.89379e-25	6.70252e-24	AC011444.2
ENSG00000227481	3.20884	2.92709e-25	6.77639e-24	AC008080.2
ENSG00000254129	2.48891	3.03113e-25	7.01389e-24	AC108449.1
ENSG00000262759	2.82444	3.03316e-25	7.0152e-24	MRPS21P9
ENSG00000230184	2.53288	3.08442e-25	7.13032e-24	SMYD3-IT1
ENSG00000224563	4.54658	3.1012e-25	7.16567e-24	LPP-AS1
ENSG00000230459	3.5998	3.12054e-25	7.20691e-24	AC060773.1
ENSG00000255670	1.20739	3.12699e-25	7.21833e-24	AC007619.1
ENSG00000157890	1.33645	3.15331e-25	7.2756e-24	MEGF11
ENSG00000197467	1.01371	3.26499e-25	7.52606e-24	COL13A1
ENSG00000267039	4.78005	3.31337e-25	7.63392e-24	AC016493.1
ENSG00000224031	1.79814	3.36715e-25	7.75412e-24	TCEAL3-AS1
ENSG00000256176	2.31035	3.39666e-25	7.81832e-24	AC024940.4
ENSG00000077498	2.30571	3.43618e-25	7.90551e-24	TYR
ENSG00000224401	1.32019	3.47366e-25	7.98792e-24	RPL7P57
ENSG00000252985	3.61523	3.49811e-25	8.0403e-24	RF00108
ENSG00000235940	4.13098	3.56564e-25	8.19161e-24	MTND1P21
ENSG00000254263	1.77817	3.57957e-25	8.21968e-24	AC022973.3
ENSG00000234626	2.93802	3.65306e-25	8.38442e-24	AL021937.3
ENSG00000266146	3.00358	3.69411e-25	8.47462e-24	MIR5190
ENSG00000224245	2.61563	3.77143e-25	8.64375e-24	AL358232.1
ENSG00000261056	1.55452	3.77364e-25	8.6447e-24	AC079416.1
ENSG00000200525	1.60845	3.95013e-25	9.04038e-24	RNU6-1209P
ENSG00000227053	1.29106	4.02741e-25	9.21286e-24	AC105446.1
ENSG00000234293	4.84807	4.07439e-25	9.31592e-24	BACH1-IT3
ENSG00000240733	2.39966	4.30077e-25	9.82419e-24	RN7SL502P
ENSG00000233148	2.30244	4.39113e-25	1.00258e-23	SYF2P2
ENSG00000264296	1.71363	4.53363e-25	1.03463e-23	AC090666.1
ENSG00000225215	2.71788	4.78944e-25	1.09145e-23	SMARCE1P1
ENSG00000224574	3.36041	4.86489e-25	1.1076e-23	COL18A1-AS2
[truncated: 8,661 more rows]

## Sheet: RPA1
Differential changes for RPA1
High expression in Q1 (low RPA1 tumours) or low expression in Q4							Low expression in Q1 or High expression in Q4
Ensembl ID	log2FoldChange	pvalue	padj	Gene symbol			Ensembl ID	log2FoldChange	pvalue	padj	Gene symbol
ENSG00000202198	6.54585	7.19644e-273	3.54309e-268	RF00100			ENSG00000162607	-1.05865	3.44616e-73	4.713e-70	USP1
ENSG00000200087	5.25744	1.11912e-213	1.83662e-209	SNORA73B			ENSG00000124795	-1.0819	7.55161e-62	4.59007e-59	DEK
ENSG00000252010	6.4006	1.77704e-199	2.18727e-195	SCARNA5			ENSG00000177602	-1.30903	4.86552e-52	1.26746e-49	HASPIN
ENSG00000238741	5.65781	9.04116e-183	8.90265e-179	SCARNA7			ENSG00000230257	-4.16976	3.01872e-46	4.63002e-44	NFE4
ENSG00000239002	5.70361	6.26469e-158	5.1406e-154	SCARNA10			ENSG00000157851	-3.94024	2.42072e-39	1.79491e-37	DPYSL5
ENSG00000252835	5.05976	1.53781e-145	1.08161e-141	SCARNA21			ENSG00000257743	-2.88107	6.52813e-39	4.65131e-37	MGAM2
ENSG00000252481	3.55414	1.9243e-143	1.18426e-139	SCARNA13			ENSG00000180537	-2.37552	8.4127e-39	5.90016e-37	RNF182
ENSG00000212464	5.01174	3.1341e-139	1.71449e-135	SNORA12			ENSG00000092853	-1.2387	1.22857e-35	6.17849e-34	CLSPN
ENSG00000212402	5.85299	9.92947e-134	4.88868e-130	SNORA74B			ENSG00000111206	-1.28507	3.02903e-34	1.3363e-32	FOXM1
ENSG00000201998	5.25637	1.73302e-126	7.75667e-123	SNORA23			ENSG00000111247	-1.07552	7.17866e-34	3.03638e-32	RAD51AP1
ENSG00000207445	4.19874	7.31159e-125	2.99982e-121	SNORD15B			ENSG00000100604	-3.61297	1.05875e-32	3.94301e-31	CHGA
ENSG00000251791	3.55029	8.74916e-114	3.31351e-110	SCARNA6			ENSG00000167531	-6.79553	2.076e-31	6.86431e-30	LALBA
ENSG00000212232	3.71876	3.42789e-112	1.20549e-108	SNORD17			ENSG00000134760	-2.81864	2.42959e-31	7.97987e-30	DSG1
ENSG00000202538	4.34788	1.76208e-111	5.78361e-108	RNU4-2			ENSG00000165891	-1.20556	2.98441e-31	9.73721e-30	E2F7
ENSG00000200795	4.10319	1.22285e-94	3.34476e-91	RNU4-1			ENSG00000163808	-1.02218	5.03619e-31	1.6059e-29	KIF15
ENSG00000200959	6.10925	2.58117e-91	6.68849e-88	SNORA74A			ENSG00000241627	-1.00633	1.03681e-30	3.2004e-29	UBQLN4P1
ENSG00000242100	2.72798	7.80421e-91	1.92116e-87	RPL9P32			ENSG00000169085	-1.88897	7.17989e-30	2.02808e-28	C8orf46
ENSG00000211459	2.10391	1.84927e-89	4.33557e-86	MT-RNR1			ENSG00000136231	-2.3245	4.28702e-29	1.1227e-27	IGF2BP3
ENSG00000266019	6.27039	1.9528e-88	4.37019e-85	MIR3609			ENSG00000174607	-2.20378	8.55087e-29	2.17588e-27	UGT8
ENSG00000212443	2.93077	8.51467e-82	1.74671e-78	SNORA53			ENSG00000024526	-1.17228	2.49244e-28	6.04497e-27	DEPDC1
ENSG00000279384	2.71407	2.00802e-81	3.95452e-78	AC080188.2			ENSG00000075340	-1.51782	3.03781e-28	7.29579e-27	ADD2
ENSG00000226367	4.5495	3.20971e-81	6.07795e-78	ST7-AS2			ENSG00000102098	-1.21288	3.05036e-28	7.32236e-27	SCML2
ENSG00000264513	3.53781	2.50185e-78	4.56207e-75	AC006270.1			ENSG00000169607	-1.00428	4.18268e-28	9.91955e-27	CKAP2L
ENSG00000207175	3.58783	5.2691e-77	8.94547e-74	RNU1-67P			ENSG00000184697	-2.45339	4.66626e-28	1.10028e-26	CLDN6
ENSG00000280375	3.7071	9.79626e-77	1.6077e-73	AL359740.1			ENSG00000175305	-1.05312	1.06208e-27	2.40527e-26	CCNE2
ENSG00000226380	2.18656	2.46356e-76	3.91262e-73	AC016831.1			ENSG00000265415	-1.23127	4.81432e-27	1.02832e-25	AC099850.3
ENSG00000181541	3.73251	3.88641e-76	5.97949e-73	MAB21L2			ENSG00000112742	-1.08169	5.87048e-27	1.24259e-25	TTK
ENSG00000264546	2.96764	2.9466e-75	4.39616e-72	AC008026.3			ENSG00000139292	-1.89028	6.67e-27	1.40338e-25	LGR5
ENSG00000201098	5.01055	6.92065e-74	1.00215e-70	RNY1			ENSG00000188610	-1.16248	7.27969e-27	1.52709e-25	FAM72B
ENSG00000248483	3.10825	2.34537e-73	3.29919e-70	POU5F2			ENSG00000174371	-1.07376	1.03772e-26	2.1503e-25	EXO1
ENSG00000224727	2.79483	5.60162e-73	7.45378e-70	FCF1P7			ENSG00000146281	-1.3115	1.23587e-26	2.54909e-25	PM20D2
ENSG00000241112	2.70045	5.1842e-71	6.71681e-68	RPL29P14			ENSG00000066279	-1.08438	1.42057e-26	2.91563e-25	ASPM
ENSG00000274012	2.57424	4.21112e-70	5.31616e-67	RN7SL2			ENSG00000184661	-1.15952	2.91882e-26	5.77825e-25	CDCA2
ENSG00000234040	2.69726	5.03797e-70	6.20099e-67	RPL10P12			ENSG00000118193	-1.12672	2.94429e-26	5.824e-25	KIF14
ENSG00000213891	2.48559	6.0855e-70	7.30764e-67	RPL3P6			ENSG00000085840	-1.02152	4.40958e-26	8.57429e-25	ORC1
ENSG00000279544	2.8221	1.1265e-68	1.32052e-65	AL133243.4			ENSG00000176244	-1.3714	7.84613e-26	1.48956e-24	ACBD7
ENSG00000257704	1.25137	5.07712e-68	5.81319e-65	INAFM1			ENSG00000172159	-1.217	2.76317e-25	5.03486e-24	FRMD3
ENSG00000255585	1.8945	1.64074e-67	1.83591e-64	AL590627.1			ENSG00000101447	-1.11998	1.00682e-24	1.73869e-23	FAM83D
ENSG00000266541	3.14466	1.84975e-67	2.0238e-64	AP001381.1			ENSG00000011426	-1.04814	1.341e-24	2.29087e-23	ANLN
ENSG00000206585	4.23246	5.5492e-67	5.93933e-64	RNVU1-7			ENSG00000065328	-1.15001	1.7996e-24	3.0343e-23	MCM10
ENSG00000223653	1.99501	7.75299e-67	8.1215e-64	AL078459.1			ENSG00000081985	-1.85381	4.82463e-24	7.85242e-23	IL12RB2
ENSG00000251562	2.01627	1.11021e-66	1.13875e-63	MALAT1			ENSG00000267506	-1.9306	1.04498e-23	1.66016e-22	AC021683.2
ENSG00000267322	1.98347	1.14007e-66	1.14551e-63	SNHG22			ENSG00000181617	-2.8125	1.07041e-23	1.69893e-22	FDCSP
ENSG00000219547	3.88341	4.09204e-66	4.02935e-63	RPL17P25			ENSG00000129195	-1.0391	1.09464e-23	1.73626e-22	PIMREG
ENSG00000232928	2.63908	4.93525e-66	4.67273e-63	DDX3P1			ENSG00000255750	-1.98945	1.83786e-23	2.85803e-22	AC022509.1
ENSG00000280543	2.18627	1.48722e-65	1.38154e-62	ASAP1-IT2			ENSG00000241697	-1.77879	4.61513e-23	6.93593e-22	TMEFF1
ENSG00000268189	1.43094	2.75141e-65	2.46296e-62	AC005785.1			ENSG00000110148	-3.03281	2.35715e-22	3.32241e-21	CCKBR
ENSG00000279281	2.98718	3.63362e-65	3.1946e-62	AC015883.1			ENSG00000134755	-1.20582	2.76195e-22	3.87082e-21	DSC2
ENSG00000270640	2.5698	6.24969e-65	5.3982e-62	AC104695.4			ENSG00000072041	-2.78859	2.86624e-22	4.01355e-21	SLC6A15
ENSG00000248115	2.72839	7.21636e-65	6.1257e-62	AC023154.1			ENSG00000156219	-2.60354	4.82145e-22	6.60844e-21	ART3
ENSG00000242860	3.23578	7.75434e-65	6.4708e-62	RN7SL180P			ENSG00000078018	-1.24495	5.7822e-22	7.87499e-21	MAP2
ENSG00000134007	2.40742	1.26119e-64	1.03489e-61	ADAM20			ENSG00000068489	-1.0321	1.25399e-21	1.65697e-20	PRR11
ENSG00000259001	4.23854	1.98583e-64	1.60279e-61	AL355075.4			ENSG00000130287	-2.64092	1.57172e-21	2.05475e-20	NCAN
ENSG00000232493	3.2457	4.24613e-64	3.37184e-61	RPL12P11			ENSG00000185559	-3.39548	2.82168e-21	3.61589e-20	DLK1
ENSG00000279591	2.54636	4.78635e-64	3.74049e-61	AC002044.2			ENSG00000077274	-2.04412	3.18685e-21	4.0627e-20	CAPN6
ENSG00000182154	1.31014	8.74546e-64	6.70447e-61	MRPL41			ENSG00000224040	-1.03531	4.47017e-21	5.623e-20	HMGN1P4
ENSG00000279078	3.0043	8.85141e-64	6.70447e-61	SND1-IT1			ENSG00000054938	-1.61433	5.24002e-21	6.54955e-20	CHRDL2
ENSG00000239351	2.90512	1.25929e-63	9.39393e-61	NPM1P29			ENSG00000135333	-1.72917	7.89466e-21	9.71471e-20	EPHA7
ENSG00000259158	1.85389	1.68674e-63	1.23948e-60	ADAM20P1			ENSG00000189292	-1.89061	8.14436e-21	1.0002e-19	ALKAL2
ENSG00000279765	1.84011	2.5552e-63	1.85004e-60	AC013394.1			ENSG00000184599	-1.75518	9.72915e-21	1.18919e-19	FAM19A3
ENSG00000269535	2.86311	3.07427e-63	2.1936e-60	AC010320.4			ENSG00000182674	-1.78814	1.501e-20	1.80025e-19	KCNB2
ENSG00000207392	3.79727	4.15298e-63	2.92097e-60	SNORA20			ENSG00000145920	-3.47373	1.78533e-20	2.12831e-19	CPLX2
ENSG00000270174	3.95028	8.10159e-63	5.61794e-60	AL022097.1			ENSG00000125965	-1.76258	2.17021e-20	2.56723e-19	GDF5
ENSG00000227170	2.99532	9.13176e-63	6.14288e-60	AF178030.1			ENSG00000146411	-1.36491	2.9812e-20	3.47564e-19	SLC2A12
ENSG00000274421	3.04404	9.23291e-63	6.14288e-60	AL162390.1			ENSG00000143674	-1.08119	3.99471e-20	4.62222e-19	MAP3K21
ENSG00000255823	1.85981	9.21266e-63	6.14288e-60	MTRNR2L8			ENSG00000259362	-1.52887	5.93028e-20	6.75234e-19	AC046168.1
ENSG00000218596	4.06002	1.40376e-62	9.09378e-60	AL162578.1			ENSG00000148798	-2.22023	1.09605e-19	1.21643e-18	INA
ENSG00000223650	3.9181	1.39923e-62	9.09378e-60	UHRF2P1			ENSG00000144481	-1.90921	1.24978e-19	1.38057e-18	TRPM8
ENSG00000206634	2.68087	3.12699e-62	1.9994e-59	SNORA22			ENSG00000132854	-1.31312	1.63413e-19	1.78669e-18	KANK4
ENSG00000232398	2.33694	4.5714e-62	2.88549e-59	TMPRSS11CP			ENSG00000101746	-2.11692	2.86556e-19	3.06435e-18	NOL4
ENSG00000236581	2.48496	5.65281e-62	3.52292e-59	STARD13-AS			ENSG00000223723	-1.5254	4.80309e-19	5.05613e-18	BX842568.2
ENSG00000274297	2.46038	1.92114e-61	1.13958e-58	AC009269.5			ENSG00000170153	-1.07702	5.00438e-19	5.25567e-18	RNF150
ENSG00000258274	2.99263	2.12152e-61	1.24346e-58	AC012085.2			ENSG00000141639	-2.12334	5.27328e-19	5.52864e-18	MAPK4
ENSG00000251354	3.69332	2.62452e-61	1.52018e-58	AC024451.1			ENSG00000123560	-1.57069	6.88744e-19	7.12687e-18	PLP1
ENSG00000265142	3.0572	3.24881e-61	1.83853e-58	MIR133A1HG			ENSG00000175697	-1.31976	2.19789e-18	2.17116e-17	GPR156
ENSG00000208772	1.83578	3.64282e-61	2.03807e-58	SNORD94			ENSG00000262406	-1.73961	4.92237e-18	4.70122e-17	MMP12
ENSG00000233072	3.40501	3.85454e-61	2.1323e-58	RPS15AP6			ENSG00000137142	-1.46229	5.4842e-18	5.21454e-17	IGFBPL1
ENSG00000236583	3.40122	6.01866e-61	3.29248e-58	AP004290.1			ENSG00000203688	-2.03425	6.45458e-18	6.08667e-17	LINC02487
ENSG00000229052	2.88138	6.20538e-61	3.35731e-58	AL449283.1			ENSG00000176165	-2.6843	7.97711e-18	7.45671e-17	FOXG1
ENSG00000230946	3.28783	6.33394e-61	3.38962e-58	HNRNPA1P68			ENSG00000175093	-1.24593	8.14235e-18	7.60251e-17	SPSB4
ENSG00000214359	2.59537	8.74443e-61	4.62928e-58	RPL18P10			ENSG00000105131	-1.28263	9.97077e-18	9.23093e-17	EPHX3
ENSG00000203804	1.9049	1.04264e-60	5.461e-58	ADAMTSL4-AS1			ENSG00000144354	-1.26515	1.19988e-17	1.10318e-16	CDCA7
ENSG00000269028	2.02471	1.29142e-60	6.62309e-58	MTRNR2L12			ENSG00000122733	-1.50704	1.53422e-17	1.39907e-16	PHF24
ENSG00000260816	2.37069	3.73718e-60	1.89687e-57	AC027279.1			ENSG00000221887	-1.38368	2.32124e-17	2.08357e-16	HMSD
ENSG00000260229	2.73764	4.04858e-60	2.03396e-57	PPIAP51			ENSG00000103355	-3.00412	3.16292e-17	2.80128e-16	PRSS33
ENSG00000203506	3.46963	7.89276e-60	3.88592e-57	RBMS3-AS2			ENSG00000273274	-1.6509	3.57616e-17	3.15196e-16	ZBTB8B
ENSG00000240499	2.3972	2.84477e-59	1.37313e-56	AC004594.1			ENSG00000175946	-1.12344	4.32757e-17	3.78376e-16	KLHL38
ENSG00000280055	2.69357	2.8738e-59	1.37368e-56	TMEM75			ENSG00000006016	-1.23594	4.73375e-17	4.12352e-16	CRLF1
ENSG00000264229	2.82974	3.21282e-59	1.52096e-56	RNU4ATAC			ENSG00000164099	-1.47854	5.06379e-17	4.40089e-16	PRSS12
ENSG00000233334	2.81382	3.80517e-59	1.78423e-56	FAM53B-AS1			ENSG00000111716	-1.00717	5.22536e-17	4.53651e-16	LDHB
ENSG00000275056	1.93084	4.97035e-59	2.30859e-56	AC020663.3			ENSG00000029153	-1.01585	7.82437e-17	6.68214e-16	ARNTL2
ENSG00000273768	4.30653	6.87562e-59	3.16368e-56	RF00003			ENSG00000204655	-2.31228	1.03236e-16	8.71222e-16	MOG
ENSG00000232912	2.1321	9.55113e-59	4.35408e-56	AL096855.1			ENSG00000115112	-1.25487	1.46782e-16	1.2199e-15	TFCP2L1
ENSG00000244203	2.74561	9.83964e-59	4.44445e-56	FOXP1-AS1			ENSG00000173930	-1.27732	1.95245e-16	1.60533e-15	SLCO4C1
ENSG00000272533	3.34666	1.05023e-58	4.70066e-56	SNORA28			ENSG00000107105	-1.24558	2.07828e-16	1.70622e-15	ELAVL2
ENSG00000272483	3.26838	1.17323e-58	5.20386e-56	AC022001.3			ENSG00000137674	-2.18149	2.80604e-16	2.27449e-15	MMP20
ENSG00000234428	2.62453	1.22603e-58	5.38949e-56	AC023051.1			ENSG00000271615	-2.28023	3.11425e-16	2.51068e-15	ACTG1P22
ENSG00000258730	3.25192	1.27517e-58	5.55592e-56	ITPK1-AS1			ENSG00000165621	-1.67243	4.90719e-16	3.86808e-15	OXGR1
ENSG00000257279	2.14162	1.44106e-58	6.2236e-56	AC127164.1			ENSG00000176597	-1.05113	5.64255e-16	4.42224e-15	B3GNT5
ENSG00000272610	2.1942	1.73762e-58	7.43914e-56	MAGI1-IT1			ENSG00000214544	-1.10204	5.77557e-16	4.52146e-15	GTF2IRD2P1
ENSG00000258891	2.08072	6.09149e-58	2.58542e-55	AC005480.1			ENSG00000163017	-1.51741	5.87052e-16	4.5936e-15	ACTG2
ENSG00000184260	1.83191	7.6262e-58	3.20913e-55	HIST2H2AC			ENSG00000114757	-1.52674	6.06001e-16	4.73585e-15	PEX5L
ENSG00000231201	3.06149	1.38662e-57	5.78549e-55	AF127577.2			ENSG00000101292	-2.99004	6.72877e-16	5.24184e-15	PROKR2
ENSG00000236095	2.19919	1.62216e-57	6.7114e-55	AL807757.2			ENSG00000115507	-1.12764	6.78969e-16	5.28762e-15	OTX1
ENSG00000242094	2.61854	1.72635e-57	7.08292e-55	FOXP1-IT1			ENSG00000167634	-1.48744	8.57092e-16	6.61827e-15	NLRP7
ENSG00000224822	2.9369	2.60421e-57	1.05095e-54	THRB-IT1			ENSG00000095777	-1.49741	9.5006e-16	7.31206e-15	MYO3A
ENSG00000270722	4.87782	2.77151e-57	1.10937e-54	RF00003			ENSG00000140522	-2.28759	9.98674e-16	7.67662e-15	RLBP1
ENSG00000214188	2.40806	5.2539e-57	2.08605e-54	ST7-OT4			ENSG00000152192	-2.67069	1.1749e-15	8.97794e-15	POU4F1
ENSG00000266805	2.3434	5.92203e-57	2.33252e-54	AP005432.1			ENSG00000135373	-1.08096	1.35298e-15	1.02845e-14	EHF
ENSG00000197061	2.45713	6.04527e-57	2.36216e-54	HIST1H4C			ENSG00000277200	-1.80017	1.39827e-15	1.06157e-14	AC005696.4
ENSG00000279020	3.52753	6.1039e-57	2.36629e-54	C18orf15			ENSG00000226816	-1.01776	1.47334e-15	1.11598e-14	AC005082.1
ENSG00000243849	2.85203	7.04076e-57	2.70816e-54	CFAP44-AS1			ENSG00000231367	-1.36506	1.64295e-15	1.2393e-14	AC011247.1
ENSG00000188365	1.87481	1.14803e-56	4.38155e-54	AC092171.1			ENSG00000134762	-1.60197	2.32504e-15	1.72735e-14	DSC3
ENSG00000213613	1.83683	1.17347e-56	4.44422e-54	RPL11P3			ENSG00000254416	-2.70965	2.56413e-15	1.89724e-14	AP000924.1
ENSG00000270742	3.02814	1.42792e-56	5.36656e-54	AC096947.1			ENSG00000119283	-1.06259	3.17916e-15	2.33407e-14	TRIM67
ENSG00000271840	2.04725	1.56647e-56	5.84271e-54	AL031281.2			ENSG00000186684	-1.40969	4.19065e-15	3.04445e-14	CYP27C1
ENSG00000267838	1.43757	1.90816e-56	7.06363e-54	AC245884.8			ENSG00000166396	-1.71109	4.3777e-15	3.17378e-14	SERPINB7
ENSG00000279481	2.59741	2.61877e-56	9.62182e-54	AC104791.2			ENSG00000140835	-1.71969	4.90984e-15	3.54185e-14	CHST4
ENSG00000239899	2.74375	2.64309e-56	9.63926e-54	RN7SL674P			ENSG00000244675	-1.14902	4.9973e-15	3.60019e-14	AC108676.1
ENSG00000232712	2.06657	2.81964e-56	1.02075e-53	KIZ-AS1			ENSG00000265763	-1.254	5.07811e-15	3.65627e-14	ZNF488
ENSG00000223984	2.92513	4.34492e-56	1.56144e-53	HNRNPRP1			ENSG00000234068	-2.89201	5.22228e-15	3.75458e-14	PAGE2
ENSG00000218676	3.00584	5.6168e-56	2.00389e-53	BRD7P4			ENSG00000214376	-1.24289	5.99489e-15	4.28565e-14	VSTM5
ENSG00000235066	3.18584	1.06188e-55	3.76119e-53	AC009303.2			ENSG00000188039	-1.30808	6.90387e-15	4.9105e-14	NWD1
ENSG00000236478	2.98716	1.29637e-55	4.55896e-53	AC012513.2			ENSG00000144681	-1.23718	9.77031e-15	6.83478e-14	STAC
ENSG00000276030	1.72744	1.33584e-55	4.66446e-53	AC073534.1			ENSG00000267287	-1.11441	1.10224e-14	7.66707e-14	AC068473.3
ENSG00000226899	4.03207	1.64584e-55	5.70642e-53	AL731577.1			ENSG00000279024	-1.48185	1.17213e-14	8.1383e-14	AC112255.1
ENSG00000198590	1.27576	1.84335e-55	6.34655e-53	C3orf35			ENSG00000236279	-1.45978	1.22953e-14	8.51881e-14	CLEC2L
ENSG00000244226	3.26217	1.97418e-55	6.74979e-53	ILF2P1			ENSG00000071991	-2.44864	1.25256e-14	8.66616e-14	CDH19
ENSG00000273792	2.2288	2.34411e-55	7.9593e-53	AC022898.2			ENSG00000185760	-1.18881	1.63756e-14	1.12024e-13	KCNQ5
ENSG00000168298	2.24508	2.45571e-55	8.28112e-53	HIST1H1E			ENSG00000197444	-1.57382	2.69013e-14	1.80838e-13	OGDHL
ENSG00000214773	2.84227	3.17221e-55	1.06245e-52	AC112512.1			ENSG00000261115	-1.32111	2.77483e-14	1.86328e-13	TMEM178B
ENSG00000239835	4.78729	3.81519e-55	1.26917e-52	AC092910.1			ENSG00000214336	-1.87368	3.90442e-14	2.58374e-13	FOXI3
ENSG00000227417	3.53612	3.85277e-55	1.27307e-52	AC114402.2			ENSG00000100473	-1.39117	3.96848e-14	2.62402e-13	COCH
ENSG00000223522	1.86487	6.34114e-55	2.08133e-52	AC093690.1			ENSG00000138131	-1.12002	4.19546e-14	2.76963e-13	LOXL4
ENSG00000255350	3.57995	6.65931e-55	2.17129e-52	MTCO1P15			ENSG00000258611	-1.93998	4.5591e-14	2.99923e-13	AC087641.1
ENSG00000279801	1.93883	8.74924e-55	2.83395e-52	AC111170.3			ENSG00000197106	-1.29232	4.66103e-14	3.06138e-13	SLC6A17
ENSG00000241641	2.51106	9.0541e-55	2.91353e-52	RPS23P6			ENSG00000082556	-2.10258	5.27812e-14	3.44509e-13	OPRK1
ENSG00000277959	1.17735	1.21233e-54	3.87583e-52	AL162274.2			ENSG00000137571	-1.10645	6.69154e-14	4.3326e-13	SLCO5A1
ENSG00000253284	2.09623	1.46273e-54	4.64619e-52	AC092828.1			ENSG00000136099	-1.79622	8.67514e-14	5.56208e-13	PCDH8
ENSG00000236494	2.69734	1.65354e-54	5.18538e-52	AC008080.4			ENSG00000158887	-1.01352	1.00491e-13	6.40628e-13	MPZ
ENSG00000274383	1.26345	1.65178e-54	5.18538e-52	AC103691.1			ENSG00000124260	-3.48486	1.01927e-13	6.49529e-13	MAGEA10
ENSG00000254911	1.91318	1.7886e-54	5.57343e-52	SCARNA9			ENSG00000130055	-1.27974	1.0244e-13	6.52693e-13	GDPD2
ENSG00000259453	3.05898	2.34743e-54	7.26875e-52	AC087286.4			ENSG00000136928	-2.03407	1.03985e-13	6.61705e-13	GABBR2
ENSG00000232406	2.13039	3.20361e-54	9.8579e-52	AL121895.1			ENSG00000133019	-1.3965	1.04629e-13	6.65631e-13	CHRM3
ENSG00000279339	2.08569	3.2646e-54	9.98319e-52	AC100788.2			ENSG00000248586	-2.16451	1.18922e-13	7.51222e-13	AC025470.1
ENSG00000270409	2.89999	4.04813e-54	1.23028e-51	AC090950.1			ENSG00000255073	-1.13022	1.21111e-13	7.6446e-13	ZFP91-CNTF
ENSG00000278999	2.47242	5.9333e-54	1.78122e-51	AC008985.1			ENSG00000135898	-1.15873	1.2582e-13	7.92659e-13	GPR55
ENSG00000250069	2.64964	7.61186e-54	2.26171e-51	AC011379.1			ENSG00000144227	-1.79327	1.29373e-13	8.14209e-13	NXPH2
ENSG00000271811	2.26662	7.62569e-54	2.26171e-51	Z97200.1			ENSG00000164076	-1.89455	1.37357e-13	8.62691e-13	CAMKV
ENSG00000228677	1.84371	8.7648e-54	2.58399e-51	TTC3-AS1			ENSG00000109819	-1.23547	1.44372e-13	9.049e-13	PPARGC1A
ENSG00000170906	1.0189	1.51071e-53	4.42729e-51	NDUFA3			ENSG00000105550	-3.17016	1.70498e-13	1.06096e-12	FGF21
ENSG00000223528	2.55	2.18523e-53	6.36612e-51	AL359094.1			ENSG00000163661	-1.39552	1.83743e-13	1.13992e-12	PTX3
ENSG00000267934	1.86855	2.71343e-53	7.85841e-51	AC010300.1			ENSG00000100167	-1.0051	1.86325e-13	1.15492e-12	_SEPT3
ENSG00000204113	5.14876	4.08175e-53	1.17521e-50	BMP2KL			ENSG00000135069	-1.3307	2.01793e-13	1.24734e-12	PSAT1
ENSG00000224072	1.97073	5.08914e-53	1.45674e-50	AL139811.1			ENSG00000184486	-1.41178	2.07346e-13	1.28038e-12	POU3F2
ENSG00000234925	1.89794	6.91646e-53	1.95704e-50	ATP5PDP4			ENSG00000257060	-1.65999	2.1686e-13	1.33628e-12	AC091078.1
ENSG00000201176	2.66131	7.74985e-53	2.16793e-50	RNU6-853P			ENSG00000130294	-1.79233	2.1951e-13	1.35143e-12	KIF1A
ENSG00000257802	2.50078	1.40093e-52	3.8968e-50	AC089984.2			ENSG00000185028	-1.26943	2.34837e-13	1.442e-12	LRRC14B
ENSG00000238795	2.23901	1.4425e-52	3.9859e-50	SCARNA12			ENSG00000158164	-1.23665	2.45729e-13	1.50719e-12	TMSB15A
ENSG00000277152	2.25294	1.50804e-52	4.12483e-50	AC110048.2			ENSG00000228626	-1.67969	2.46601e-13	1.51217e-12	AC245100.3
ENSG00000257474	3.15427	2.15454e-52	5.86059e-50	AC027288.1			ENSG00000071909	-1.44578	2.54104e-13	1.55642e-12	MYO3B
ENSG00000125414	2.49805	3.0869e-52	8.35056e-50	MYH2			ENSG00000104112	-1.49403	3.03961e-13	1.84893e-12	SCG3
ENSG00000280383	1.6636	3.33937e-52	8.98419e-50	Z95331.1			ENSG00000164626	-1.17022	3.68039e-13	2.22005e-12	KCNK5
ENSG00000262529	2.99739	3.43719e-52	9.19709e-50	AC130650.1			ENSG00000177359	-1.45514	4.03844e-13	2.42478e-12	AC024940.2
ENSG00000238168	2.57823	3.46467e-52	9.22052e-50	AC137055.1			ENSG00000262921	-1.38593	4.15659e-13	2.49294e-12	AC118754.2
ENSG00000228212	2.59568	3.52162e-52	9.3217e-50	OFD1P17			ENSG00000164398	-1.11156	4.17755e-13	2.5049e-12	ACSL6
ENSG00000279166	3.17117	4.21188e-52	1.10302e-49	AC009951.1			ENSG00000142449	-1.55125	4.42999e-13	2.64981e-12	FBN3
ENSG00000267710	1.81583	6.46321e-52	1.67479e-49	EDDM13			ENSG00000146013	-1.5143	5.38054e-13	3.1978e-12	GFRA3
ENSG00000256399	3.81847	7.10153e-52	1.83056e-49	AC079866.1			ENSG00000182253	-1.06081	5.49632e-13	3.26385e-12	SYNM
ENSG00000243260	2.57133	7.47059e-52	1.91566e-49	RN7SL558P			ENSG00000140600	-1.76026	5.7628e-13	3.41632e-12	SH3GL3
ENSG00000279465	3.58508	7.61881e-52	1.94355e-49	AC090950.2			ENSG00000181418	-1.21669	5.95362e-13	3.52478e-12	DDN
ENSG00000272843	2.01515	7.70631e-52	1.95574e-49	AC211476.2			ENSG00000272763	-1.63079	7.56123e-13	4.43231e-12	AC103702.2
ENSG00000183535	3.49343	1.85766e-51	4.69026e-49	COL18A1-AS1			ENSG00000029534	-1.13722	8.10841e-13	4.74177e-12	ANK1
ENSG00000279608	2.08346	1.87068e-51	4.69903e-49	AL353795.3			ENSG00000135374	-1.56699	8.21607e-13	4.79903e-12	ELF5
ENSG00000260586	3.19528	1.9966e-51	4.98988e-49	AC064799.2			ENSG00000198729	-1.47399	8.59311e-13	5.01271e-12	PPP1R14C
ENSG00000267882	2.03268	2.07886e-51	5.16922e-49	AL031666.2			ENSG00000130477	-1.15407	8.81693e-13	5.13537e-12	UNC13A
ENSG00000236256	2.29234	2.20703e-51	5.46034e-49	DIAPH2-AS1			ENSG00000137561	-1.14399	1.1497e-12	6.62659e-12	TTPA
ENSG00000232608	2.44623	2.76496e-51	6.80649e-49	TIMM9P2			ENSG00000104332	-1.37653	1.20767e-12	6.94444e-12	SFRP1
ENSG00000131055	1.2832	6.72569e-51	1.64743e-48	COX4I2			ENSG00000184368	-1.297	1.43303e-12	8.18202e-12	MAP7D2
ENSG00000187762	3.11312	7.17118e-51	1.74785e-48	HSPE1P11			ENSG00000248538	-1.8712	1.78243e-12	1.0095e-11	AC022784.1
ENSG00000251586	2.94804	7.65243e-51	1.85596e-48	TET2-AS1			ENSG00000152463	-1.58544	1.87291e-12	1.05904e-11	OLAH
ENSG00000207344	3.72793	1.02949e-50	2.4846e-48	SNORA22C			ENSG00000239443	-1.00019	2.14858e-12	1.2084e-11	PABPC1P10
ENSG00000259964	3.07489	1.17595e-50	2.82423e-48	THSD4-AS1			ENSG00000186897	-1.47875	2.1535e-12	1.21089e-11	C1QL4
ENSG00000186010	1.06116	1.64342e-50	3.92777e-48	NDUFA13			ENSG00000120088	-1.34136	2.24856e-12	1.26218e-11	CRHR1
ENSG00000266696	3.39262	2.0135e-50	4.78902e-48	AC044840.1			ENSG00000188338	-1.17907	2.37587e-12	1.33091e-11	SLC38A3
ENSG00000281469	1.84051	2.19529e-50	5.19629e-48	AC019226.1			ENSG00000170091	-1.58419	2.53158e-12	1.41331e-11	NSG2
ENSG00000226891	1.9735	2.22227e-50	5.23498e-48	LINC01359			ENSG00000114805	-1.17001	2.53415e-12	1.41458e-11	PLCH1
ENSG00000232490	3.37497	2.9865e-50	7.00177e-48	OSBPL10-AS1			ENSG00000065609	-1.30705	2.99976e-12	1.66355e-11	SNAP91
ENSG00000231795	3.55028	3.48742e-50	8.13741e-48	ITCH-IT1			ENSG00000187715	-1.64465	3.36778e-12	1.85739e-11	KBTBD12
ENSG00000266371	3.16184	4.189e-50	9.72836e-48	AC079915.1			ENSG00000143194	-1.27425	3.47231e-12	1.91258e-11	MAEL
ENSG00000213003	2.78748	4.65147e-50	1.07517e-47	BTF3P12			ENSG00000273760	-1.75268	3.52589e-12	1.94046e-11	AC245041.1
ENSG00000278909	3.26253	5.57314e-50	1.28219e-47	AC007608.4			ENSG00000101425	-1.45434	3.78411e-12	2.07631e-11	BPI
ENSG00000200156	5.05471	6.50329e-50	1.48922e-47	RNU5B-1			ENSG00000165899	-1.07588	3.95709e-12	2.16639e-11	OTOGL
ENSG00000272506	2.42338	7.16501e-50	1.63316e-47	AL357078.3			ENSG00000047597	-1.01746	4.26686e-12	2.32924e-11	XK
ENSG00000173862	2.43848	7.45503e-50	1.69143e-47	AC008080.1			ENSG00000134873	-1.41732	4.4508e-12	2.42428e-11	CLDN10
ENSG00000200953	2.43997	8.68451e-50	1.96135e-47	RF00019			ENSG00000136931	-1.81013	4.49242e-12	2.44506e-11	NR5A1
ENSG00000279110	1.93662	1.07065e-49	2.40695e-47	AL022323.4			ENSG00000198883	-1.30162	4.56452e-12	2.4832e-11	PNMA5
ENSG00000236977	3.07808	1.28932e-49	2.88538e-47	ANKRD44-IT1			ENSG00000188176	-1.19792	4.60071e-12	2.50151e-11	SMTNL2
ENSG00000277566	1.83504	1.30182e-49	2.90017e-47	AC089999.2			ENSG00000173698	-1.02404	5.31882e-12	2.87355e-11	ADGRG2
ENSG00000272330	2.91156	1.45953e-49	3.23687e-47	AC002044.1			ENSG00000275004	-1.00107	5.4361e-12	2.93434e-11	ZNF280B
ENSG00000279237	2.56533	1.90384e-49	4.2033e-47	AL161773.1			ENSG00000154548	-1.06754	5.74996e-12	3.09629e-11	SRSF12
ENSG00000273691	2.58063	1.95747e-49	4.30242e-47	AC087284.1			ENSG00000134757	-1.63003	5.98216e-12	3.21464e-11	DSG3
ENSG00000228663	2.05598	2.0994e-49	4.59386e-47	PSMD10P1			ENSG00000144119	-1.85858	6.25081e-12	3.35206e-11	C1QL2
ENSG00000249593	2.14102	2.15994e-49	4.70543e-47	AC011405.1			ENSG00000179869	-1.69454	6.32419e-12	3.38993e-11	ABCA13
ENSG00000240531	2.85462	2.39088e-49	5.18558e-47	RPL21P123			ENSG00000144406	-1.37612	6.94486e-12	3.7105e-11	UNC80
ENSG00000235440	2.69718	2.42501e-49	5.23654e-47	AC011742.3			ENSG00000267466	-1.29548	7.50279e-12	3.99732e-11	AC021683.1
ENSG00000273437	1.22037	2.57532e-49	5.53683e-47	AC108673.3			ENSG00000106689	-1.23018	7.92626e-12	4.21245e-11	LHX2
ENSG00000105647	1.03237	2.81858e-49	6.03348e-47	PIK3R2			ENSG00000253266	-1.33626	9.22947e-12	4.87662e-11	AC100860.1
ENSG00000221083	2.86039	2.87695e-49	6.13176e-47	RF00599			ENSG00000054598	-1.11314	1.05832e-11	5.56679e-11	FOXC1
ENSG00000243402	3.62121	2.89333e-49	6.14008e-47	AC022973.1			ENSG00000158748	-1.29311	1.06707e-11	5.61013e-11	HTR6
ENSG00000241772	3.0661	3.11387e-49	6.57975e-47	AC092620.2			ENSG00000109205	-1.78019	1.479e-11	7.67789e-11	ODAM
ENSG00000255321	4.56396	3.28432e-49	6.91027e-47	AC068389.4			ENSG00000279778	-1.09655	1.52718e-11	7.91547e-11	AL445437.1
ENSG00000105472	1.43098	4.15532e-49	8.70566e-47	CLEC11A			ENSG00000260838	-1.42624	1.61027e-11	8.33125e-11	AC022893.2
ENSG00000229800	2.62112	4.33402e-49	9.04158e-47	ATP8A2P2			ENSG00000253348	-1.26071	1.69286e-11	8.7429e-11	AC008514.1
ENSG00000227638	1.89918	4.85132e-49	1.0078e-46	HNRNPA1P14			ENSG00000263961	-1.17069	1.70203e-11	8.7875e-11	RHEX
ENSG00000255933	2.32582	5.00726e-49	1.03149e-46	AC117500.2			ENSG00000218565	-1.42659	2.00884e-11	1.02949e-10	AL592429.1
ENSG00000210082	1.2925	5.0068e-49	1.03149e-46	MT-RNR2			ENSG00000120289	-2.52652	2.18682e-11	1.11583e-10	MAGEB4
ENSG00000258399	2.35841	5.8685e-49	1.20387e-46	AL117190.1			ENSG00000153820	-1.91395	2.50462e-11	1.26943e-10	SPHKAP
ENSG00000242602	3.63144	8.0694e-49	1.62823e-46	AC008953.1			ENSG00000139737	-1.00513	2.83277e-11	1.42898e-10	SLAIN1
ENSG00000251682	3.30382	8.30738e-49	1.66941e-46	AC122718.2			ENSG00000137673	-1.24024	3.0652e-11	1.54118e-10	MMP7
ENSG00000237672	1.98178	8.40141e-49	1.68144e-46	KRR1P1			ENSG00000229544	-2.02246	3.74713e-11	1.86632e-10	NKX1-2
ENSG00000279390	2.77525	1.03864e-48	2.06194e-46	AF127577.6			ENSG00000238266	-1.75117	3.78718e-11	1.88475e-10	LINC00707
ENSG00000226632	2.67594	1.03463e-48	2.06194e-46	UBE2V1P1			ENSG00000149295	-1.22161	4.02743e-11	1.99724e-10	DRD2
ENSG00000267734	3.76963	1.10078e-48	2.17654e-46	AL121989.1			ENSG00000231290	-1.1226	4.14136e-11	2.05106e-10	APCDD1L-AS1
ENSG00000231731	1.38499	1.18973e-48	2.34301e-46	AC010976.1			ENSG00000157064	-1.05538	4.5593e-11	2.24833e-10	NMNAT2
ENSG00000250698	4.44444	1.35626e-48	2.66033e-46	AC131182.1			ENSG00000081277	-1.2555	5.19343e-11	2.547e-10	PKP1
ENSG00000259165	2.08513	1.57885e-48	3.08464e-46	DDX18P1			ENSG00000163735	-1.51877	5.19786e-11	2.54892e-10	CXCL5
ENSG00000181741	2.43593	1.66196e-48	3.23419e-46	FDX1P1			ENSG00000236311	-1.78753	5.76863e-11	2.81898e-10	TLX1NB
ENSG00000228149	1.78996	1.68404e-48	3.26426e-46	RPL3P1			ENSG00000164841	-1.19572	6.00618e-11	2.93071e-10	TMEM74
ENSG00000239465	3.09008	1.77175e-48	3.4208e-46	AC090543.1			ENSG00000173237	-2.30876	7.05097e-11	3.41546e-10	C11orf86
ENSG00000229989	2.5718	1.78908e-48	3.44077e-46	MIR181A1HG			ENSG00000010438	-1.35531	7.28089e-11	3.5206e-10	PRSS3
ENSG00000261868	3.0996	2.02261e-48	3.85974e-46	MFSD1P1			ENSG00000225431	-1.25559	7.63959e-11	3.68572e-10	LINC01671
ENSG00000279598	3.01522	2.45028e-48	4.6578e-46	AC009948.5			ENSG00000213412	-1.29888	1.01217e-10	4.826e-10	HNRNPA1P33
ENSG00000186919	1.0584	2.46198e-48	4.66205e-46	ZACN			ENSG00000116329	-1.13421	1.29205e-10	6.09261e-10	OPRD1
ENSG00000235347	3.45174	2.51882e-48	4.75141e-46	Z84478.1			ENSG00000156150	-1.5946	1.41813e-10	6.66477e-10	ALX3
ENSG00000249669	2.13763	2.53228e-48	4.75855e-46	CARMN			ENSG00000092758	-1.20562	1.4835e-10	6.95741e-10	COL9A3
ENSG00000225140	2.77642	4.1225e-48	7.68814e-46	AL358216.1			ENSG00000259374	-1.66002	1.51526e-10	7.0989e-10	NDUFB4P11
ENSG00000225192	2.22681	4.21006e-48	7.82181e-46	ZNF33BP1			ENSG00000233922	-1.16994	1.53664e-10	7.19357e-10	LINC01694
ENSG00000225761	2.88546	5.36315e-48	9.92667e-46	AL596247.1			ENSG00000254626	-2.56689	1.76396e-10	8.21323e-10	AP003100.1
ENSG00000180662	2.86634	5.83696e-48	1.07632e-45	RPL21P8			ENSG00000264230	-1.24863	2.04052e-10	9.43224e-10	ANXA8L1
ENSG00000270124	2.6206	6.99133e-48	1.27959e-45	AC092127.2			ENSG00000138083	-1.4902	2.12917e-10	9.819e-10	SIX3
ENSG00000213871	3.08873	7.34047e-48	1.33852e-45	TAF9BP1			ENSG00000189182	-2.10256	2.1721e-10	1.00076e-09	KRT77
ENSG00000215867	2.84977	9.26577e-48	1.68336e-45	KRT18P57			ENSG00000084453	-1.5299	2.20975e-10	1.01715e-09	SLCO1A2
ENSG00000199477	1.64402	9.46911e-48	1.71398e-45	SNORA31			ENSG00000232598	-2.4795	2.29458e-10	1.05393e-09	AL122034.1
ENSG00000226017	2.8204	1.15883e-47	2.08226e-45	PRICKLE2-AS3			ENSG00000133488	-1.60408	2.31761e-10	1.06382e-09	SEC14L4
ENSG00000278022	2.65186	1.30928e-47	2.34405e-45	AC118658.2			ENSG00000254814	-1.22761	2.41837e-10	1.10811e-09	AP003031.1
ENSG00000231799	1.82771	1.49754e-47	2.67138e-45	PA2G4P6			ENSG00000238269	-1.68735	2.42729e-10	1.11209e-09	PAGE2B
ENSG00000278408	3.77735	1.5496e-47	2.75426e-45	AC108861.1			ENSG00000272549	-1.2793	2.52259e-10	1.15361e-09	LINC02538
ENSG00000228073	4.74894	1.57385e-47	2.7873e-45	AC133106.1			ENSG00000143452	-1.75969	2.61605e-10	1.19335e-09	HORMAD1
ENSG00000200783	3.54616	1.62942e-47	2.87538e-45	RN7SKP180			ENSG00000237136	-1.36913	2.75572e-10	1.25381e-09	C4orf51
ENSG00000198938	1.02569	1.68356e-47	2.96029e-45	MT-CO3			ENSG00000166535	-1.52731	2.95172e-10	1.33879e-09	A2ML1
ENSG00000260417	2.58642	1.71478e-47	3.00446e-45	AC092127.1			ENSG00000231419	-1.12415	3.03588e-10	1.37531e-09	LINC00689
ENSG00000279841	1.93956	1.88393e-47	3.28912e-45	AC092135.3			ENSG00000259144	-1.78093	3.66855e-10	1.64707e-09	RANBP20P
ENSG00000242290	4.35131	2.20088e-47	3.82891e-45	ZBTB20-AS5			ENSG00000160716	-1.13535	3.67753e-10	1.65095e-09	CHRNB2
ENSG00000272219	3.17752	2.22249e-47	3.85289e-45	AC005072.1			ENSG00000242207	-1.69156	4.07872e-10	1.82539e-09	HOXB-AS4
ENSG00000233783	2.52974	2.28507e-47	3.94747e-45	AP001442.1			ENSG00000263711	-1.90648	4.24292e-10	1.89492e-09	AC079062.1
ENSG00000233998	2.89814	2.43365e-47	4.18946e-45	SETP5			ENSG00000113946	-1.13864	4.34401e-10	1.93866e-09	CLDN16
ENSG00000251687	3.20052	2.53442e-47	4.34772e-45	AC104791.1			ENSG00000267456	-1.08798	4.99919e-10	2.21949e-09	AC023043.3
ENSG00000249035	2.08648	2.68162e-47	4.58426e-45	CLMAT3			ENSG00000116996	-1.97767	5.09061e-10	2.25794e-09	ZP4
ENSG00000237025	2.70331	2.93689e-47	4.98602e-45	AL121601.2			ENSG00000005513	-1.31459	5.37268e-10	2.37705e-09	SOX8
ENSG00000224973	2.94829	3.83651e-47	6.49096e-45	LARGE-AS1			ENSG00000206075	-1.24905	5.39651e-10	2.38738e-09	SERPINB5
ENSG00000226533	3.73454	3.94245e-47	6.64735e-45	BTBD9-AS1			ENSG00000164106	-1.30576	5.72272e-10	2.52331e-09	SCRG1
ENSG00000273474	1.51643	4.14498e-47	6.96499e-45	AL157392.4			ENSG00000143768	-1.19725	6.12957e-10	2.69473e-09	LEFTY2
ENSG00000249019	3.86596	4.79689e-47	8.00576e-45	AC108471.1			ENSG00000155622	-3.03924	6.30718e-10	2.76837e-09	XAGE2
ENSG00000259481	3.82058	6.34225e-47	1.05491e-44	AC012404.1			ENSG00000174502	-1.41827	6.49467e-10	2.84812e-09	SLC26A9
ENSG00000261369	3.9265	6.46267e-47	1.07132e-44	AC007533.1			ENSG00000214128	-1.44703	8.71324e-10	3.76867e-09	TMEM213
ENSG00000224490	2.52993	7.56302e-47	1.24952e-44	TTC21B-AS1			ENSG00000271443	-1.85783	1.01664e-09	4.36536e-09	AC011247.3
ENSG00000257568	3.05906	8.7633e-47	1.44298e-44	AC079035.1			ENSG00000188263	-1.0784	1.0586e-09	4.53724e-09	IL17REL
ENSG00000257531	2.30538	8.87723e-47	1.45687e-44	AC008147.3			ENSG00000104044	-1.58777	1.15384e-09	4.9287e-09	OCA2
ENSG00000259644	2.26114	1.10216e-46	1.79681e-44	AC022613.3			ENSG00000264464	-2.55611	1.35757e-09	5.75995e-09	AC091170.1
ENSG00000256222	2.07292	1.18893e-46	1.93188e-44	MTRNR2L3			ENSG00000225194	-1.24396	1.45113e-09	6.13842e-09	LINC00092
ENSG00000241560	2.43072	1.22783e-46	1.98851e-44	ZBTB20-AS1			ENSG00000185915	-1.50175	1.53175e-09	6.46775e-09	KLHL34
ENSG00000255159	3.77537	1.2721e-46	2.05347e-44	AC026894.1			ENSG00000261175	-1.53223	1.5431e-09	6.51513e-09	LINC02188
ENSG00000278896	2.2896	1.33036e-46	2.13352e-44	AC025031.5			ENSG00000133067	-1.10175	1.6218e-09	6.83101e-09	LGR6
ENSG00000232564	2.04486	1.3289e-46	2.13352e-44	AL031594.1			ENSG00000189051	-1.1165	1.77665e-09	7.45199e-09	RNF222
ENSG00000189129	1.65062	1.34354e-46	2.14766e-44	PLAC9			ENSG00000198028	-1.64943	1.86046e-09	7.78099e-09	ZNF560
ENSG00000200354	4.33788	1.40901e-46	2.24502e-44	SNORA71D			ENSG00000107807	-1.66864	1.87107e-09	7.8227e-09	TLX1
ENSG00000259883	1.9192	1.62992e-46	2.58864e-44	EHD4-AS1			ENSG00000235142	-1.12516	2.22062e-09	9.20674e-09	LINC02532
ENSG00000271204	3.30479	1.79588e-46	2.84303e-44	AC016831.5			ENSG00000109255	-1.11694	2.3266e-09	9.6194e-09	NMU
ENSG00000249690	3.97518	1.87093e-46	2.95236e-44	AC110813.1			ENSG00000277764	-1.37082	2.33663e-09	9.6552e-09	RF02272
ENSG00000130522	1.02659	1.8868e-46	2.96788e-44	JUND			ENSG00000246228	-1.25243	2.41635e-09	9.96789e-09	CASC8
ENSG00000227028	2.2312	2.15508e-46	3.37908e-44	SLC8A1-AS1			ENSG00000107295	-1.21335	2.92825e-09	1.19782e-08	SH3GL2
ENSG00000261736	2.8123	2.23903e-46	3.49957e-44	AC002551.1			ENSG00000133863	-2.00267	2.94691e-09	1.20515e-08	TEX15
ENSG00000222489	2.61946	2.24666e-46	3.50038e-44	SNORA79B			ENSG00000233365	-1.69936	3.00671e-09	1.22777e-08	AL121956.1
ENSG00000259935	1.91352	2.29051e-46	3.55745e-44	AC009754.1			ENSG00000179066	-1.22036	3.35954e-09	1.36494e-08	AC020907.1
ENSG00000229456	3.58994	2.30092e-46	3.56237e-44	RLIMP1			ENSG00000004809	-1.10721	3.47341e-09	1.40958e-08	SLC22A16
ENSG00000237853	3.09976	2.50779e-46	3.87049e-44	NFIA-AS1			ENSG00000213886	-1.03739	3.94398e-09	1.59241e-08	UBD
ENSG00000203325	1.86887	2.98716e-46	4.59593e-44	AL445248.1			ENSG00000197410	-1.01181	4.29133e-09	1.72614e-08	DCHS2
ENSG00000254538	3.49922	3.19558e-46	4.88606e-44	AC027018.1			ENSG00000184905	-1.11522	4.2929e-09	1.72649e-08	TCEAL2
ENSG00000279175	2.31269	3.26191e-46	4.97204e-44	AL033543.1			ENSG00000205846	-1.26653	4.46299e-09	1.79109e-08	CLEC6A
ENSG00000276517	1.23403	3.79394e-46	5.76515e-44	AL133243.3			ENSG00000248846	-1.67045	4.83561e-09	1.93338e-08	LINC02065
ENSG00000280036	4.2057	4.38776e-46	6.64698e-44	AC020661.4			ENSG00000269404	-1.10925	4.84222e-09	1.93586e-08	SPIB
ENSG00000213046	3.46072	4.66486e-46	7.04509e-44	EEF1A1P32			ENSG00000112280	-1.46487	4.88297e-09	1.95105e-08	COL9A1
ENSG00000225572	3.80559	4.82952e-46	7.27146e-44	DOCK4-AS1			ENSG00000137090	-1.78361	6.25867e-09	2.47085e-08	DMRT1
ENSG00000256045	1.85984	6.70699e-46	1.00368e-43	MTRNR2L10			ENSG00000250961	-1.35173	7.04538e-09	2.76922e-08	AC025470.2
ENSG00000230916	2.64355	6.75757e-46	1.00819e-43	MTCO1P53			ENSG00000259094	-2.47377	7.1939e-09	2.82511e-08	AC013457.1
ENSG00000213055	2.32431	6.9975e-46	1.04083e-43	EEF1B2P7			ENSG00000243955	-1.46899	7.52635e-09	2.95002e-08	GSTA1
ENSG00000256981	2.78382	7.87481e-46	1.16429e-43	AC134349.2			ENSG00000135116	-1.06806	9.76244e-09	3.78847e-08	HRK
ENSG00000253119	2.73713	1.00467e-45	1.47213e-43	HNRNPA3P7			ENSG00000119866	-1.03623	1.08336e-08	4.18433e-08	BCL11A
ENSG00000147059	1.64066	1.00264e-45	1.47213e-43	SPIN2A			ENSG00000228307	-1.19369	1.34085e-08	5.12621e-08	OR2S1P
ENSG00000228061	2.72393	1.02955e-45	1.50412e-43	AC131571.1			ENSG00000274209	-1.28788	1.40472e-08	5.3575e-08	ANTXRL
ENSG00000279198	1.40149	1.22231e-45	1.78044e-43	AC008894.3			ENSG00000109182	-1.38649	1.44818e-08	5.51428e-08	CWH43
ENSG00000134551	2.18642	1.27041e-45	1.84505e-43	PRH2			ENSG00000148677	-1.04179	1.5165e-08	5.7606e-08	ANKRD1
ENSG00000221676	2.82723	1.55016e-45	2.24472e-43	RNU6ATAC			ENSG00000186867	-1.21385	1.5876e-08	6.01815e-08	QRFPR
ENSG00000278979	2.45226	1.56529e-45	2.25999e-43	AC007598.3			ENSG00000271021	-1.61762	1.70337e-08	6.4357e-08	AC239600.1
ENSG00000242087	4.22261	1.62254e-45	2.33579e-43	RPL36AP41			ENSG00000176381	-1.23576	1.71734e-08	6.48751e-08	PRR18
ENSG00000277539	3.802	1.82934e-45	2.61819e-43	AC138058.1			ENSG00000253824	-1.1441	2.02996e-08	7.61936e-08	AP003472.1
ENSG00000236564	3.41792	2.25148e-45	3.21303e-43	YWHAQP5			ENSG00000234476	-1.14237	2.19237e-08	8.20329e-08	AC092811.1
ENSG00000230568	2.23023	2.34157e-45	3.33193e-43	SF3A3P1			ENSG00000275874	-1.2281	2.29158e-08	8.5563e-08	PICSAR
ENSG00000232907	1.33855	2.36437e-45	3.35468e-43	DLGAP4-AS1			ENSG00000102678	-1.03263	2.50111e-08	9.31041e-08	FGF9
ENSG00000280248	1.77546	2.47796e-45	3.50575e-43	AC124319.4			ENSG00000163377	-1.29843	2.506e-08	9.3265e-08	FAM19A4
ENSG00000133020	1.92592	2.5994e-45	3.66701e-43	MYH8			ENSG00000011677	-1.68415	2.56161e-08	9.52555e-08	GABRA3
ENSG00000223505	1.93263	2.70876e-45	3.81038e-43	AC114402.1			ENSG00000227932	-3.3959	3.4322e-08	1.25805e-07	SELENOOLP
ENSG00000235945	3.45222	2.86287e-45	4.01569e-43	AC002543.1			ENSG00000237838	-1.19049	3.84075e-08	1.39957e-07	AC092422.1
ENSG00000256188	2.91871	3.08758e-45	4.31858e-43	TAS2R30			ENSG00000117148	-1.4846	3.96063e-08	1.44165e-07	ACTL8
ENSG00000228423	4.05098	3.16064e-45	4.40824e-43	AL357552.2			ENSG00000183798	-1.08185	3.99013e-08	1.45196e-07	EMILIN3
ENSG00000213721	3.10979	3.20477e-45	4.45716e-43	HMGN2P30			ENSG00000240280	-1.33811	4.12456e-08	1.49822e-07	TCAM1P
ENSG00000198840	1.1477	3.76086e-45	5.21584e-43	MT-ND3			ENSG00000272620	-1.31784	4.52391e-08	1.6358e-07	AFAP1-AS1
ENSG00000279707	3.24265	4.59492e-45	6.31917e-43	AC120349.3			ENSG00000138622	-1.01958	5.09246e-08	1.82809e-07	HCN4
ENSG00000265727	3.18341	4.92192e-45	6.75002e-43	RN7SL648P			ENSG00000260903	-1.29841	5.82199e-08	2.07831e-07	XKR7
ENSG00000279425	1.5268	4.96151e-45	6.78542e-43	AC092279.2			ENSG00000275312	-1.62197	5.98219e-08	2.13333e-07	AL512324.1
ENSG00000235958	1.20279	5.35985e-45	7.30989e-43	UBOX5-AS1			ENSG00000111783	-1.22154	6.62346e-08	2.34908e-07	RFX4
ENSG00000228886	2.51266	6.00068e-45	8.16126e-43	AL138963.1			ENSG00000149972	-1.45843	7.09854e-08	2.50962e-07	CNTN5
ENSG00000259575	2.89087	6.05229e-45	8.20878e-43	AC012404.2			ENSG00000280147	-2.03679	7.27199e-08	2.56762e-07	AC084026.3
ENSG00000279887	3.69249	6.88827e-45	9.31695e-43	AC046158.4			ENSG00000019169	-1.08488	7.36125e-08	2.5969e-07	MARCO
ENSG00000267764	2.05175	6.95716e-45	9.36926e-43	AC093567.1			ENSG00000198930	-1.7322	7.38319e-08	2.60408e-07	CSAG1
ENSG00000278967	2.96744	6.965e-45	9.36926e-43	AL138847.2			ENSG00000185634	-1.05074	7.49827e-08	2.6424e-07	SHC4
ENSG00000201793	5.32893	7.26997e-45	9.75285e-43	RN7SKP9			ENSG00000183760	-1.2421	8.30296e-08	2.91035e-07	ACP7
ENSG00000272368	1.06753	7.42151e-45	9.90219e-43	AC074032.1			ENSG00000250366	-1.56277	8.55806e-08	2.99593e-07	TUNAR
ENSG00000258337	4.26566	7.4117e-45	9.90219e-43	AC130895.1			ENSG00000253525	-1.28737	8.88278e-08	3.10343e-07	AC104966.1
ENSG00000217527	3.27336	8.79678e-45	1.17054e-42	RPS16P5			ENSG00000255974	-1.48692	1.00732e-07	3.49404e-07	CYP2A6
ENSG00000236986	2.15969	1.05219e-44	1.39632e-42	AL157938.2			ENSG00000232325	-1.75352	1.01276e-07	3.51215e-07	AC093627.1
ENSG00000275488	3.30178	1.15453e-44	1.52802e-42	AC023509.5			ENSG00000182632	-1.45539	1.15983e-07	3.99686e-07	CCNYL2
ENSG00000260555	1.98679	1.25979e-44	1.66285e-42	AC092681.2			ENSG00000124159	-1.03666	1.30144e-07	4.45926e-07	MATN4
ENSG00000279416	3.70604	1.26878e-44	1.67024e-42	AC099689.1			ENSG00000258077	-1.21478	1.31308e-07	4.49727e-07	AC078923.1
ENSG00000245532	1.51691	1.31375e-44	1.72483e-42	NEAT1			ENSG00000265182	-1.33289	1.39347e-07	4.76099e-07	SRP72P1
ENSG00000279799	1.3308	1.43933e-44	1.88469e-42	AC006077.2			ENSG00000184350	-1.01117	1.53361e-07	5.21989e-07	MRGPRE
ENSG00000212664	1.37963	1.45568e-44	1.90103e-42	AC064799.1			ENSG00000183674	-1.73797	1.60003e-07	5.43169e-07	LINC00518
ENSG00000265093	3.56346	1.6941e-44	2.20072e-42	RN7SL246P			ENSG00000094755	-1.23746	1.61997e-07	5.4956e-07	GABRP
ENSG00000244642	3.00589	1.70891e-44	2.21411e-42	RN7SL396P			ENSG00000178473	-2.13403	1.6638e-07	5.63962e-07	UCN3
ENSG00000263787	2.37401	1.75999e-44	2.27431e-42	SKAP1-AS1			ENSG00000224717	-1.45011	1.73494e-07	5.87025e-07	AC098936.1
ENSG00000103024	1.22523	1.82449e-44	2.3515e-42	NME3			ENSG00000167755	-1.33782	2.35136e-07	7.84755e-07	KLK6
ENSG00000227053	1.68113	2.14377e-44	2.75577e-42	AC105446.1			ENSG00000196091	-1.2946	2.35385e-07	7.85475e-07	MYBPC1
ENSG00000262470	3.31375	2.19905e-44	2.81948e-42	TVP23CP2			ENSG00000233388	-1.05818	2.39463e-07	7.98383e-07	AL022334.1
ENSG00000279862	2.37686	2.37048e-44	3.02353e-42	AC092964.1			ENSG00000241439	-1.77414	2.54688e-07	8.45992e-07	AC092903.1
ENSG00000182196	1.28799	2.39104e-44	3.04187e-42	ARL6IP4			ENSG00000163064	-1.04012	2.64224e-07	8.75897e-07	EN1
ENSG00000278811	1.71957	2.39954e-44	3.04482e-42	LINC00624			ENSG00000259604	-1.10531	2.8881e-07	9.53225e-07	AC015712.4
ENSG00000229531	3.30163	2.51965e-44	3.18901e-42	Z99127.1			ENSG00000253831	-1.21805	3.07611e-07	1.01175e-06	ETV3L
ENSG00000199347	3.69649	2.54845e-44	3.21718e-42	RNU5E-1			ENSG00000275896	-1.20348	3.32757e-07	1.08936e-06	PRSS2
ENSG00000219881	2.64033	2.58664e-44	3.25705e-42	GAPDHP42			ENSG00000126259	-1.05116	3.47168e-07	1.13368e-06	KIRREL2
ENSG00000251175	1.78873	2.62766e-44	3.29186e-42	AC008243.1			ENSG00000280916	-1.58417	3.59682e-07	1.1726e-06	FOXCUT
ENSG00000279786	2.01616	2.62368e-44	3.29186e-42	AC105235.1			ENSG00000226738	-1.05463	3.66183e-07	1.19277e-06	U62317.1
ENSG00000255220	3.53924	2.82695e-44	3.5236e-42	DDX18P5			ENSG00000204613	-1.45717	3.93588e-07	1.27772e-06	TRIM10
ENSG00000259336	2.5333	2.99209e-44	3.72002e-42	AC021231.1			ENSG00000246528	-1.00101	4.01175e-07	1.30192e-06	AC079089.1
ENSG00000250733	3.64937	3.16378e-44	3.92357e-42	C8orf17			ENSG00000196711	-1.92781	4.19508e-07	1.35739e-06	ALKAL1
ENSG00000236559	2.20041	3.23591e-44	3.9929e-42	AL117381.1			ENSG00000268654	-1.22551	4.49809e-07	1.45086e-06	MIMT1
ENSG00000221962	4.70338	3.25675e-44	4.00857e-42	TMEM14EP			ENSG00000250509	-1.47955	4.52198e-07	1.45799e-06	AC034213.1
ENSG00000280269	2.14135	3.47552e-44	4.26717e-42	AP000577.1			ENSG00000112238	-2.28374	4.75487e-07	1.52897e-06	PRDM13
ENSG00000261544	4.177	3.78583e-44	4.63661e-42	AC011939.2			ENSG00000173809	-1.0344	5.41665e-07	1.7307e-06	TDRD12
ENSG00000237903	1.88052	3.93159e-44	4.80317e-42	AC004000.1			ENSG00000007062	-1.00854	5.70414e-07	1.8169e-06	PROM1
ENSG00000232878	3.08904	4.14106e-44	5.04656e-42	DPYD-AS1			ENSG00000148482	-1.39399	5.70968e-07	1.81854e-06	SLC39A12
ENSG00000237406	2.29269	4.20342e-44	5.10991e-42	NDUFA9P1			ENSG00000179059	-1.64647	5.9313e-07	1.88645e-06	ZFP42
ENSG00000254432	2.69368	4.23016e-44	5.12975e-42	AC113143.1			ENSG00000185640	-1.13102	6.17114e-07	1.95843e-06	KRT79
ENSG00000237646	2.98014	4.26176e-44	5.15536e-42	HLCS-IT1			ENSG00000275186	-1.52714	6.19406e-07	1.9654e-06	AC018445.1
ENSG00000142694	1.57447	4.93179e-44	5.95127e-42	EVA1B			ENSG00000187957	-1.17043	6.43333e-07	2.0373e-06	DNER
ENSG00000185958	1.37291	5.84194e-44	7.03232e-42	FAM186A			ENSG00000205325	-1.52862	7.00376e-07	2.2097e-06	AC005863.1
ENSG00000227409	2.17396	5.89028e-44	7.07322e-42	ZMYM4-AS1			ENSG00000214003	-1.54133	7.37881e-07	2.32118e-06	ATP5PBP3
ENSG00000279476	3.00613	6.4883e-44	7.77238e-42	AC092139.3			ENSG00000132975	-1.32589	7.54451e-07	2.37073e-06	GPR12
ENSG00000280326	2.83208	6.64589e-44	7.94184e-42	AC067931.2			ENSG00000135222	-2.98675	7.55493e-07	2.37386e-06	CSN2
ENSG00000280190	4.20143	6.68833e-44	7.9732e-42	AC027279.4			ENSG00000006377	-1.23936	8.21895e-07	2.57346e-06	DLX6
ENSG00000259532	3.83049	7.02969e-44	8.3599e-42	AC009269.2			ENSG00000225639	-1.37381	1.04846e-06	3.24369e-06	PGAM1P2
ENSG00000213409	2.08015	8.46389e-44	1.00171e-41	C1QBPP2			ENSG00000132164	-1.01256	1.10239e-06	3.40348e-06	SLC6A11
ENSG00000226801	3.08544	9.23548e-44	1.09041e-41	OSTCP8			ENSG00000089199	-1.46348	1.11503e-06	3.44012e-06	CHGB
ENSG00000261253	1.51431	9.28305e-44	1.09079e-41	AC137932.2			ENSG00000245526	-1.30349	1.16799e-06	3.59474e-06	LINC00461
ENSG00000106333	1.19246	9.27721e-44	1.09079e-41	PCOLCE			ENSG00000227683	-1.02738	1.21454e-06	3.73007e-06	AL358394.1
ENSG00000269806	3.60865	9.8435e-44	1.15115e-41	BICRA-AS1			ENSG00000133980	-1.64617	1.35787e-06	4.14827e-06	VRTN
ENSG00000281016	2.39187	1.06726e-43	1.24516e-41	AC092574.2			ENSG00000225764	-1.17236	1.48111e-06	4.50435e-06	P3H2-AS1
ENSG00000251288	2.5782	1.24824e-43	1.44943e-41	AC018797.3			ENSG00000164485	-1.02971	1.55129e-06	4.70441e-06	IL22RA2
ENSG00000235816	2.64399	1.27811e-43	1.48063e-41	PRELID1P3			ENSG00000102290	-1.17894	1.61889e-06	4.90218e-06	PCDH11X
ENSG00000231307	2.34787	1.40913e-43	1.62858e-41	RPS3P2			ENSG00000228496	-1.52067	1.89814e-06	5.69941e-06	AC106875.1
ENSG00000184113	1.6329	1.69188e-43	1.95077e-41	CLDN5			ENSG00000180318	-1.18794	1.95699e-06	5.86857e-06	ALX1
ENSG00000234624	2.49048	1.78763e-43	2.05156e-41	AC016894.1			ENSG00000164434	-1.39831	2.06356e-06	6.17125e-06	FABP7
ENSG00000260257	1.01163	1.79451e-43	2.05467e-41	AL035071.1			ENSG00000251165	-2.09344	2.25802e-06	6.72544e-06	F11-AS1
ENSG00000124835	3.65056	1.89575e-43	2.16555e-41	AC105760.1			ENSG00000256916	-1.16757	2.34552e-06	6.97466e-06	AP000851.1
ENSG00000265739	2.90567	1.95611e-43	2.22934e-41	AC104984.3			ENSG00000133124	-1.54277	2.73952e-06	8.07312e-06	IRS4
ENSG00000279762	1.98383	1.96921e-43	2.23908e-41	AC005899.8			ENSG00000198049	-1.18273	2.77597e-06	8.1732e-06	AVPR1B
ENSG00000201448	2.71158	2.01061e-43	2.28088e-41	SNORA63C			ENSG00000275038	-2.06926	3.06354e-06	8.97373e-06	AC091980.2
ENSG00000259617	2.78292	2.11554e-43	2.3944e-41	AC020661.3			ENSG00000268089	-1.09744	3.06541e-06	8.97866e-06	GABRQ
ENSG00000280138	1.41482	2.44921e-43	2.76569e-41	AC027290.2			ENSG00000204936	-1.0019	3.18473e-06	9.31375e-06	CD177
ENSG00000270760	1.45889	2.56144e-43	2.88581e-41	AD001527.1			ENSG00000196361	-1.02365	3.50922e-06	1.02075e-05	ELAVL3
ENSG00000248222	3.4435	2.5978e-43	2.92009e-41	AC011389.1			ENSG00000164129	-1.20027	3.60086e-06	1.04593e-05	NPY5R
ENSG00000207233	3.62688	2.75861e-43	3.08676e-41	SNORA37			ENSG00000164458	-1.98088	3.98904e-06	1.15297e-05	TBXT
ENSG00000199676	2.48474	3.24221e-43	3.61966e-41	RF00019			ENSG00000257884	-1.02471	4.54498e-06	1.30469e-05	AL512310.7
ENSG00000279235	3.0098	3.27378e-43	3.64664e-41	AC011944.2			ENSG00000164089	-1.00536	4.74015e-06	1.35779e-05	ETNPPL
ENSG00000266717	1.93164	3.41626e-43	3.79675e-41	AC134407.1			ENSG00000253217	-1.06483	4.88566e-06	1.39768e-05	AP001574.1
ENSG00000257475	1.89937	3.65576e-43	4.05378e-41	AC068888.2			ENSG00000278910	-1.03606	5.16361e-06	1.47351e-05	BANCR
ENSG00000274364	2.22793	3.88086e-43	4.29371e-41	AL110115.1			ENSG00000212237	-1.09299	5.54334e-06	1.57594e-05	RNA5SP18
ENSG00000271199	2.00142	3.97937e-43	4.39284e-41	AL353804.2			ENSG00000164532	-1.30047	6.29712e-06	1.77812e-05	TBX20
ENSG00000146006	1.79497	4.06527e-43	4.47762e-41	LRRTM2			ENSG00000268038	-2.02658	6.36877e-06	1.79742e-05	LINC01785
ENSG00000274397	4.51905	4.07635e-43	4.4798e-41	AL357153.4			ENSG00000146166	-1.0228	6.76397e-06	1.90241e-05	LGSN
ENSG00000258012	2.79869	4.15168e-43	4.5423e-41	AC026111.1			ENSG00000112333	-1.22442	8.13254e-06	2.26533e-05	NR2E1
ENSG00000237704	5.26959	4.49572e-43	4.90782e-41	AP004289.2			ENSG00000268100	-1.0099	8.24669e-06	2.29583e-05	ZNF725P
ENSG00000239483	1.93023	5.07005e-43	5.52254e-41	RPS15AP16			ENSG00000224887	-1.76805	1.20247e-05	3.28064e-05	AL513318.1
ENSG00000279977	3.04651	5.2085e-43	5.66083e-41	AC008764.10			ENSG00000181433	-1.20019	1.26804e-05	3.44958e-05	SAGE1
ENSG00000167617	1.47957	5.78906e-43	6.26414e-41	CDC42EP5			ENSG00000088386	-1.06075	1.29906e-05	3.52853e-05	SLC15A1
ENSG00000259335	3.24303	8.03653e-43	8.67698e-41	HNRNPMP1			ENSG00000142700	-1.16289	1.36833e-05	3.70726e-05	DMRTA2
ENSG00000236018	2.55483	8.13558e-43	8.76471e-41	AC004898.1			ENSG00000217447	-1.14013	1.3909e-05	3.76591e-05	AL021331.1
ENSG00000264705	2.22904	8.2205e-43	8.83686e-41	AC090337.1			ENSG00000161896	-1.00206	1.43248e-05	3.87381e-05	IP6K3
ENSG00000213041	2.66913	8.31826e-43	8.92246e-41	AC093422.1			ENSG00000236452	-1.1376	1.51918e-05	4.09544e-05	AC123023.1
ENSG00000214761	2.39363	8.44489e-43	9.03861e-41	HNRNPA1P15			ENSG00000147381	-2.24054	1.63406e-05	4.38689e-05	MAGEA4
ENSG00000248415	1.93379	8.58299e-43	9.16649e-41	GAPDHP61			ENSG00000260026	-1.62302	1.63742e-05	4.39545e-05	LINC02189
ENSG00000256705	1.89556	8.86134e-43	9.44327e-41	AL137779.1			ENSG00000260015	-1.32188	1.65572e-05	4.44142e-05	AC010547.2
ENSG00000218757	4.30027	1.08687e-42	1.15325e-40	AL121952.1			ENSG00000278531	-1.2269	1.68888e-05	4.52372e-05	AL512324.3
ENSG00000239503	2.90874	1.13232e-42	1.1989e-40	MARK2P8			ENSG00000255133	-1.26213	1.72837e-05	4.62244e-05	AC113192.2
ENSG00000279319	2.09295	1.18228e-42	1.24911e-40	AC105074.1			ENSG00000130383	-1.29989	1.82512e-05	4.86929e-05	FUT5
ENSG00000271533	1.31178	1.19772e-42	1.2627e-40	Z83843.1			ENSG00000218048	-1.30208	1.9051e-05	5.06894e-05	AL121949.1
ENSG00000269189	3.7582	1.21571e-42	1.27894e-40	AL445223.1			ENSG00000230778	-1.26659	1.91854e-05	5.10333e-05	ANKRD63
ENSG00000273055	1.20831	1.21974e-42	1.28044e-40	AC005046.1			ENSG00000205897	-1.21423	1.97329e-05	5.24046e-05	OR7E136P
ENSG00000279645	3.0892	1.35712e-42	1.4186e-40	AC016251.1			ENSG00000221867	-2.46795	2.00212e-05	5.31272e-05	MAGEA3
ENSG00000268257	4.16103	1.4701e-42	1.53345e-40	AIRN			ENSG00000272121	-1.36415	2.33755e-05	6.14616e-05	AC006058.3
ENSG00000249609	2.61079	1.52577e-42	1.58816e-40	AC080188.1			ENSG00000114487	-1.04164	2.46021e-05	6.45524e-05	MORC1
ENSG00000259118	1.82527	1.53801e-42	1.59752e-40	AL139022.1			ENSG00000168412	-1.15542	2.58291e-05	6.75952e-05	MTNR1A
ENSG00000230300	3.68451	1.54251e-42	1.59882e-40	STARD13-IT1			ENSG00000186007	-1.07269	2.93629e-05	7.63241e-05	LEMD1
ENSG00000179038	2.38777	1.793e-42	1.85455e-40	AP001885.1			ENSG00000249436	-1.31772	3.11203e-05	8.06707e-05	AC008780.2
ENSG00000230068	2.32871	1.82385e-42	1.8825e-40	CDC42-IT1			ENSG00000180347	-1.01015	3.16078e-05	8.18523e-05	CCDC129
ENSG00000234185	1.77052	1.84949e-42	1.90498e-40	AC068533.3			ENSG00000255910	-1.08153	3.25188e-05	8.41053e-05	AC024901.1
ENSG00000225200	1.27844	1.87264e-42	1.92479e-40	AC246787.1			ENSG00000213401	-1.89843	3.33159e-05	8.60225e-05	MAGEA12
ENSG00000228446	1.78273	1.91485e-42	1.95999e-40	AC073052.1			ENSG00000230570	-1.38126	3.64622e-05	9.36696e-05	AL139095.3
ENSG00000270986	3.76033	1.97244e-42	2.01475e-40	HMGB1P51			ENSG00000158553	-1.15033	3.69026e-05	9.47369e-05	POM121L2
ENSG00000235159	1.56637	2.30301e-42	2.34754e-40	AL121672.2			ENSG00000214107	-1.95681	3.76823e-05	9.66478e-05	MAGEB1
ENSG00000280321	2.55866	2.44416e-42	2.48628e-40	AC129502.1			ENSG00000206931	-1.88585	3.87073e-05	9.9096e-05	RNU6-1042P
ENSG00000257298	1.73	2.47493e-42	2.51239e-40	AC008147.2			ENSG00000214429	-1.39813	3.93609e-05	0.000100623	CYCSP6
ENSG00000240132	2.164	2.48985e-42	2.52233e-40	ETF1P2			ENSG00000178235	-1.22083	4.23962e-05	0.00010794	SLITRK1
ENSG00000272144	1.27737	2.52157e-42	2.54922e-40	AC025171.4			ENSG00000253868	-1.5362	4.68133e-05	0.000118426	FER1L6-AS2
ENSG00000235204	1.50096	2.5574e-42	2.58014e-40	AL162724.2			ENSG00000207148	-1.35725	4.69001e-05	0.000118615	RF00019
ENSG00000228368	5.04036	2.60331e-42	2.62109e-40	AC106873.1			ENSG00000267746	-2.05026	4.86969e-05	0.000122951	AC104985.1
ENSG00000230433	2.60709	2.74853e-42	2.76165e-40	AL031770.1			ENSG00000258888	-1.39666	4.88606e-05	0.000123333	AC112693.1
ENSG00000266998	2.34832	3.0437e-42	3.052e-40	AC111182.1			ENSG00000253164	-1.27882	6.00482e-05	0.00014995	AC023403.1
ENSG00000225017	3.7553	3.06546e-42	3.06758e-40	AP004289.1			ENSG00000197838	-1.15839	6.11604e-05	0.000152568	CYP2A13
ENSG00000263657	2.2312	3.33077e-42	3.32631e-40	AC023389.1			ENSG00000213908	-1.96176	6.91847e-05	0.000171331	CYP2A7P1
ENSG00000235937	2.72402	3.48749e-42	3.47577e-40	AC008280.1			ENSG00000197172	-2.3659	7.07135e-05	0.000174915	MAGEA6
ENSG00000267529	2.54173	3.52178e-42	3.50285e-40	AP005131.4			ENSG00000182256	-1.01674	7.35248e-05	0.000181495	GABRG3
ENSG00000251229	1.95193	3.61863e-42	3.59192e-40	AL645924.2			ENSG00000266278	-1.04725	8.18005e-05	0.000200666	LINC01910
ENSG00000228816	2.76742	3.88522e-42	3.84879e-40	AK3P5			ENSG00000234493	-1.35635	9.33649e-05	0.000227279	RHOXF1P1
ENSG00000280274	2.77552	3.97739e-42	3.93218e-40	AC009145.4			ENSG00000204603	-1.29533	9.80455e-05	0.000237909	LINC01257
ENSG00000152082	1.20559	4.05176e-42	3.99768e-40	MZT2B			ENSG00000268975	-1.18701	0.000105457	0.000254989	MIA-RAB4B
ENSG00000246422	3.45513	4.16046e-42	4.09672e-40	AC008781.2			ENSG00000223784	-1.27748	0.000107373	0.000259431	LINP1
ENSG00000135722	1.00752	4.38475e-42	4.30896e-40	FBXL8			ENSG00000237923	-1.57103	0.000117795	0.000283013	LINC02570
ENSG00000276337	1.62422	4.59549e-42	4.50706e-40	AC105429.1			ENSG00000136695	-1.05867	0.000141396	0.000336564	IL36RN
ENSG00000203737	3.06545	4.74435e-42	4.63459e-40	GPR52			ENSG00000244222	-1.62752	0.000156722	0.000370857	OR7E121P
ENSG00000279785	2.56672	4.93197e-42	4.80833e-40	AC008267.8			ENSG00000139515	-1.76974	0.000162679	0.00038427	PDX1
ENSG00000241003	2.32165	5.01318e-42	4.87784e-40	AC108860.1			ENSG00000198077	-1.10838	0.000173268	0.000407777	CYP2A7
ENSG00000259924	2.2359	5.36861e-42	5.21337e-40	AC011939.1			ENSG00000224853	-1.85788	0.000175883	0.000413574	LINC00393
ENSG00000281026	1.18263	5.43003e-42	5.26264e-40	N4BP2L2-IT2			ENSG00000163440	-1.45311	0.00017644	0.000414821	PDCL2
ENSG00000277558	2.85166	5.48955e-42	5.30987e-40	AL109923.1			ENSG00000260611	-2.02231	0.000180729	0.000424402	AC106785.2
ENSG00000225442	2.58308	5.53479e-42	5.34313e-40	MPRIP-AS1			ENSG00000187533	-2.04661	0.000189691	0.000444281	PRR27
ENSG00000230590	1.31539	5.58122e-42	5.37741e-40	FTX			ENSG00000249505	-1.22771	0.000193341	0.000452337	AC108673.1
ENSG00000261072	4.2869	5.63466e-42	5.4183e-40	AC084783.1			ENSG00000253363	-2.55403	0.000214774	0.000498899	AC090809.1
ENSG00000269304	2.08908	5.76699e-42	5.53474e-40	FKBP1AP1			ENSG00000123576	-1.96483	0.000220869	0.000512043	ESX1
ENSG00000099624	1.12245	5.86357e-42	5.60557e-40	ATP5F1D			ENSG00000235623	-1.4436	0.000229137	0.00052974	OR7E110P
ENSG00000184270	2.23013	5.85472e-42	5.60557e-40	HIST2H2AB			ENSG00000138684	-1.01276	0.000235204	0.000542898	IL21
ENSG00000260744	3.17923	6.67688e-42	6.37073e-40	AC007494.2			ENSG00000251244	-1.71061	0.000306647	0.000695512	AC107208.1
ENSG00000279570	2.65474	8.13543e-42	7.73242e-40	AC099804.1			ENSG00000271275	-1.0288	0.000311625	0.000706085	AC007326.1
ENSG00000255097	4.89001	8.2933e-42	7.86729e-40	AP006259.1			ENSG00000170477	-1.06155	0.000316885	0.000717345	KRT4
ENSG00000218428	3.42348	8.52528e-42	8.0718e-40	NIP7P3			ENSG00000269745	-1.93615	0.000317069	0.000717727	AC006262.3
ENSG00000161677	1.10165	8.64885e-42	8.17308e-40	JOSD2			ENSG00000275216	-1.69118	0.000368983	0.000827745	AL161431.1
ENSG00000227068	4.30396	9.70057e-42	9.12398e-40	AL162584.1			ENSG00000268864	-1.01923	0.000370243	0.000830192	AC011487.2
ENSG00000175602	1.39031	9.7107e-42	9.12398e-40	CCDC85B			ENSG00000134438	-1.00638	0.000372642	0.000835268	RAX
ENSG00000167779	1.35047	9.83375e-42	9.22199e-40	IGFBP6			ENSG00000210741	-1.83793	0.000597766	0.00130177	MIR196A1
ENSG00000236327	4.2165	1.15122e-41	1.07347e-39	AL831737.1			ENSG00000203877	-1.28841	0.00062111	0.00134849	RIPPLY2
ENSG00000279021	4.5429	1.16206e-41	1.08145e-39	AC092139.2			ENSG00000248294	-1.49315	0.0006546	0.00141652	AC008780.1
ENSG00000239207	3.22811	1.16418e-41	1.08145e-39	GAPDHP39			ENSG00000231817	-1.08977	0.000704577	0.00151686	LINC01198
ENSG00000274598	3.29494	1.44889e-41	1.3434e-39	AC087893.1			ENSG00000196350	-1.02676	0.00072367	0.00155545	ZNF729
ENSG00000277840	1.61511	1.59718e-41	1.47811e-39	AC026368.1			ENSG00000265060	-1.00763	0.000757751	0.00162417	PPY2P
ENSG00000235112	3.95531	1.61585e-41	1.49259e-39	HSPE1P27			ENSG00000238176	-1.52253	0.000766697	0.00164213	AL390061.1
ENSG00000275894	1.60531	1.76777e-41	1.62986e-39	AL021578.1			ENSG00000233936	-1.3003	0.000955076	0.00201829	AL390778.2
ENSG00000280205	3.31137	1.81604e-41	1.67123e-39	AC009716.2			ENSG00000182111	-1.33091	0.00109095	0.00228483	ZNF716
ENSG00000271789	1.49367	1.8419e-41	1.69187e-39	AL080317.2			ENSG00000126890	-1.91893	0.0011246	0.00235131	CTAG2
ENSG00000125652	1.02397	1.88027e-41	1.72389e-39	ALKBH7			ENSG00000280081	-1.48941	0.00128264	0.0026563	LINC01667
ENSG00000229502	3.54595	1.8916e-41	1.73106e-39	AL391863.1			ENSG00000144015	-1.5166	0.00134363	0.00277404	TRIM43
ENSG00000270906	1.61527	2.00621e-41	1.83253e-39	MTND4P35			ENSG00000275465	-1.21986	0.00144612	0.0029703	AL449403.2
ENSG00000264424	2.04399	2.47691e-41	2.2583e-39	MYH4			ENSG00000178171	-1.04764	0.00145512	0.00298781	AMER3
ENSG00000270040	2.52902	2.61239e-41	2.37742e-39	AL356055.1			ENSG00000225930	-1.0371	0.00151466	0.00310344	LINC02249
ENSG00000279527	3.19638	2.98419e-41	2.70577e-39	AC073592.7			ENSG00000198183	-1.46633	0.00158643	0.00324174	BPIFA1
ENSG00000279814	5.49507	3.00617e-41	2.72069e-39	AC010997.6			ENSG00000233533	-1.35283	0.00171299	0.00348357	MKNK2P1
ENSG00000103254	1.20575	3.22191e-41	2.9106e-39	FAM173A			ENSG00000129152	-1.10798	0.0017287	0.00351276	MYOD1
ENSG00000243508	3.84641	3.78752e-41	3.40905e-39	AC108688.1			ENSG00000258314	-1.19655	0.00182714	0.00369693	AL589182.1
ENSG00000258455	4.43075	3.87982e-41	3.48575e-39	AL158801.3			ENSG00000197123	-2.1475	0.00183032	0.00370276	ZNF679
ENSG00000243101	2.50063	4.18401e-41	3.74537e-39	RPS3P7			ENSG00000181355	-1.06069	0.0018693	0.00377509	OFCC1
ENSG00000264853	2.67731	4.2482e-41	3.79593e-39	AC011933.2			ENSG00000226762	-1.11821	0.00201082	0.00404003	AL451164.1
ENSG00000213176	2.53085	4.58292e-41	4.0876e-39	RPL13P6			ENSG00000227687	-1.94587	0.00206068	0.00413362	AL713965.1
ENSG00000238246	2.22146	4.59247e-41	4.08871e-39	AC069549.1			ENSG00000126545	-1.19557	0.00213664	0.00427518	CSN1S1
ENSG00000212126	2.99627	4.60268e-41	4.09041e-39	TAS2R50			ENSG00000228966	-1.15947	0.00224413	0.00447389	HOMER2P1
ENSG00000186994	1.23191	4.89665e-41	4.34381e-39	KANK3			ENSG00000168333	-1.70465	0.00241081	0.00478527	PPDPFL
ENSG00000279159	1.32488	4.90882e-41	4.34678e-39	AC003681.1			ENSG00000255271	-1.43683	0.00257949	0.00509891	AL137224.1
ENSG00000278546	1.67049	5.11874e-41	4.52452e-39	AC003101.2			ENSG00000101323	-1.31798	0.00261712	0.00516685	HAO1
ENSG00000271716	3.04477	5.40283e-41	4.76584e-39	AC022001.2			ENSG00000251629	-1.45672	0.0027679	0.00544315	LINC02241
ENSG00000237170	3.08224	5.41111e-41	4.76584e-39	RPS7P15			ENSG00000258927	-1.1096	0.00286157	0.00561502	AL133467.2
ENSG00000259498	1.73196	5.62174e-41	4.94251e-39	TPM1-AS			ENSG00000213218	-1.45858	0.00304776	0.00595286	CSH2
ENSG00000275850	2.73861	5.84865e-41	5.13284e-39	AC005912.2			ENSG00000258631	-1.17679	0.0030635	0.00598099	AC110023.1
ENSG00000250280	3.47339	6.27278e-41	5.49527e-39	AC026124.1			ENSG00000259446	-1.02243	0.00307167	0.0059955	AC055874.1
ENSG00000233668	1.66183	6.50172e-41	5.68572e-39	AL353662.2			ENSG00000177414	-1.33017	0.00307161	0.0059955	UBE2U
ENSG00000253607	2.38159	6.60322e-41	5.76424e-39	AC104316.1			ENSG00000239311	-2.28358	0.00314856	0.00613464	AC092916.1
ENSG00000279502	4.94389	6.70562e-41	5.84327e-39	AC016542.2			ENSG00000164438	-1.53779	0.00319733	0.00622376	TLX3
ENSG00000173486	1.07601	7.7264e-41	6.68544e-39	FKBP2			ENSG00000253877	-2.00893	0.00381113	0.00732619	LINC01608
ENSG00000214676	2.97021	8.78509e-41	7.58816e-39	RPL9P16			ENSG00000233358	-1.64772	0.00385169	0.00739315	AL035401.1
ENSG00000274591	2.85729	9.5336e-41	8.22027e-39	AC025031.3			ENSG00000229520	-2.13866	0.00413848	0.00789683	LINC00404
ENSG00000213050	3.39774	9.7346e-41	8.37891e-39	TPM3P1			ENSG00000255051	-1.55246	0.00462353	0.0087461	BCAS2P1
ENSG00000228196	2.64775	1.08538e-40	9.32591e-39	PTPN2P1			ENSG00000234455	-1.81269	0.00470571	0.0088879	AC067960.1
ENSG00000279461	1.959	1.13177e-40	9.70755e-39	AC005480.2			ENSG00000241356	-1.09471	0.00484516	0.00912922	OR5G3
ENSG00000267393	4.88278	1.16578e-40	9.98195e-39	AP002439.1			ENSG00000225678	-1.29725	0.0051697	0.00970128	AP000619.1
ENSG00000219608	3.00974	1.18408e-40	1.0121e-38	HIGD1AP16			ENSG00000257271	-1.00956	0.00580416	0.0107912	KIRREL3-AS1
ENSG00000270661	2.31432	1.21751e-40	1.03708e-38	Z99289.2			ENSG00000172073	-1.061	0.0059928	0.0111188	TEX37
ENSG00000259398	3.05647	1.2971e-40	1.10296e-38	AC090970.1			ENSG00000250060	-1.41438	0.00602242	0.0111696	AC122710.1
ENSG00000208892	3.8869	1.38987e-40	1.17981e-38	SNORA49			ENSG00000269586	-1.83473	0.00725742	0.0132785	CT45A10
ENSG00000243449	1.55821	1.41628e-40	1.20016e-38	C4orf48			ENSG00000248783	-2.0249	0.00826495	0.0149492	AC106771.1
ENSG00000242992	1.48287	1.44953e-40	1.22622e-38	FTH1P4			ENSG00000068985	-1.53441	0.00829824	0.0150055	PAGE1
ENSG00000279191	1.66713	1.5155e-40	1.27983e-38	AC068491.4			ENSG00000276627	-1.64436	0.00832128	0.0150417	AL117372.1
ENSG00000261560	1.2995	1.61619e-40	1.36252e-38	AC007216.3			ENSG00000132872	-1.14255	0.0098601	0.0175761	SYT4
ENSG00000231726	3.00213	1.65451e-40	1.39244e-38	HMGN2P38			ENSG00000215397	-1.13107	0.00995455	0.0177271	SCRT2
ENSG00000271964	1.26885	1.67619e-40	1.40829e-38	AC090948.1			ENSG00000225255	-1.06221	0.010335	0.0183468	LINC01297
ENSG00000257509	1.31775	1.87864e-40	1.57569e-38	AC073487.1			ENSG00000227019	-1.15732	0.0104998	0.0186119	OR7E101P
ENSG00000258648	2.67698	1.89845e-40	1.58959e-38	UBE2CP1			ENSG00000270038	-1.0788	0.0113724	0.0200253	AL133467.4
ENSG00000225934	2.75547	2.00808e-40	1.67853e-38	AL592310.1			ENSG00000166049	-1.33456	0.0117324	0.0206106	PASD1
ENSG00000272406	4.27231	2.03603e-40	1.69901e-38	AC108102.1			ENSG00000277748	-1.05696	0.0118365	0.0207787	AC006262.4
ENSG00000234937	1.6046	2.12476e-40	1.77006e-38	AL139128.1			ENSG00000262267	-1.38241	0.0120667	0.0211511	U95743.1
ENSG00000199753	1.77466	2.14799e-40	1.78639e-38	SNORD104			ENSG00000229967	-1.82782	0.013252	0.0230393	AF274855.1
ENSG00000226705	3.5794	2.20159e-40	1.82788e-38	SDCBPP1			ENSG00000121351	-1.46131	0.0140129	0.0242491	IAPP
ENSG00000265218	1.83189	2.32464e-40	1.92679e-38	AC103810.2			ENSG00000271776	-1.27376	0.0158816	0.0271797	AL445209.1
ENSG00000268322	3.11231	2.44087e-40	2.01973e-38	BNIP3P25			ENSG00000143006	-1.22022	0.0162998	0.0278378	DMRTB1
ENSG00000237738	2.73286	2.76328e-40	2.27885e-38	RNF216-IT1			ENSG00000126550	-1.52071	0.0183491	0.0310169	HTN1
ENSG00000270429	2.34237	2.78074e-40	2.28942e-38	KNOP1P2			ENSG00000261963	-1.04959	0.0187063	0.0315665	CCDC92B
ENSG00000275811	3.76891	2.82344e-40	2.31682e-38	HTR1DP1			ENSG00000226846	-1.23581	0.0202262	0.0338944	LINC00348
ENSG00000226205	2.58028	2.93036e-40	2.40055e-38	AC007790.1			ENSG00000230159	-1.49359	0.0215024	0.0358403	BX119904.2
ENSG00000225195	3.06224	3.05847e-40	2.50134e-38	AC078962.1			ENSG00000271955	-1.07641	0.0227574	0.0377481	AC007100.1
ENSG00000225746	2.17166	3.26639e-40	2.66696e-38	MEG8			ENSG00000159248	-1.3693	0.023329	0.0386141	GJD2
ENSG00000259621	3.46868	3.38317e-40	2.7441e-38	AC069029.1			ENSG00000279516	-1.33901	0.030734	0.0496199	FAM230C
ENSG00000215184	4.04005	3.47085e-40	2.81059e-38	RPS12P16			ENSG00000231442	-1.56913	0.0313047	0.0504535	LARP1BP1
ENSG00000162148	1.02188	3.51472e-40	2.83842e-38	PPP1R32			ENSG00000174948	-1.01693	0.036148	0.0574434	GPR149
ENSG00000272669	1.24887	3.64125e-40	2.9341e-38	AL021707.6			ENSG00000232211	-1.0276	0.0389254	0.0614307	AL353613.1
ENSG00000233762	1.34352	3.70279e-40	2.97881e-38	AC007969.1			ENSG00000241149	-1.3511	0.0434798	0.0678032	AC115220.1
ENSG00000237331	3.21759	3.77094e-40	3.02868e-38	XIAP-AS1			ENSG00000162992	-1.14313	0.0461141	0.0715103	NEUROD1
ENSG00000255358	3.25687	4.1489e-40	3.32683e-38	AC019227.1			ENSG00000257056	-1.54279	0.0463329	0.0717908	LINC02282
ENSG00000239686	3.99455	4.50363e-40	3.59954e-38	AL158801.1			ENSG00000269935	-1.01539	0.0464498	0.0719606	AC092720.2
ENSG00000226746	2.3701	4.73249e-40	3.77633e-38	SMCR5			ENSG00000170516	-1.40622	0.0490693	0.0755694	COX7B2
ENSG00000229948	3.69896	5.2646e-40	4.1904e-38	B3GALNT1P1			ENSG00000169164	-1.35166	0.0499084	0.0767201	AL159987.1
ENSG00000187479	1.30794	5.26842e-40	4.1904e-38	C11orf96			ENSG00000126752	-1.09019	0.0565077	0.0857034	SSX1
ENSG00000224797	2.79728	5.42713e-40	4.30966e-38	AL359092.1			ENSG00000163982	-1.06121	0.0567409	0.0860305	OTOP1
ENSG00000161835	1.08402	5.52253e-40	4.37836e-38	GRASP			ENSG00000277693	-1.08315	0.0578592	0.087532	AP003900.1
ENSG00000270799	4.39485	5.53945e-40	4.38211e-38	AC013467.2			ENSG00000226141	-1.26103	0.0641057	0.0958102	AC244107.1
ENSG00000233821	2.98829	5.54505e-40	4.38211e-38	ENOX1-AS1			ENSG00000227121	-1.02992	0.0650261	0.0970386	AC073174.1
ENSG00000279549	1.47813	5.62308e-40	4.43664e-38	AP000437.1			ENSG00000250710	-1.04022	0.0714219	0.10541	OR7E99P
ENSG00000228280	2.94849	5.71519e-40	4.5021e-38	AL731568.1			ENSG00000280776	-1.43381	0.0735383	0.108174	LINC01202
ENSG00000273489	1.52958	6.412e-40	5.04294e-38	AC008264.2			ENSG00000273238	-1.15612	0.0781347	0.114022	AC116565.1
ENSG00000258086	1.94496	6.51901e-40	5.11893e-38	AC079313.1			ENSG00000250453	-1.56115	0.08269	0.119865	AC008825.1
ENSG00000236426	2.83272	7.77697e-40	6.07764e-38	AL583824.1			ENSG00000230352	-1.15167	0.0883577	0.127076	AL035250.2
ENSG00000264196	3.34889	7.86972e-40	6.14038e-38	AC011120.1			ENSG00000248131	-1.19212	0.0933596	0.133409	LINC01194
ENSG00000165181	1.848	8.81052e-40	6.84191e-38	C9orf84			ENSG00000228295	-1.48952	0.0971349	0.138174	LINC00392
ENSG00000252452	4.15379	9.26064e-40	7.16884e-38	RNU6-107P			ENSG00000267978	-1.26101	0.0981833	0.139508	MAGEA9B
ENSG00000178021	3.14709	9.51894e-40	7.35723e-38	TSPYL6			ENSG00000234768	-1.03383	0.101956	0.144228	AL611929.1
ENSG00000227309	3.36505	9.57581e-40	7.38958e-38	AC140076.1			ENSG00000204019	-1.03299	0.105401	0.148398	CT83
ENSG00000249028	3.16049	1.02324e-39	7.8839e-38	AC004672.1			ENSG00000123584	-1.50557	0.115917	0.161381	MAGEA9
ENSG00000259079	3.53602	1.02898e-39	7.91577e-38	AC005476.1			ENSG00000249557	-1.49129	0.121822	0.168444	HSPD1P15
ENSG00000271554	1.68561	1.15865e-39	8.89941e-38	AL138787.2			ENSG00000260073	-1.03348	0.155655	0.208084	AC023824.1
ENSG00000270672	1.75566	1.24242e-39	9.52789e-38	MTRNR2L6			ENSG00000234426	-1.27917	0.1639	0.217464	AL139042.1
ENSG00000204683	2.82886	1.29727e-39	9.93313e-38	C10orf113			ENSG00000274052	-1.11684	0.210948	0.268846	OR7E156P
ENSG00000202078	1.906	1.34526e-39	1.02686e-37	RF00019			ENSG00000248685	-1.26502	0.226522	0.285707	LINC02484
ENSG00000244052	1.54743	1.35311e-39	1.03125e-37	RPL5P24			ENSG00000251199	-1.27181	0.240589	0.300204	AC109830.1
ENSG00000216636	3.55555	1.41509e-39	1.07683e-37	RPL7P25			ENSG00000229131	-1.43635	0.245207	0.305039	AC016710.1
ENSG00000213731	2.93286	1.48914e-39	1.12968e-37	RAB5CP1
ENSG00000240549	2.59179	1.50699e-39	1.13971e-37	THOC7-AS1
ENSG00000246851	1.65432	1.55803e-39	1.17651e-37	AL157938.3
ENSG00000261336	2.93032	1.73749e-39	1.31001e-37	EIF4BP5
ENSG00000230894	3.56077	1.77724e-39	1.33793e-37	AL133284.1
ENSG00000256571	3.81009	1.85994e-39	1.39805e-37	AC079866.2
ENSG00000235060	3.23143	1.88271e-39	1.41301e-37	VDAC1P4
ENSG00000252549	2.78457	1.92695e-39	1.44401e-37	RNU6-759P
ENSG00000232970	3.23142	1.9788e-39	1.47836e-37	POLHP1
ENSG00000238103	1.06767	1.99786e-39	1.49034e-37	RPL9P7
ENSG00000252782	2.33519	2.13055e-39	1.58692e-37	RNU6-341P
ENSG00000227523	3.17464	2.18774e-39	1.62706e-37	RPS20P15
ENSG00000175604	2.31783	2.34219e-39	1.7393e-37	AC007601.1
ENSG00000225450	1.35537	2.53283e-39	1.87521e-37	AL021707.1
ENSG00000270426	1.21072	2.69892e-39	1.99517e-37	AC099343.2
ENSG00000269463	1.27092	2.74215e-39	2.02409e-37	AP001160.4
ENSG00000222046	1.65702	2.77566e-39	2.04576e-37	DCDC2B
ENSG00000120329	2.00485	2.98769e-39	2.19219e-37	SLC25A2
ENSG00000261529	2.22255	3.19999e-39	2.33405e-37	AC100774.1
ENSG00000258485	3.04598	3.27228e-39	2.38324e-37	SRMP2
ENSG00000213609	1.1445	3.76528e-39	2.73422e-37	RPL7AP50
ENSG00000250031	1.97237	4.11201e-39	2.9816e-37	AC009927.1
ENSG00000250321	1.46393	4.27068e-39	3.0921e-37	AC079140.2
ENSG00000172366	1.02295	4.35517e-39	3.14864e-37	MCRIP2
ENSG00000224751	3.55233	4.41447e-39	3.18684e-37	SHMT1P1
ENSG00000199562	2.3347	4.44514e-39	3.20427e-37	RNU6-37P
ENSG00000280365	4.18916	4.66894e-39	3.36068e-37	AC021766.1
ENSG00000225602	3.49064	4.7035e-39	3.38062e-37	MTOR-AS1
ENSG00000251733	2.36874	4.78881e-39	3.43691e-37	SCARNA8
ENSG00000269821	1.52369	4.86168e-39	3.48413e-37	KCNQ1OT1
ENSG00000260733	3.83574	5.49563e-39	3.93273e-37	AC046158.1
ENSG00000265261	2.71601	5.75944e-39	4.11553e-37	AC027575.1
ENSG00000251411	1.03873	6.8753e-39	4.8916e-37	AC093827.3
ENSG00000262003	1.40035	6.91915e-39	4.91569e-37	AC087392.1
ENSG00000245148	1.69523	7.05654e-39	5.00608e-37	ARAP1-AS2
ENSG00000236549	4.01564	7.37771e-39	5.21888e-37	RPS27AP7
ENSG00000279883	4.84141	7.9615e-39	5.62377e-37	AC010480.1
ENSG00000260194	3.08344	8.09517e-39	5.70999e-37	AC007496.1
ENSG00000106538	1.31079	8.11621e-39	5.71664e-37	RARRES2
ENSG00000250980	3.02314	8.38791e-39	5.89957e-37	AC113155.1
ENSG00000229344	1.43666	8.48581e-39	5.94297e-37	MTCO2P12
ENSG00000279474	3.58033	8.77013e-39	6.13336e-37	AC125437.2
ENSG00000244691	2.2162	9.02017e-39	6.29928e-37	RPL10AP1
ENSG00000271500	2.83146	9.87378e-39	6.86618e-37	AC005183.1
ENSG00000169075	4.00932	9.89303e-39	6.86986e-37	Z99496.1
ENSG00000201581	3.11353	9.94046e-39	6.89308e-37	RN7SKP78
ENSG00000221491	2.21893	1.00252e-38	6.94207e-37	SNORA2C
ENSG00000235481	1.782	1.03917e-38	7.17564e-37	UBE2R2-AS1
ENSG00000240869	2.24031	1.12751e-38	7.75305e-37	RN7SL128P
ENSG00000225928	3.17009	1.13008e-38	7.75986e-37	CACYBPP1
ENSG00000226440	1.50258	1.20398e-38	8.24435e-37	AL365214.2
ENSG00000172209	2.45683	1.28088e-38	8.75871e-37	GPR22
ENSG00000276255	1.9466	1.29322e-38	8.83084e-37	AL136379.1
ENSG00000269365	2.23985	1.34541e-38	9.17447e-37	AC120349.1
ENSG00000277130	1.70279	1.42422e-38	9.68511e-37	AC073569.3
ENSG00000270140	2.49227	1.49071e-38	1.01232e-36	AC005520.3
ENSG00000240175	4.1755	1.55059e-38	1.05154e-36	MAGI1-AS1
ENSG00000273245	1.54866	1.71907e-38	1.16259e-36	AC092653.1
ENSG00000238363	1.55312	1.75657e-38	1.18632e-36	SNORA13
ENSG00000197182	1.54586	1.78095e-38	1.20114e-36	MIRLET7BHG
ENSG00000254843	3.18895	1.94531e-38	1.30841e-36	XIAPP2
ENSG00000271639	3.28067	1.99949e-38	1.34223e-36	AC019072.1
ENSG00000244229	2.74322	2.00105e-38	1.34223e-36	RPL26P35
ENSG00000228655	2.56706	2.13327e-38	1.42897e-36	AC096558.1
ENSG00000237329	3.85356	2.29197e-38	1.53319e-36	AL356320.2
ENSG00000220392	2.85505	2.49265e-38	1.66517e-36	FCF1P5
ENSG00000270269	2.12525	2.56247e-38	1.7095e-36	IMMP1LP1
ENSG00000230826	4.27359	2.58925e-38	1.72502e-36	AL390774.2
ENSG00000260103	1.2064	2.60095e-38	1.73047e-36	AC012435.1
ENSG00000238109	1.79268	2.69954e-38	1.79365e-36	AC004893.1
ENSG00000267457	2.06463	3.13058e-38	2.07724e-36	AC004223.2
ENSG00000257246	1.73406	3.14658e-38	2.08504e-36	PHBP19
ENSG00000240729	2.15353	3.2295e-38	2.13711e-36	AC146507.2
ENSG00000223525	3.1564	3.47277e-38	2.29501e-36	RABGAP1L-IT1
ENSG00000267174	1.17842	3.5159e-38	2.3204e-36	AC011472.2
ENSG00000205500	2.06653	3.58524e-38	2.36299e-36	AC013472.1
ENSG00000253399	2.5478	3.649e-38	2.4018e-36	AC078852.1
ENSG00000200091	3.50293	3.76737e-38	2.47641e-36	RN7SKP163
ENSG00000235018	3.27436	3.78657e-38	2.48571e-36	AL137077.1
ENSG00000263740	2.03217	3.97014e-38	2.59928e-36	RN7SL4P
ENSG00000227077	1.31721	4.07412e-38	2.65686e-36	AC107983.1
ENSG00000212128	3.05679	4.07427e-38	2.65686e-36	TAS2R13
ENSG00000280163	1.44832	4.22732e-38	2.75301e-36	AC040160.2
ENSG00000158747	1.24422	4.25438e-38	2.76698e-36	NBL1
ENSG00000240074	3.7778	4.44316e-38	2.88594e-36	RPL9P30
ENSG00000255141	3.51322	4.58147e-38	2.97186e-36	HNRNPA1P76
ENSG00000239300	1.47776	4.84345e-38	3.12533e-36	AC080162.1
ENSG00000243193	2.24714	5.069e-38	3.26659e-36	AC006387.1
ENSG00000262265	2.92101	5.22042e-38	3.35976e-36	AC002558.3
ENSG00000244073	1.12767	5.75202e-38	3.69706e-36	RPS4XP6
ENSG00000270772	4.68224	6.01426e-38	3.85555e-36	PDHA1P1
ENSG00000258044	2.42028	6.12156e-38	3.91923e-36	AC073569.1
ENSG00000171222	1.06894	6.13895e-38	3.92526e-36	SCAND1
ENSG00000262402	2.53701	6.4742e-38	4.13425e-36	MCUR1P1
ENSG00000225078	3.64329	7.01475e-38	4.47363e-36	AL365338.1
ENSG00000203397	3.01653	7.10325e-38	4.52421e-36	AL139400.1
ENSG00000237307	1.88349	7.18689e-38	4.57157e-36	SRRM1P3
ENSG00000207088	2.22538	7.30773e-38	4.64243e-36	SNORA7B
ENSG00000259735	3.49107	7.60634e-38	4.82591e-36	AC092868.2
ENSG00000231831	1.6351	7.69428e-38	4.87542e-36	MTHFD1P1
ENSG00000267541	1.34189	7.85428e-38	4.9704e-36	MTCO2P2
ENSG00000230569	3.42101	8.08159e-38	5.10769e-36	AC114763.2
ENSG00000269845	1.52288	8.25196e-38	5.20868e-36	AC092364.2
ENSG00000231794	1.67235	8.44808e-38	5.32564e-36	AC009542.1
ENSG00000252269	3.40544	8.5623e-38	5.39074e-36	RNU4ATAC12P
ENSG00000259986	2.76927	8.66373e-38	5.44764e-36	AC103876.1
ENSG00000242488	3.34427	8.69811e-38	5.46228e-36	AF107885.1
ENSG00000199568	3.27149	8.98903e-38	5.63778e-36	RNU5A-1
ENSG00000237263	2.70395	9.00079e-38	5.63797e-36	MAPK6PS3
ENSG00000215720	3.32929	9.08618e-38	5.68423e-36	AL035405.1
ENSG00000273584	2.56778	9.60457e-38	5.99606e-36	AC096708.3
ENSG00000223583	1.45619	9.60899e-38	5.99606e-36	AL513365.1
ENSG00000233340	5.18982	9.76088e-38	6.08313e-36	AL139120.1
ENSG00000274554	1.69911	1.00572e-37	6.25985e-36	AC083806.2
ENSG00000199872	3.83958	1.00964e-37	6.27636e-36	RNU6-942P
ENSG00000257957	2.77964	1.03282e-37	6.41231e-36	QRSL1P3
ENSG00000227197	3.81497	1.03464e-37	6.41557e-36	AC009365.3
ENSG00000253475	2.75054	1.04543e-37	6.47433e-36	AC103769.1
ENSG00000189099	4.05281	1.04844e-37	6.48476e-36	PRSS48
ENSG00000270282	2.48805	1.06742e-37	6.59391e-36	AL096855.2
ENSG00000220842	1.5706	1.07418e-37	6.62736e-36	RPL21P16
ENSG00000213216	2.26465	1.11246e-37	6.85491e-36	AC007066.1
ENSG00000274064	3.74997	1.16499e-37	7.16963e-36	AC040978.1
ENSG00000213109	2.48669	1.17908e-37	7.24731e-36	AL365223.1
ENSG00000254205	3.38918	1.18974e-37	7.29462e-36	AC009686.1
ENSG00000236274	3.8588	1.19165e-37	7.29723e-36	AC004865.1
ENSG00000253273	3.33602	1.3415e-37	8.17685e-36	AC022826.1
ENSG00000237088	3.85624	1.37932e-37	8.39422e-36	AL163193.1
ENSG00000229999	2.43076	1.38828e-37	8.43832e-36	AL022238.2
ENSG00000259591	2.47075	1.39283e-37	8.45555e-36	AC022898.1
ENSG00000130307	1.02507	1.4141e-37	8.57414e-36	USHBP1
ENSG00000185614	1.07373	1.41928e-37	8.59491e-36	FAM212A
ENSG00000264895	2.74384	1.42397e-37	8.61276e-36	AC006141.1
ENSG00000232875	3.30336	1.48119e-37	8.94783e-36	HMGN2P35
ENSG00000279555	1.84382	1.50738e-37	9.09492e-36	AC091181.1
ENSG00000139914	1.22147	1.57529e-37	9.49299e-36	FITM1
ENSG00000254879	3.39422	1.59648e-37	9.59722e-36	PTPRJ-AS1
ENSG00000232915	3.57771	1.61726e-37	9.71024e-36	AC097721.1
ENSG00000226396	1.01061	1.77222e-37	1.06148e-35	AL031727.1
ENSG00000230751	2.10325	1.80505e-37	1.07983e-35	AC007036.2
ENSG00000235865	1.47548	1.95807e-37	1.16994e-35	GSN-AS1
ENSG00000249138	2.56492	2.05694e-37	1.22605e-35	AC084871.1
ENSG00000248885	3.25685	2.06123e-37	1.22712e-35	AC118465.1
ENSG00000225711	3.74501	2.18327e-37	1.2982e-35	AL512326.1
ENSG00000223974	2.72206	2.22344e-37	1.32049e-35	BNIP3P42
ENSG00000279636	1.54364	2.33762e-37	1.38496e-35	AL132989.2
ENSG00000249885	2.15947	2.37036e-37	1.40267e-35	ARHGEF38-IT1
ENSG00000278949	1.43031	2.44284e-37	1.4421e-35	AC127070.4
ENSG00000228007	1.4796	2.48224e-37	1.4636e-35	AC011933.1
ENSG00000281383	1.60912	2.52075e-37	1.48453e-35	FP671120.4
ENSG00000280295	2.24379	2.59812e-37	1.52644e-35	AC099811.6
ENSG00000278705	2.51648	2.65173e-37	1.55608e-35	HIST1H4B
ENSG00000251023	1.07048	2.76544e-37	1.62088e-35	AC114980.1
ENSG00000273733	1.24018	2.84178e-37	1.66364e-35	AC011472.4
ENSG00000237234	1.78441	2.90779e-37	1.70026e-35	Z99289.1
ENSG00000275506	2.16835	2.92344e-37	1.70738e-35	AC010378.1
ENSG00000244604	1.92771	2.94698e-37	1.71909e-35	AC025518.1
ENSG00000252361	1.50791	3.07285e-37	1.7904e-35	RNU6-118P
ENSG00000259274	2.23621	3.13076e-37	1.82198e-35	AC107241.1
ENSG00000270048	1.73882	3.32042e-37	1.9281e-35	AC068790.4
ENSG00000215893	4.06359	3.32094e-37	1.9281e-35	RPL23AP17
ENSG00000232916	2.82545	3.38484e-37	1.96058e-35	HMGN2P27
ENSG00000268438	1.7849	3.45083e-37	1.99645e-35	BNIP3P27
ENSG00000167874	1.13619	3.50691e-37	2.02651e-35	TMEM88
ENSG00000136149	1.23941	3.71073e-37	2.13928e-35	RPL13AP25
ENSG00000271146	4.24109	3.86205e-37	2.22391e-35	AC018889.1
ENSG00000234718	2.48485	4.27852e-37	2.46085e-35	AC007161.1
ENSG00000227773	2.64419	4.34088e-37	2.49302e-35	ASH1L-IT1
ENSG00000213005	3.18489	4.34458e-37	2.49302e-35	PTTG3P
ENSG00000224451	3.92372	4.48587e-37	2.56811e-35	ATP5PBP1
ENSG00000270072	3.24695	4.51372e-37	2.58105e-35	AC090559.2
ENSG00000231905	4.38149	4.57701e-37	2.6142e-35	SETP10
ENSG00000203647	4.82629	4.84709e-37	2.76206e-35	AC106827.1
ENSG00000252947	3.66058	4.99919e-37	2.84543e-35	SCARNA1
ENSG00000214417	1.79923	5.34791e-37	3.0369e-35	KRT18P13
ENSG00000213137	2.85869	5.36466e-37	3.0429e-35	ARF1P2
ENSG00000243107	1.57576	5.46198e-37	3.09454e-35	AC000120.1
ENSG00000229591	1.36674	5.51119e-37	3.11882e-35	AC006017.1
ENSG00000259294	3.1902	5.52784e-37	3.12466e-35	AC005096.1
ENSG00000260672	1.80184	5.53457e-37	3.12487e-35	AC100827.4
ENSG00000228599	2.09332	5.68542e-37	3.20637e-35	RPL7P52
ENSG00000279085	2.2651	5.88664e-37	3.31605e-35	AL022323.3
ENSG00000273557	1.91172	6.28167e-37	3.52648e-35	AC008781.3
ENSG00000228386	3.52336	6.65258e-37	3.73044e-35	AL031668.1
ENSG00000264644	1.69872	6.71042e-37	3.7586e-35	KRT18P8
ENSG00000231169	1.99396	6.98976e-37	3.91061e-35	EEF1B2P1
ENSG00000261632	2.89353	7.53091e-37	4.20382e-35	AC022872.1
ENSG00000242882	2.08693	7.55281e-37	4.21127e-35	RPL5P11
ENSG00000225092	2.15629	7.64148e-37	4.25589e-35	AL355336.1
ENSG00000239183	3.86524	7.89632e-37	4.39285e-35	SNORA84
ENSG00000243175	1.54097	8.26378e-37	4.58175e-35	RPSAP36
ENSG00000241738	2.65376	8.38338e-37	4.64283e-35	ZNF90P1
ENSG00000280069	1.73175	8.5435e-37	4.72619e-35	AC127024.8
ENSG00000229623	4.68521	9.01215e-37	4.97426e-35	METTL21AP1
ENSG00000249212	1.72933	9.45151e-37	5.21093e-35	ATP1B1P1
ENSG00000240418	1.41499	1.11289e-36	6.12202e-35	AC020917.1
ENSG00000235740	2.91244	1.21062e-36	6.65221e-35	PHACTR2-AS1
ENSG00000278863	3.47682	1.25847e-36	6.90742e-35	AC091059.2
ENSG00000261714	3.07322	1.27758e-36	7.00447e-35	AC105137.1
ENSG00000279991	4.51525	1.29617e-36	7.09061e-35	AC009044.1
ENSG00000226148	2.83586	1.30419e-36	7.12658e-35	SLC25A39P1
ENSG00000174038	2.12089	1.33318e-36	7.27693e-35	C9orf131
ENSG00000240233	2.53049	1.35823e-36	7.39968e-35	RN7SL587P
ENSG00000236863	3.97259	1.35868e-36	7.39968e-35	RPL23AP23
ENSG00000130748	1.06306	1.39035e-36	7.55544e-35	TMEM160
ENSG00000227056	2.53118	1.45657e-36	7.89789e-35	RPL6P2
ENSG00000241535	2.71361	1.51352e-36	8.18862e-35	CBX5P1
ENSG00000259499	2.73265	1.5232e-36	8.23195e-35	AC090519.2
ENSG00000242971	2.28366	1.64523e-36	8.88171e-35	RN7SL233P
ENSG00000223899	2.08868	1.65098e-36	8.903e-35	SEC13P1
ENSG00000229105	3.70307	1.65839e-36	8.9234e-35	ASTN2-AS1
ENSG00000271332	2.8825	1.66851e-36	8.96804e-35	AC023206.1
ENSG00000236498	1.10348	1.74587e-36	9.37361e-35	AC107081.2
ENSG00000227383	4.09724	1.77706e-36	9.5307e-35	AL353662.1
ENSG00000226545	4.06555	1.81049e-36	9.68214e-35	AL357552.1
ENSG00000273100	1.50145	1.8112e-36	9.68214e-35	AL596442.2
ENSG00000267491	2.76293	1.97486e-36	1.05456e-34	AC100788.1
ENSG00000231395	1.96339	2.37197e-36	1.26387e-34	ARL4AP4
ENSG00000259915	1.38834	2.5935e-36	1.37892e-34	AC017071.1
ENSG00000228292	4.38955	2.66191e-36	1.41377e-34	AL512604.1
ENSG00000254577	1.50319	2.86867e-36	1.5203e-34	AC087276.1
ENSG00000262833	2.48668	3.01519e-36	1.59623e-34	AC016245.1
ENSG00000266598	3.3139	3.02323e-36	1.59877e-34	AC037487.2
ENSG00000259201	2.23026	3.05552e-36	1.61412e-34	AC090971.2
ENSG00000253932	4.56201	3.288e-36	1.73506e-34	AC019270.1
ENSG00000269924	1.63525	3.48096e-36	1.83296e-34	AC024451.4
ENSG00000228976	4.18925	3.5315e-36	1.85759e-34	SUMO2P8
ENSG00000242170	3.69925	3.68133e-36	1.93433e-34	RN7SL329P
ENSG00000256056	2.65262	3.82464e-36	2.00749e-34	AC087257.2
ENSG00000271737	1.14941	3.94323e-36	2.06753e-34	AC008608.2
ENSG00000263477	3.99017	4.16293e-36	2.17808e-34	AC104982.1
ENSG00000224891	2.2954	4.50468e-36	2.35439e-34	AC007899.1
ENSG00000236003	3.75864	4.58979e-36	2.39379e-34	AC007731.4
ENSG00000258962	2.59285	4.58962e-36	2.39379e-34	AL121839.1
ENSG00000267503	1.99302	4.71977e-36	2.45898e-34	AP005131.3
ENSG00000227948	4.77872	4.80653e-36	2.49954e-34	AC003989.1
ENSG00000235927	1.27716	4.80778e-36	2.49954e-34	NEXN-AS1
ENSG00000237851	2.86389	4.8767e-36	2.5327e-34	AL023584.2
ENSG00000266100	4.22449	4.92333e-36	2.55422e-34	AC007431.2
ENSG00000228076	4.21018	4.96939e-36	2.5754e-34	AL591719.1
ENSG00000278875	1.66768	5.02002e-36	2.5989e-34	AC025809.2
ENSG00000261630	2.79883	5.12631e-36	2.65114e-34	AC007496.2
ENSG00000238140	1.5318	5.46388e-36	2.8198e-34	AC104170.2
ENSG00000254556	3.768	5.58047e-36	2.87394e-34	AF131215.2
ENSG00000234498	1.08742	5.57579e-36	2.87394e-34	RPL13AP20
ENSG00000102878	1.2095	5.75022e-36	2.95518e-34	HSF4
ENSG00000232027	1.64282	6.0767e-36	3.11971e-34	AL671986.1
ENSG00000164621	1.68533	6.11109e-36	3.1341e-34	SMAD5-AS1
ENSG00000237872	2.62842	6.1308e-36	3.14093e-34	POU5F1P4
ENSG00000212342	3.82886	6.7826e-36	3.46765e-34	RF00586
ENSG00000279176	4.51088	6.88015e-36	3.51387e-34	AC079316.2
ENSG00000237280	2.85643	7.20115e-36	3.6702e-34	AL136982.3
ENSG00000274272	1.03857	7.40251e-36	3.76893e-34	AC069281.2
ENSG00000272381	1.71649	7.52835e-36	3.82508e-34	AL356258.1
ENSG00000263603	1.69438	7.82839e-36	3.97343e-34	AC127024.2
ENSG00000259605	1.34187	7.89095e-36	4.00106e-34	AC074212.1
ENSG00000187984	1.0091	8.47257e-36	4.29155e-34	ANKRD19P
ENSG00000231010	1.56651	9.05008e-36	4.57936e-34	AL121672.1
ENSG00000280092	3.17248	9.08843e-36	4.59404e-34	AC002044.3
ENSG00000223704	1.55932	1.10561e-35	5.57151e-34	LINC01422
ENSG00000250869	2.20318	1.24163e-35	6.23782e-34	AC087359.1
ENSG00000256712	3.05875	1.3208e-35	6.62879e-34	AC134349.1
ENSG00000182347	2.77686	1.45197e-35	7.27966e-34	PDSS1P1
ENSG00000276564	1.30375	1.70811e-35	8.54647e-34	AC130650.2
ENSG00000128652	1.23191	1.74329e-35	8.71364e-34	HOXD3
ENSG00000275484	1.49496	1.85506e-35	9.26288e-34	AP003419.3
ENSG00000270462	1.7772	1.86743e-35	9.3152e-34	AC005034.2
ENSG00000259228	2.30112	1.88187e-35	9.37774e-34	HNRNPA1P62
ENSG00000274441	4.09318	1.9763e-35	9.83836e-34	AC008957.2
ENSG00000230022	2.70084	2.05755e-35	1.02221e-33	FNTAP2
ENSG00000243986	3.9885	2.20819e-35	1.09595e-33	ENO1P3
ENSG00000163806	1.05415	2.27175e-35	1.12636e-33	SPDYA
ENSG00000264914	2.71381	2.33308e-35	1.1556e-33	AC015845.1
ENSG00000260064	3.12754	2.36086e-35	1.16819e-33	AC092332.1
ENSG00000244459	1.17	2.40198e-35	1.18734e-33	AC147067.1
ENSG00000237827	3.77046	2.41138e-35	1.19079e-33	RPS15AP29
ENSG00000224972	4.15977	2.49049e-35	1.22739e-33	AL513412.1
ENSG00000162877	1.64016	2.60797e-35	1.28401e-33	PM20D1
ENSG00000272918	1.18489	2.67803e-35	1.31718e-33	AC005070.3
ENSG00000235262	2.43353	2.73933e-35	1.34599e-33	KDM5C-IT1
ENSG00000200170	1.13462	2.80416e-35	1.37647e-33	RF00019
ENSG00000218682	2.09298	2.85607e-35	1.40055e-33	AC064847.1
ENSG00000226803	1.14588	2.86557e-35	1.40242e-33	AL136311.1
ENSG00000259710	2.00769	2.88848e-35	1.41223e-33	NUTF2P6
ENSG00000256557	4.99797	2.91286e-35	1.42274e-33	AC009509.3
ENSG00000225767	2.77791	2.9312e-35	1.43027e-33	AL049637.1
ENSG00000228481	3.98829	3.09169e-35	1.50709e-33	U51244.1
ENSG00000242134	3.38475	3.20539e-35	1.56097e-33	RPL5P13
ENSG00000258983	2.14349	3.28278e-35	1.59512e-33	AL162171.2
ENSG00000249007	1.73695	3.28523e-35	1.59512e-33	AL691482.3
ENSG00000200312	7.00142	3.31263e-35	1.60684e-33	RN7SKP255
ENSG00000271278	3.90366	3.32651e-35	1.61198e-33	ELOCP33
ENSG00000248221	3.87344	3.33043e-35	1.6123e-33	STX18-IT1
ENSG00000267667	2.28109	3.35648e-35	1.62331e-33	AC005856.1
ENSG00000225091	1.53354	3.68237e-35	1.77917e-33	SNORA71A
ENSG00000232978	3.472	3.70681e-35	1.78923e-33	AL161909.2
ENSG00000230370	2.80449	3.71297e-35	1.79045e-33	RPL23AP52
ENSG00000199627	2.83801	3.74611e-35	1.80466e-33	RNU6-1010P
ENSG00000266126	1.76279	3.77666e-35	1.8176e-33	AC005730.3
ENSG00000229585	1.76778	3.87439e-35	1.86281e-33	RPL21P44
ENSG00000265625	1.75592	3.90817e-35	1.87722e-33	AC104564.5
ENSG00000226410	3.47522	3.97028e-35	1.90405e-33	AC104058.1
ENSG00000107872	1.01741	4.33978e-35	2.07845e-33	FBXL15
ENSG00000254366	2.02661	4.41755e-35	2.11364e-33	AC062004.1
ENSG00000234933	2.88829	4.48547e-35	2.14405e-33	CDC42P1
ENSG00000225715	3.01714	4.60061e-35	2.19696e-33	AL512504.1
ENSG00000107281	1.05951	4.69368e-35	2.23923e-33	NPDC1
ENSG00000259999	3.54653	4.93383e-35	2.34925e-33	AC009054.1
ENSG00000263924	2.17326	5.2634e-35	2.50375e-33	AC022960.1
ENSG00000187642	1.16866	5.51909e-35	2.62285e-33	PERM1
ENSG00000254112	3.76878	5.57418e-35	2.64647e-33	AP003467.2
ENSG00000223442	1.3924	6.06139e-35	2.87225e-33	TH2LCRR
ENSG00000275910	1.33504	6.40338e-35	3.02557e-33	AC138932.5
ENSG00000227560	2.75255	7.08542e-35	3.33822e-33	RPS15AP30
ENSG00000259463	4.01363	7.11413e-35	3.34854e-33	AC020661.2
ENSG00000253811	5.38356	7.12697e-35	3.35138e-33	AC136424.2
ENSG00000251614	3.54851	7.22297e-35	3.39328e-33	HSPA8P19
ENSG00000234263	1.65226	8.30371e-35	3.89357e-33	AL024508.1
ENSG00000230322	4.30582	9.58158e-35	4.48421e-33	AL136320.1
ENSG00000235619	3.86037	9.70821e-35	4.53916e-33	RPL36AP33
ENSG00000215156	1.75317	9.92284e-35	4.63512e-33	AC138409.1
ENSG00000109061	1.67592	1.07748e-34	5.02829e-33	MYH1
ENSG00000200502	1.58036	1.08019e-34	5.03618e-33	RF00019
ENSG00000273521	1.45969	1.08654e-34	5.061e-33	AL162274.1
ENSG00000278475	2.14588	1.1347e-34	5.28034e-33	AC009464.1
ENSG00000153802	2.72846	1.14106e-34	5.30489e-33	TMPRSS11D
ENSG00000247473	2.06356	1.16174e-34	5.39089e-33	CARS-AS1
ENSG00000240395	1.15973	1.19488e-34	5.52904e-33	RPL5P23
ENSG00000237757	1.32884	1.20252e-34	5.55913e-33	EEF1A1P30
ENSG00000275278	2.73031	1.25387e-34	5.7911e-33	AC012150.2
ENSG00000276810	3.09883	1.25813e-34	5.80532e-33	AC244093.2
ENSG00000279006	2.59089	1.33333e-34	6.12934e-33	AL022323.2
ENSG00000171671	3.33046	1.34071e-34	6.15751e-33	SHANK2-AS3
ENSG00000244476	1.92608	1.42453e-34	6.5242e-33	ERVFRD-1
ENSG00000256789	2.27004	1.45449e-34	6.65525e-33	AP000753.2
ENSG00000235776	1.04725	1.49532e-34	6.82938e-33	AC000089.1
ENSG00000126861	1.39457	1.6238e-34	7.40929e-33	OMG
ENSG00000220867	2.39969	1.6312e-34	7.43615e-33	HSPE1P26
ENSG00000270606	3.11184	1.64561e-34	7.49493e-33	PPIAP52
ENSG00000236065	2.67319	1.66024e-34	7.55453e-33	AL020995.1
ENSG00000234779	1.58527	1.6853e-34	7.66149e-33	BNC2-AS1
ENSG00000240392	1.54764	1.71315e-34	7.78093e-33	RPL9P3
ENSG00000278668	1.62655	1.73548e-34	7.87506e-33	AC005899.7
ENSG00000213592	1.46536	1.82138e-34	8.23452e-33	PPIAP42
ENSG00000279071	2.09039	1.86846e-34	8.43959e-33	AC073592.3
ENSG00000230154	2.0474	1.87867e-34	8.47796e-33	AC018463.1
ENSG00000230872	1.33316	1.89098e-34	8.52571e-33	MFSD13B
ENSG00000279996	3.65835	1.95137e-34	8.78992e-33	AC004491.1
ENSG00000267280	1.50556	1.98854e-34	8.94914e-33	TBX2-AS1
ENSG00000266946	2.1752	1.99661e-34	8.97725e-33	MRPL37P1
ENSG00000214548	1.37779	2.0203e-34	9.07552e-33	MEG3
ENSG00000213542	1.08965	2.08146e-34	9.3417e-33	AC007000.1
ENSG00000219712	3.66031	2.16609e-34	9.71268e-33	AL357054.1
ENSG00000252498	1.676	2.17093e-34	9.72552e-33	RNU6-1016P
ENSG00000239602	2.54894	2.21368e-34	9.90804e-33	AC091959.2
ENSG00000228817	1.5325	2.29268e-34	1.0243e-32	BACH1-IT2
ENSG00000251076	3.81426	2.47709e-34	1.10568e-32	AC104126.1
ENSG00000187229	4.17929	2.50191e-34	1.11575e-32	AC100800.1
ENSG00000177688	1.53389	2.52042e-34	1.12299e-32	SUMO4
ENSG00000241169	4.2455	2.53329e-34	1.12771e-32	FO393419.2
ENSG00000248585	2.94138	2.56281e-34	1.13981e-32	AC084024.2
ENSG00000269946	1.04607	2.62763e-34	1.16653e-32	AL158152.2
ENSG00000261997	1.44428	2.69477e-34	1.19419e-32	AC007336.1
ENSG00000163794	1.25455	2.73677e-34	1.21171e-32	UCN
ENSG00000224733	3.93797	2.76069e-34	1.2212e-32	AL034349.1
ENSG00000243313	4.00504	2.88945e-34	1.27701e-32	RN7SL285P
ENSG00000225423	2.33388	2.9714e-34	1.31205e-32	TNPO1P1
ENSG00000254484	2.60332	3.0646e-34	1.35078e-32	AP002336.1
ENSG00000278893	1.8983	3.07556e-34	1.3544e-32	AC010533.1
ENSG00000224245	3.04679	3.22148e-34	1.41613e-32	AL358232.1
ENSG00000260558	2.33864	3.2464e-34	1.42581e-32	AC018557.2
ENSG00000240751	1.7309	3.27189e-34	1.43572e-32	AC026348.1
ENSG00000207082	3.27131	3.29805e-34	1.44591e-32	RNU6-171P
ENSG00000266767	4.15003	3.52271e-34	1.54303e-32	AP000897.2
ENSG00000222007	4.09454	3.52621e-34	1.5432e-32	AC064874.1
ENSG00000250116	1.49829	3.59514e-34	1.57197e-32	AC018682.1
ENSG00000229601	2.49589	3.65538e-34	1.59688e-32	AL590762.4
ENSG00000230734	1.1678	3.8427e-34	1.67575e-32	RPL10P3
ENSG00000249302	3.12482	3.96771e-34	1.72873e-32	FTH1P24
ENSG00000277440	1.48522	3.9924e-34	1.73795e-32	AC012676.4
ENSG00000277035	4.10241	4.23222e-34	1.83747e-32	RF02271
ENSG00000244384	2.7822	4.32503e-34	1.87611e-32	RN7SL359P
ENSG00000237483	3.93732	4.48518e-34	1.94387e-32	RPS27AP8
ENSG00000188152	1.12823	4.49644e-34	1.94704e-32	NUTM2G
ENSG00000227081	1.27353	4.5765e-34	1.97996e-32	AC005912.1
ENSG00000230262	1.18675	4.80985e-34	2.07727e-32	MIRLET7DHG
ENSG00000213180	3.14254	4.82159e-34	2.08051e-32	RPL36AP48
ENSG00000233693	2.49214	5.20474e-34	2.24387e-32	AL357568.1
ENSG00000206650	4.41651	5.35752e-34	2.30772e-32	SNORA70G
ENSG00000230604	2.81675	5.60831e-34	2.41363e-32	TSEN15P2
ENSG00000252473	2.07257	5.72436e-34	2.46142e-32	RF00272
ENSG00000227176	1.61238	5.80484e-34	2.49385e-32	AC092641.1
ENSG00000205644	2.7796	5.81746e-34	2.49709e-32	AC025186.1
ENSG00000130173	1.82854	5.90417e-34	2.53211e-32	ANGPTL8
ENSG00000169627	1.1353	6.10339e-34	2.61299e-32	BOLA2B
ENSG00000223409	4.81769	6.12975e-34	2.622e-32	RPL17P17
ENSG00000246477	1.46067	6.2033e-34	2.64886e-32	AF131216.1
ENSG00000237328	3.03336	6.25489e-34	2.66857e-32	RAI1-AS1
ENSG00000238057	1.27795	6.27226e-34	2.67367e-32	ZEB2-AS1
ENSG00000186628	1.59045	6.46464e-34	2.75091e-32	FSD2
ENSG00000258526	1.67005	6.48442e-34	2.75694e-32	AL049875.1
ENSG00000231849	3.98562	6.59938e-34	2.8034e-32	UBE2V2P4
ENSG00000200394	2.33801	6.63873e-34	2.81768e-32	SNORA38B
ENSG00000279917	1.56532	6.85108e-34	2.90281e-32	AC079331.2
ENSG00000256243	2.7271	6.99256e-34	2.9602e-32	RPL7AP3
ENSG00000271384	1.30453	7.2043e-34	3.04199e-32	AL161729.3
ENSG00000006015	1.03236	7.19891e-34	3.04199e-32	REX1BD
ENSG00000266965	4.33087	7.45399e-34	3.14473e-32	AC090220.1
ENSG00000235088	2.55084	7.48436e-34	3.15484e-32	AL031667.2
ENSG00000258490	3.40302	7.694e-34	3.23766e-32	AL049835.1
ENSG00000232536	1.60552	7.75578e-34	3.26087e-32	AL365436.2
ENSG00000237993	3.66985	7.79014e-34	3.27252e-32	AL365318.1
ENSG00000106211	1.27175	8.36345e-34	3.51037e-32	HSPB1
ENSG00000231119	1.34911	8.69186e-34	3.6451e-32	AL031666.1
ENSG00000225222	4.82955	8.92879e-34	3.74128e-32	CHCHD4P5
ENSG00000227911	3.16023	8.94859e-34	3.74639e-32	LINC02344
ENSG00000274023	2.73797	9.58169e-34	4.00123e-32	AL360169.2
ENSG00000252213	4.25565	9.85518e-34	4.11195e-32	SNORA74D
ENSG00000270893	4.77075	1.01367e-33	4.22583e-32	AC008277.2
ENSG00000235677	1.54282	1.04994e-33	4.37334e-32	NPM1P26
ENSG00000234650	2.21983	1.08659e-33	4.51875e-32	PCCA-AS1
ENSG00000139797	2.94556	1.08669e-33	4.51875e-32	RNF113B
ENSG00000259950	3.48148	1.10895e-33	4.60745e-32	AC034105.3
ENSG00000258373	2.4675	1.12242e-33	4.65554e-32	SLC25A3P2
ENSG00000228219	3.11035	1.12717e-33	4.67129e-32	NPM1P30
ENSG00000279083	4.13479	1.1371e-33	4.70453e-32	AL160274.1
ENSG00000237705	2.1883	1.25292e-33	5.17938e-32	AC008937.2
ENSG00000278462	2.36051	1.27226e-33	5.25491e-32	AL359880.1
ENSG00000272754	1.82698	1.29453e-33	5.34241e-32	AL133245.1
ENSG00000230542	2.5407	1.33651e-33	5.50181e-32	LINC00102
ENSG00000279600	3.31903	1.36284e-33	5.59985e-32	AC015804.1
ENSG00000233401	3.26883	1.36374e-33	5.59985e-32	PRKAR1AP1
ENSG00000275936	1.68032	1.36551e-33	5.60245e-32	AC004263.1
ENSG00000225076	3.04632	1.38986e-33	5.69763e-32	WWC3-AS1
ENSG00000279432	1.52466	1.39297e-33	5.7056e-32	AC015799.1
ENSG00000273444	2.30971	1.40533e-33	5.75147e-32	AC006023.2
ENSG00000229839	1.3453	1.46804e-33	6.0031e-32	AC018462.1
ENSG00000234174	2.09367	1.49847e-33	6.12128e-32	AC016683.1
ENSG00000258571	2.18896	1.50283e-33	6.13009e-32	PTTG4P
ENSG00000269888	1.41916	1.51119e-33	6.15909e-32	AC112491.1
ENSG00000273797	1.53222	1.53997e-33	6.25569e-32	AL133445.2
ENSG00000259505	3.59695	1.59274e-33	6.46473e-32	AC009268.1
ENSG00000224083	2.02108	1.59985e-33	6.48824e-32	MTCO1P11
ENSG00000270379	1.68798	1.60158e-33	6.48988e-32	HEATR9
ENSG00000238025	3.45738	1.61445e-33	6.53668e-32	ZDHHC4P1
ENSG00000236262	2.92865	1.68421e-33	6.80791e-32	SHANK2-AS2
ENSG00000224315	2.31916	1.89446e-33	7.62023e-32	RPL7P7
ENSG00000197238	1.54933	1.91028e-33	7.67134e-32	HIST1H4J
ENSG00000226984	3.25627	1.96329e-33	7.87781e-32	AL035410.1
ENSG00000207484	3.45925	2.11371e-33	8.46756e-32	RF00019
ENSG00000216813	3.60417	2.14975e-33	8.60495e-32	AL358178.1
ENSG00000248100	3.18119	2.15433e-33	8.61629e-32	AC087257.1
ENSG00000261386	1.38888	2.17539e-33	8.68638e-32	AC027682.4
ENSG00000279315	2.62546	2.17511e-33	8.68638e-32	AL158212.4
ENSG00000229694	2.06189	2.2634e-33	9.02316e-32	LINC00484
ENSG00000232015	3.68468	2.29369e-33	9.13654e-32	HSPE1P25
ENSG00000246366	1.24664	2.35303e-33	9.36534e-32	LACTB2-AS1
ENSG00000257438	2.98272	2.41444e-33	9.60199e-32	AC011595.1
ENSG00000229241	2.42764	2.4341e-33	9.67236e-32	PNPT1P1
ENSG00000249012	2.9676	2.4959e-33	9.90991e-32	AC104819.1
ENSG00000276075	1.32146	2.57103e-33	1.02e-31	AC027682.6
ENSG00000231697	3.45443	2.57513e-33	1.02034e-31	NANOGP5
ENSG00000188747	1.17933	2.57603e-33	1.02034e-31	NOXA1
ENSG00000239437	2.24505	2.75075e-33	1.08779e-31	RN7SL752P
ENSG00000251370	3.97994	2.78746e-33	1.10143e-31	SEMA5A-AS1
ENSG00000279103	1.02177	2.94933e-33	1.16445e-31	AC138470.1
ENSG00000216921	1.89285	2.95241e-33	1.16474e-31	AC131097.2
ENSG00000242595	3.65248	3.03115e-33	1.19484e-31	RPL26P26
ENSG00000278983	1.77306	3.15822e-33	1.24294e-31	AC048380.2
ENSG00000257464	1.97899	3.2513e-33	1.27855e-31	AC125611.1
ENSG00000261837	2.7208	3.35009e-33	1.31425e-31	AC046158.2
ENSG00000225956	2.04249	3.40456e-33	1.33456e-31	AL050320.1
ENSG00000228069	2.12093	3.72849e-33	1.45689e-31	MTCO3P29
ENSG00000238728	2.3732	3.88098e-33	1.51407e-31	MIR1972-1
ENSG00000237249	3.49157	3.9471e-33	1.53743e-31	Z99127.3
ENSG00000260179	1.20847	4.0684e-33	1.58343e-31	AL162741.1
ENSG00000279891	2.63867	4.13647e-33	1.60865e-31	AC022498.2
ENSG00000228625	3.73542	4.27807e-33	1.6624e-31	AL451047.1
ENSG00000237892	1.6946	4.48834e-33	1.74274e-31	KLF7-IT1
ENSG00000256682	2.02726	4.6851e-33	1.81484e-31	AC006518.2
ENSG00000276250	1.08021	4.73501e-33	1.8317e-31	AC127024.6
ENSG00000276410	2.75079	4.73606e-33	1.8317e-31	HIST1H2BB
ENSG00000200834	3.17756	4.74165e-33	1.83242e-31	RF00019
ENSG00000278881	2.18053	4.7716e-33	1.84255e-31	FP325331.1
ENSG00000177025	1.2276	4.93834e-33	1.90544e-31	C19orf18
ENSG00000260137	3.10253	4.96396e-33	1.91383e-31	AL132657.2
ENSG00000242737	1.88587	5.08653e-33	1.95955e-31	AC012170.1
ENSG00000104903	1.01094	5.21735e-33	2.00837e-31	LYL1
ENSG00000172889	1.18735	5.60696e-33	2.15498e-31	EGFL7
ENSG00000264270	2.41703	5.63289e-33	2.16326e-31	AC087749.1
ENSG00000197882	2.26299	5.76369e-33	2.20832e-31	OR7E13P
ENSG00000254440	2.27049	5.76217e-33	2.20832e-31	PBOV1
ENSG00000227413	2.30297	5.80728e-33	2.22329e-31	AL022238.1
ENSG00000235731	3.36954	5.83351e-33	2.2316e-31	LINC02250
ENSG00000232282	4.86439	5.98479e-33	2.28592e-31	MTND1P32
ENSG00000231373	3.03322	6.03127e-33	2.30189e-31	GNA14-AS1
ENSG00000253168	3.46458	6.188e-33	2.35988e-31	AC124069.1
ENSG00000267694	2.59503	6.20488e-33	2.36448e-31	AP005131.5
ENSG00000237076	2.14818	6.33582e-33	2.41065e-31	AL035706.1
ENSG00000275839	1.87586	6.51343e-33	2.47631e-31	AC243654.2
ENSG00000270427	1.44097	6.53909e-33	2.48415e-31	NRBF2P5
ENSG00000236779	2.35385	6.6081e-33	2.50843e-31	AL512306.1
ENSG00000261083	1.79121	6.66384e-33	2.52764e-31	LINC02516
ENSG00000279203	1.16734	6.90769e-33	2.6161e-31	AC005785.2
ENSG00000256950	1.15286	7.08317e-33	2.6805e-31	AC069503.2
ENSG00000267016	2.12022	7.13179e-33	2.69682e-31	AC111170.1
ENSG00000257097	1.98807	7.14042e-33	2.69802e-31	CLIP1-AS1
ENSG00000230427	2.82545	7.35434e-33	2.77671e-31	AC095033.1
ENSG00000235967	4.4704	7.74521e-33	2.91981e-31	COX5BP3
ENSG00000207008	2.25634	7.79571e-33	2.9366e-31	SNORA54
ENSG00000261668	1.59479	7.99204e-33	3.00826e-31	AC093591.2
ENSG00000218313	3.92642	8.4053e-33	3.1614e-31	AL139274.1
ENSG00000205090	1.12745	8.65328e-33	3.25218e-31	TMEM240
ENSG00000188981	1.09307	9.18516e-33	3.44944e-31	MSANTD1
ENSG00000256025	4.97038	9.44461e-33	3.54417e-31	CACNA1C-AS4
ENSG00000261596	1.04438	9.60083e-33	3.60006e-31	AC005632.2
ENSG00000257458	2.7425	9.77136e-33	3.66031e-31	AC069437.1
ENSG00000259276	4.3736	9.7764e-33	3.66031e-31	AC087286.1
ENSG00000161281	1.25763	1.00726e-32	3.76549e-31	COX7A1
ENSG00000229046	3.00121	1.01036e-32	3.7742e-31	HMGN1P2
ENSG00000212360	4.08306	1.05139e-32	3.92152e-31	RNU6-1177P
ENSG00000237719	1.71997	1.10017e-32	4.09106e-31	Z95152.1
ENSG00000256325	2.21511	1.11614e-32	4.14733e-31	AC025423.1
ENSG00000259048	2.26587	1.1804e-32	4.3762e-31	AL392023.2
ENSG00000229742	3.38086	1.18269e-32	4.38137e-31	AC092809.1
ENSG00000182809	1.04653	1.18866e-32	4.4002e-31	CRIP2
ENSG00000232455	2.92769	1.26017e-32	4.66138e-31	LARS2-AS1
ENSG00000253991	2.60562	1.28079e-32	4.73411e-31	AP001207.2
ENSG00000235869	3.426	1.28593e-32	4.74956e-31	Z99127.2
ENSG00000249713	2.6476	1.42712e-32	5.2592e-31	AC026725.1
ENSG00000229822	3.89382	1.44642e-32	5.32632e-31	AL353691.1
ENSG00000277744	1.05089	1.45253e-32	5.34485e-31	AC011462.4
ENSG00000270130	1.39162	1.46388e-32	5.38256e-31	AC068790.7
ENSG00000207162	2.32338	1.48005e-32	5.43798e-31	RNU6-549P
ENSG00000231699	3.00689	1.50655e-32	5.5271e-31	AC020550.1
ENSG00000233044	4.07475	1.54526e-32	5.66065e-31	AL049820.1
ENSG00000226627	2.37756	1.5445e-32	5.66065e-31	SHANK2-AS1
ENSG00000253439	1.92919	1.56723e-32	5.73688e-31	CDC42P5
ENSG00000238554	5.70678	1.59183e-32	5.82261e-31	RNU1-88P
ENSG00000273302	1.32919	1.61539e-32	5.9044e-31	AC016747.3
ENSG00000267672	1.98016	1.63118e-32	5.95768e-31	AC010632.2
ENSG00000231310	2.24169	1.70585e-32	6.22578e-31	TBL1XR1-AS1
ENSG00000279548	2.64371	1.74793e-32	6.37463e-31	AL022323.5
ENSG00000273951	1.08427	1.77985e-32	6.48624e-31	AL031667.3
ENSG00000164736	1.07565	1.79749e-32	6.5457e-31	SOX17
ENSG00000215223	2.7127	1.8555e-32	6.74197e-31	CYP51A1P3
ENSG00000250930	3.02742	1.89669e-32	6.88148e-31	LNX1-AS1
ENSG00000223749	1.45213	1.96938e-32	7.13994e-31	MIR503HG
ENSG00000274654	1.56598	2.01993e-32	7.31784e-31	AC022467.1
ENSG00000224067	1.51306	2.09291e-32	7.55995e-31	AL354877.1
ENSG00000226499	1.25872	2.12297e-32	7.6517e-31	AL136380.1
ENSG00000250582	3.11943	2.17209e-32	7.82301e-31	SMAD1-AS2
ENSG00000232136	3.10946	2.17887e-32	7.8417e-31	DUXAP7
ENSG00000259632	2.92724	2.25597e-32	8.11327e-31	AC090971.4
ENSG00000279394	2.48486	2.32747e-32	8.35209e-31	AC015871.4
ENSG00000229853	2.31127	2.40208e-32	8.60726e-31	AL034418.1
ENSG00000171223	1.0669	2.42694e-32	8.68372e-31	JUNB
ENSG00000274841	3.19476	2.56977e-32	9.1881e-31	RF00017
ENSG00000238160	2.15777	2.60695e-32	9.30751e-31	AC116366.2
ENSG00000251579	4.38302	2.6456e-32	9.43865e-31	AC055733.3
ENSG00000230593	1.62346	2.6537e-32	9.4607e-31	PPIAP40
ENSG00000261267	1.73217	2.65872e-32	9.47174e-31	AC026470.2
ENSG00000240974	2.55479	2.66101e-32	9.47304e-31	RPS27AP10
ENSG00000217897	2.17455	2.68592e-32	9.55482e-31	HSPE1P8
ENSG00000234358	3.65398	2.91258e-32	1.03387e-30	AC003080.1
ENSG00000268992	3.08248	2.96019e-32	1.05001e-30	CDC42EP3P1
ENSG00000235703	1.23685	3.06757e-32	1.08576e-30	LINC00894
ENSG00000264829	3.08749	3.14904e-32	1.11379e-30	AC087749.2
ENSG00000256019	3.49601	3.37642e-32	1.19165e-30	TAS2R63P
ENSG00000279512	2.4602	3.4972e-32	1.23339e-30	AC011755.1
ENSG00000241651	2.27143	3.5366e-32	1.24565e-30	AC099340.1
ENSG00000235522	1.95918	3.55584e-32	1.25049e-30	AC010978.1
ENSG00000274963	1.93591	3.67024e-32	1.2898e-30	RN7SL600P
ENSG00000236535	3.53111	3.77158e-32	1.32447e-30	RC3H1-IT1
ENSG00000255520	2.3172	3.82237e-32	1.34039e-30	AC090589.2
ENSG00000236007	3.19469	3.84371e-32	1.34691e-30	MTCO1P46
ENSG00000207021	2.62136	4.05691e-32	1.4196e-30	RF00019
ENSG00000273870	1.79554	4.06356e-32	1.42092e-30	AL138721.1
ENSG00000272172	1.20536	4.13845e-32	1.44608e-30	AC138696.2
ENSG00000259513	2.82869	4.19595e-32	1.46513e-30	CYCSP38
ENSG00000234274	3.64564	4.44e-32	1.54925e-30	COX7BP2
ENSG00000279133	1.12032	4.466e-32	1.55722e-30	AC018628.1
ENSG00000255565	4.01651	4.49847e-32	1.56743e-30	AC073651.1
ENSG00000235683	2.19838	5.10074e-32	1.77352e-30	AC018442.1
ENSG00000239671	3.15522	5.22593e-32	1.81576e-30	AC100793.1
ENSG00000265394	2.2999	5.41566e-32	1.88036e-30	AC104984.2
ENSG00000270832	3.9836	5.6863e-32	1.97293e-30	AC092120.2
ENSG00000214093	1.16997	5.70409e-32	1.97771e-30	AL096701.1
ENSG00000280042	1.82115	5.73153e-32	1.98583e-30	AC022336.3
ENSG00000248125	3.50229	6.36189e-32	2.20113e-30	AC008700.1
ENSG00000210140	1.27969	6.49724e-32	2.24639e-30	MT-TC
ENSG00000265204	2.86372	6.52089e-32	2.25298e-30	AC090772.2
ENSG00000214207	1.30319	6.52861e-32	2.25406e-30	KRT18P10
ENSG00000254531	1.0655	6.59008e-32	2.27369e-30	AP001816.1
ENSG00000261701	2.71346	6.60923e-32	2.2787e-30	HPR
ENSG00000257666	2.67335	7.02387e-32	2.41658e-30	CBX3P5
ENSG00000238259	3.5888	7.0648e-32	2.42897e-30	AC067940.1
ENSG00000225900	4.69918	7.42457e-32	2.5491e-30	HSPE1P13
ENSG00000224959	1.86549	7.58862e-32	2.60361e-30	AC017002.1
ENSG00000267476	2.11249	7.79325e-32	2.67196e-30	AC104365.1
ENSG00000273791	2.17461	8.75482e-32	2.99746e-30	AC007204.1
ENSG00000272983	1.18483	8.89079e-32	3.0419e-30	AL117339.4
ENSG00000214671	3.78889	9.60565e-32	3.27737e-30	RPL6P12
ENSG00000119632	1.00038	9.66787e-32	3.29631e-30	IFI27L2
ENSG00000265907	2.58178	9.91722e-32	3.37899e-30	AP000919.2
ENSG00000160801	1.24961	1.03064e-31	3.50917e-30	PTH1R
ENSG00000275576	1.84364	1.10079e-31	3.74544e-30	AL049539.1
ENSG00000223965	2.89663	1.11157e-31	3.77951e-30	ZNF587P1
ENSG00000233436	1.59353	1.12795e-31	3.82989e-30	BTBD18
ENSG00000249850	1.68104	1.12744e-31	3.82989e-30	KRT18P31
ENSG00000277541	2.19954	1.25232e-31	4.2405e-30	ZNF630-AS1
ENSG00000277692	1.04739	1.27249e-31	4.30582e-30	AL121583.1
ENSG00000280515	2.50346	1.33131e-31	4.49869e-30	SALRNA2
ENSG00000127528	1.03784	1.34661e-31	4.54724e-30	KLF2
ENSG00000163132	1.01138	1.3859e-31	4.6703e-30	MSX1
ENSG00000241278	1.53266	1.49504e-31	5.02778e-30	ENPP7P4
ENSG00000261451	1.84974	1.50493e-31	5.0576e-30	AC104964.3
ENSG00000254772	1.23234	1.56186e-31	5.24177e-30	EEF1G
ENSG00000227950	3.49511	1.5841e-31	5.31278e-30	AL590128.1
ENSG00000213484	2.92759	1.59959e-31	5.36108e-30	EIF4A1P8
ENSG00000197582	1.72486	1.61661e-31	5.41442e-30	GPX1P1
ENSG00000263219	1.68409	1.63575e-31	5.4748e-30	RYKP1
ENSG00000269194	1.26052	1.66713e-31	5.57226e-30	AC006942.1
ENSG00000127364	1.18411	1.6745e-31	5.5931e-30	TAS2R4
ENSG00000230399	3.62756	1.67963e-31	5.60643e-30	RBBP8P1
ENSG00000224121	2.35095	1.70003e-31	5.67069e-30	ATG12P2
ENSG00000201428	5.05367	1.70467e-31	5.68232e-30	RN7SKP71
ENSG00000197766	1.73777	1.77556e-31	5.91062e-30	CFD
ENSG00000226149	1.73852	1.77971e-31	5.92043e-30	AL356124.1
ENSG00000206702	6.8619	1.85558e-31	6.16033e-30	RNU1-11P
ENSG00000172551	3.15197	1.88116e-31	6.24104e-30	MUCL1
ENSG00000228548	3.27235	2.00022e-31	6.62711e-30	ITPKB-AS1
ENSG00000172247	1.52889	2.0073e-31	6.6461e-30	C1QTNF4
ENSG00000277151	1.12583	2.16695e-31	7.16025e-30	AL138820.1
ENSG00000279129	2.41056	2.16904e-31	7.16233e-30	AC046158.3
ENSG00000254898	3.27533	2.17173e-31	7.16641e-30	AC087362.1
ENSG00000279985	3.52802	2.34802e-31	7.74298e-30	AC008498.2
ENSG00000182376	1.87897	2.3576e-31	7.76936e-30	AC138028.1
ENSG00000220201	1.00436	2.36997e-31	7.80489e-30	ZGLP1
ENSG00000269997	1.42707	2.39238e-31	7.87341e-30	AC068790.3
ENSG00000214650	1.53242	2.47378e-31	8.11962e-30	AC073592.1
ENSG00000249098	4.55122	2.51863e-31	8.26132e-30	AC055733.1
ENSG00000099937	2.01528	2.79251e-31	9.13533e-30	SERPIND1
ENSG00000258968	3.58268	2.87533e-31	9.39999e-30	AL049830.4
ENSG00000245534	1.22514	2.89632e-31	9.46234e-30	RORA-AS1
ENSG00000267587	3.37493	2.99472e-31	9.76437e-30	AC090241.1
ENSG00000235258	2.61652	3.03469e-31	9.88816e-30	NDUFB4P6
ENSG00000226797	2.40908	3.04125e-31	9.90299e-30	AC005828.1
ENSG00000258445	2.21413	3.09799e-31	1.00811e-29	AL132777.1
ENSG00000254099	1.50139	3.34505e-31	1.08706e-29	AC005740.3
ENSG00000253720	2.30261	3.64284e-31	1.1815e-29	AC022973.2
ENSG00000240210	1.98789	3.67083e-31	1.18979e-29	AL122013.1
ENSG00000213608	2.14674	3.86087e-31	1.24974e-29	SLC25A14P1
ENSG00000255928	2.90305	3.8994e-31	1.26139e-29	AP002993.1
ENSG00000200164	2.21781	3.97606e-31	1.2845e-29	RF00019
ENSG00000260012	2.15154	3.99772e-31	1.2898e-29	AC007494.1
ENSG00000266245	3.19302	4.04031e-31	1.30269e-29	MIR4644
ENSG00000271424	1.23148	4.06222e-31	1.3089e-29	AL157791.2
ENSG00000280028	2.74895	4.1711e-31	1.34222e-29	AC007431.3
ENSG00000271771	2.76746	4.1708e-31	1.34222e-29	AC139792.1
ENSG00000260723	3.97019	4.22257e-31	1.35701e-29	AC007598.1
ENSG00000270387	4.59047	4.2218e-31	1.35701e-29	AC115621.1
ENSG00000253153	3.25539	4.24012e-31	1.36176e-29	AP001207.1
ENSG00000147896	4.63133	4.25135e-31	1.36448e-29	IFNK
ENSG00000233478	1.60959	4.33935e-31	1.39091e-29	AL031280.1
ENSG00000278771	2.64429	4.46414e-31	1.42998e-29	RN7SL3
ENSG00000278842	1.84822	4.57458e-31	1.4644e-29	AC008147.4
ENSG00000266146	3.35549	4.61538e-31	1.47554e-29	MIR5190
ENSG00000279344	1.20841	4.88265e-31	1.55897e-29	AC007342.6
ENSG00000274978	2.48678	5.02707e-31	1.60404e-29	RNU11
ENSG00000277687	1.21412	5.20256e-31	1.65681e-29	AL139407.1
ENSG00000232083	2.22028	5.34108e-31	1.69982e-29	RPL31P7
ENSG00000255968	1.53372	5.36745e-31	1.70711e-29	AC024145.1
ENSG00000225217	1.33833	5.75912e-31	1.82932e-29	HSPA7
ENSG00000281404	1.05523	5.87816e-31	1.86473e-29	LINC01176
ENSG00000259521	1.80822	6.03415e-31	1.91174e-29	INO80-AS1
ENSG00000279050	1.87795	6.2955e-31	1.99327e-29	PWAR1
ENSG00000269148	1.20764	6.92599e-31	2.18446e-29	AC092301.1
ENSG00000280033	1.09238	7.02078e-31	2.21294e-29	AC116407.4
ENSG00000259581	2.02796	7.07615e-31	2.22897e-29	TYRO3P
ENSG00000254588	3.70649	7.17461e-31	2.25853e-29	AP003397.1
ENSG00000226263	1.88781	7.24e-31	2.27766e-29	ISM1-AS1
ENSG00000188451	1.6936	7.26189e-31	2.28309e-29	SRP72P2
ENSG00000235834	3.27903	7.38425e-31	2.3186e-29	Z93022.1
ENSG00000250614	2.65716	7.40311e-31	2.32304e-29	AC005522.1
ENSG00000141933	1.24957	7.55072e-31	2.36634e-29	TPGS1
ENSG00000255872	1.60311	7.83114e-31	2.45266e-29	AL138752.2
ENSG00000259682	3.14021	8.05819e-31	2.52217e-29	AC091231.1
ENSG00000265293	1.83509	8.07465e-31	2.52571e-29	ARGFXP2
ENSG00000255633	1.52997	8.14649e-31	2.54657e-29	MTRNR2L9
ENSG00000259556	1.06524	8.21169e-31	2.56532e-29	AC090971.3
ENSG00000259161	3.80193	8.29995e-31	2.59125e-29	AL137779.3
ENSG00000279250	3.15242	8.46291e-31	2.63878e-29	AC022919.1
ENSG00000270553	2.55231	8.57447e-31	2.67187e-29	AC011921.3
ENSG00000270874	3.46754	8.72672e-31	2.71416e-29	RPAP2P1
ENSG00000228540	2.14999	8.91992e-31	2.7725e-29	AC073326.1
ENSG00000138080	1.13576	9.64713e-31	2.99097e-29	EMILIN1
ENSG00000206199	2.02107	9.85772e-31	3.05242e-29	ANKUB1
ENSG00000129946	1.23392	1.00963e-30	3.12435e-29	SHC2
ENSG00000267512	1.55724	1.0154e-30	3.14021e-29	AC011446.1
ENSG00000172717	1.1667	1.0339e-30	3.19341e-29	FAM71D
ENSG00000259202	4.24187	1.0613e-30	3.27183e-29	AC012568.1
ENSG00000275014	4.55614	1.06195e-30	3.27183e-29	RN7SL166P
ENSG00000229894	2.26859	1.12719e-30	3.46851e-29	GK3P
ENSG00000242634	2.56093	1.15216e-30	3.54312e-29	RPS24P16
ENSG00000162438	1.55076	1.15329e-30	3.54439e-29	CTRC
ENSG00000225891	1.20092	1.16183e-30	3.56842e-29	AL513365.2
ENSG00000271717	1.57038	1.19378e-30	3.66197e-29	AC022146.2
ENSG00000229044	2.03441	1.19503e-30	3.66353e-29	AL451070.1
ENSG00000249647	3.48502	1.19755e-30	3.66895e-29	C5orf66-AS2
ENSG00000231172	3.7187	1.24549e-30	3.81108e-29	AC007099.1
ENSG00000204011	2.82264	1.26418e-30	3.86588e-29	COL5A1-AS1
ENSG00000278637	2.45382	1.27378e-30	3.8928e-29	HIST1H4A
ENSG00000231564	3.23425	1.27825e-30	3.90406e-29	EIF4A1P11
ENSG00000206651	2.1333	1.30082e-30	3.97052e-29	RF00019
ENSG00000273199	1.31214	1.3312e-30	4.05572e-29	AP000692.2
ENSG00000213018	1.44095	1.33968e-30	4.07902e-29	AL590762.1
ENSG00000236646	2.90969	1.36907e-30	4.16079e-29	LAMTOR5P1
ENSG00000248696	3.72866	1.42374e-30	4.32162e-29	AC011406.1
ENSG00000234619	1.95512	1.45406e-30	4.40821e-29	RPL7P11
ENSG00000267375	2.74867	1.46132e-30	4.42476e-29	AC008649.2
ENSG00000273399	1.49373	1.57608e-30	4.76637e-29	AL159169.3
ENSG00000264217	4.33482	1.59159e-30	4.81034e-29	RPL35AP25
ENSG00000266599	3.0119	1.65378e-30	4.99218e-29	AC079336.4
ENSG00000228988	3.40512	1.70153e-30	5.13003e-29	AL353771.1
ENSG00000279275	1.84479	1.70854e-30	5.14799e-29	AP002505.2
ENSG00000199805	2.77072	1.7157e-30	5.1664e-29	RNU1-134P
ENSG00000227331	1.89195	1.74708e-30	5.25769e-29	AC005042.1
ENSG00000232228	1.83622	1.79102e-30	5.38664e-29	AC092431.2
ENSG00000217512	2.96696	1.89724e-30	5.69914e-29	AL356776.1
ENSG00000271437	3.66556	1.92023e-30	5.76468e-29	AL356423.1
ENSG00000276645	3.03142	2.01752e-30	6.04937e-29	RF00017
ENSG00000234969	1.05069	2.05201e-30	6.14903e-29	AL627389.1
ENSG00000226360	1.06777	2.09737e-30	6.28115e-29	RPL10AP6
ENSG00000202184	4.32964	2.10286e-30	6.29374e-29	RNU6-1283P
ENSG00000270061	1.36006	2.17696e-30	6.5077e-29	AC068790.5
ENSG00000269560	1.5024	2.22224e-30	6.63893e-29	AC010422.4
ENSG00000224618	4.63248	2.23049e-30	6.65954e-29	AC096921.1
ENSG00000246250	1.58463	2.25508e-30	6.72482e-29	AC087521.2
ENSG00000258469	1.39275	2.27953e-30	6.7895e-29	CHMP4BP1
ENSG00000254985	1.6509	2.32951e-30	6.92579e-29	RSF1-IT2
ENSG00000267551	1.40948	2.39737e-30	7.11465e-29	AC005264.1
ENSG00000250170	4.13818	2.43182e-30	7.21255e-29	RASA2-IT1
ENSG00000263606	1.5955	2.60654e-30	7.71681e-29	AP000919.1
ENSG00000235914	3.85962	2.69905e-30	7.98195e-29	MACROD2-AS1
ENSG00000259177	3.3897	2.89945e-30	8.56852e-29	AC018946.1
ENSG00000244232	3.58691	2.93834e-30	8.67543e-29	RN7SL698P
ENSG00000202081	2.27134	2.93939e-30	8.67543e-29	RNU6-1280P
ENSG00000228729	3.45251	2.97152e-30	8.76046e-29	AL627308.1
ENSG00000250384	3.67186	3.03165e-30	8.93238e-29	UBE2CP3
ENSG00000279605	1.00161	3.05877e-30	9.00691e-29	AC067930.6
ENSG00000207117	2.77732	3.16107e-30	9.29703e-29	RF00019
ENSG00000224007	4.42391	3.19885e-30	9.40251e-29	AC019070.1
ENSG00000235111	1.79133	3.21987e-30	9.45867e-29	Z97192.3
ENSG00000269929	1.5636	3.23853e-30	9.5078e-29	AL158152.1
ENSG00000249476	1.26014	3.24399e-30	9.51816e-29	AC008467.1
ENSG00000237387	3.75666	3.31643e-30	9.7249e-29	AL022329.2
ENSG00000225300	2.24744	3.51045e-30	1.02816e-28	AL591623.1
ENSG00000213373	1.61965	3.52099e-30	1.03063e-28	LINC00671
ENSG00000204464	2.40066	3.59331e-30	1.05055e-28	C1orf195
ENSG00000279957	3.4811	3.61831e-30	1.05695e-28	AC110769.3
ENSG00000184434	1.60695	3.67056e-30	1.07123e-28	LRRC19
ENSG00000275562	3.3591	3.73479e-30	1.08868e-28	AC104763.3
ENSG00000270137	1.93359	3.75337e-30	1.09345e-28	AF230666.2
ENSG00000200816	2.73612	3.98064e-30	1.15761e-28	SNORA38
ENSG00000095110	2.28147	4.02848e-30	1.17083e-28	NXPE1
ENSG00000239291	1.5356	4.15198e-30	1.2053e-28	AC002558.1
ENSG00000221771	3.55186	4.17838e-30	1.21225e-28	MIR1205
ENSG00000267262	2.62665	4.19905e-30	1.21681e-28	AC011444.2
ENSG00000230815	3.88947	4.29706e-30	1.24448e-28	AL807757.1
ENSG00000228604	2.54689	4.34139e-30	1.25658e-28	AL121759.1
ENSG00000244346	1.84341	4.49571e-30	1.30048e-28	AC092953.1
ENSG00000204584	1.16507	4.53452e-30	1.31094e-28	AC027801.1
ENSG00000257838	1.11492	4.58286e-30	1.32414e-28	AC106788.1
ENSG00000221439	4.50047	4.59942e-30	1.32814e-28	RNU4ATAC16P
ENSG00000253539	3.47746	4.63616e-30	1.33796e-28	AC018442.2
ENSG00000122872	4.4114	4.69317e-30	1.35362e-28	ARL4AP1
ENSG00000243314	3.90525	5.05803e-30	1.45696e-28	AC106707.2
ENSG00000201221	4.04076	5.06032e-30	1.45696e-28	RNU4-40P
ENSG00000234946	2.18746	5.111e-30	1.47069e-28	SDHCP3
ENSG00000197774	1.00188	5.1381e-30	1.47762e-28	EME2
ENSG00000248521	3.33759	5.1907e-30	1.49188e-28	AC092612.1
ENSG00000253372	1.73167	5.19551e-30	1.49239e-28	AC016405.1
ENSG00000253385	2.83205	5.24865e-30	1.5059e-28	AP003696.1
ENSG00000176349	2.72462	5.27575e-30	1.51279e-28	AC104129.1
ENSG00000254431	1.87108	5.29529e-30	1.51663e-28	AC084083.1
ENSG00000232259	1.65457	5.29443e-30	1.51663e-28	AL158166.2
ENSG00000273186	1.07514	5.42633e-30	1.55235e-28	AL359091.5
ENSG00000266378	1.87373	5.47549e-30	1.56551e-28	AC005224.3
ENSG00000212257	3.81913	5.61713e-30	1.60507e-28	RNU6-1176P
ENSG00000269900	4.03658	5.63749e-30	1.60995e-28	RMRP
ENSG00000251257	1.39014	5.75484e-30	1.64252e-28	AC010457.1
ENSG00000267908	1.59171	5.88902e-30	1.67984e-28	ZSCAN5DP
ENSG00000070031	1.46756	5.99968e-30	1.71041e-28	SCT
ENSG00000231615	3.01967	6.04134e-30	1.72114e-28	AL645568.2
ENSG00000277157	1.76165	6.04432e-30	1.72114e-28	HIST1H4D
ENSG00000258944	1.17711	6.05105e-30	1.72207e-28	AC004846.2
ENSG00000232768	3.41429	6.13376e-30	1.7446e-28	AL356320.1
ENSG00000229023	1.84799	6.18878e-30	1.75923e-28	AC067945.1
ENSG00000232342	2.01079	6.24634e-30	1.77457e-28	AC022540.1
ENSG00000231756	3.88094	6.28458e-30	1.7844e-28	AL449983.1
ENSG00000257769	2.31878	6.36184e-30	1.8053e-28	AC026401.1
ENSG00000233967	1.04544	6.38803e-30	1.81168e-28	AL359715.1
ENSG00000263499	2.22686	6.40173e-30	1.81452e-28	AC007431.1
ENSG00000261216	1.41713	6.70303e-30	1.89774e-28	AC007216.2
ENSG00000235530	1.28016	6.71484e-30	1.89895e-28	AC087294.1
ENSG00000232757	1.77103	7.30439e-30	2.06207e-28	ETF1P1
ENSG00000273165	1.80392	7.50812e-30	2.11736e-28	AL121652.1
ENSG00000253043	3.83571	7.50886e-30	2.11736e-28	RNU7-181P
ENSG00000252874	1.78327	7.80428e-30	2.19815e-28	RF00019
ENSG00000230397	2.45958	7.81274e-30	2.19927e-28	SPTLC1P1
ENSG00000228000	2.7091	8.12694e-30	2.2851e-28	RPL7AP65
ENSG00000263501	3.9469	8.31454e-30	2.33519e-28	AC005828.2
ENSG00000199977	2.78103	8.45707e-30	2.37116e-28	RF00045
ENSG00000259196	3.80652	8.60087e-30	2.40814e-28	HMBOX1-IT1
ENSG00000177133	1.41779	8.74667e-30	2.44678e-28	LINC00982
ENSG00000234982	1.45141	8.76739e-30	2.45119e-28	AL441963.1
ENSG00000156127	1.10722	8.87335e-30	2.4794e-28	BATF
ENSG00000260144	1.2743	9.30637e-30	2.59892e-28	AC100827.2
ENSG00000279757	3.59343	9.48365e-30	2.64693e-28	AC132068.1
ENSG00000239576	4.10069	9.71394e-30	2.70967e-28	COX6CP14
ENSG00000280291	3.60033	9.76954e-30	2.72363e-28	AC016251.2
ENSG00000200742	2.24679	9.92089e-30	2.7627e-28	RF00019
ENSG00000188649	1.26659	1.00297e-29	2.79143e-28	CC2D2B
ENSG00000251405	1.52363	1.004e-29	2.79271e-28	AC008676.2
ENSG00000201533	3.79406	1.01089e-29	2.81027e-28	RN7SKP237
ENSG00000248449	1.664	1.02883e-29	2.85854e-28	PCDHGB8P
ENSG00000213212	1.35114	1.03751e-29	2.88104e-28	NCLP1
ENSG00000198553	1.16589	1.16699e-29	3.22784e-28	KCNRG
ENSG00000267222	1.70362	1.18305e-29	3.27041e-28	AC107993.1
ENSG00000273289	1.43393	1.20051e-29	3.31683e-28	AL121672.3
ENSG00000280434	1.20621	1.21661e-29	3.35942e-28	AL031595.3
ENSG00000258531	2.48388	1.22931e-29	3.39259e-28	BANF1P1
ENSG00000242829	2.59095	1.35652e-29	3.74156e-28	RPS26P21
ENSG00000276107	1.58987	1.36223e-29	3.75522e-28	AC037198.1
ENSG00000271806	1.51763	1.39904e-29	3.85022e-28	AL590822.2
ENSG00000258303	1.47572	1.43351e-29	3.94067e-28	AC012464.2
ENSG00000232693	2.23714	1.45306e-29	3.99219e-28	AC012370.1
ENSG00000259516	1.20321	1.45835e-29	4.00449e-28	ANP32AP1
ENSG00000234017	1.51459	1.46104e-29	4.00963e-28	AC022018.1
ENSG00000238008	3.23495	1.50463e-29	4.12466e-28	COX6CP10
ENSG00000273703	2.57588	1.51691e-29	4.15602e-28	HIST1H2BM
ENSG00000261394	2.94144	1.52815e-29	4.18448e-28	AC007598.2
ENSG00000274372	1.39002	1.55858e-29	4.26542e-28	AC239803.4
ENSG00000280344	2.58242	1.56666e-29	4.28517e-28	AC009166.2
ENSG00000254984	2.82158	1.57584e-29	4.30787e-28	FTLP6
ENSG00000199466	2.0307	1.62108e-29	4.42664e-28	RF00019
ENSG00000100557	2.93945	1.649e-29	4.50039e-28	CCDC198
ENSG00000269873	1.71191	1.66032e-29	4.52876e-28	AC245884.10
ENSG00000201302	1.07671	1.69471e-29	4.62001e-28	SNORA65
ENSG00000257121	2.46431	1.69609e-29	4.62121e-28	AC126615.2
ENSG00000233583	3.02224	1.73057e-29	4.71254e-28	AL356273.1
ENSG00000238250	1.84295	1.74952e-29	4.76152e-28	ST6GAL2-IT1
ENSG00000125997	1.44952	1.82623e-29	4.96754e-28	BPIFB9P
ENSG00000270225	1.9382	1.83129e-29	4.97856e-28	MTCO2P22
ENSG00000130203	1.18006	1.88711e-29	5.12747e-28	APOE
ENSG00000214549	2.53194	1.91137e-29	5.19054e-28	SDHCP2
ENSG00000205277	1.51794	1.93307e-29	5.24367e-28	MUC12
ENSG00000266891	2.06776	1.99651e-29	5.41279e-28	AP000902.1
ENSG00000241438	2.03071	2.01188e-29	5.45145e-28	TDGF1P6
ENSG00000215158	1.10562	2.07607e-29	5.62228e-28	AC138409.2
ENSG00000202058	1.41771	2.10311e-29	5.6924e-28	RN7SKP80
ENSG00000255660	2.49789	2.10441e-29	5.69277e-28	RERG-AS1
ENSG00000237380	1.16768	2.12031e-29	5.72949e-28	HOXD-AS2
ENSG00000258615	1.73414	2.18775e-29	5.90525e-28	AL117187.1
ENSG00000257979	4.27936	2.20326e-29	5.94386e-28	SNRPGP18
ENSG00000185641	1.10352	2.2572e-29	6.08605e-28	AC034236.1
ENSG00000271428	2.02995	2.30088e-29	6.19931e-28	AL031281.1
ENSG00000241985	1.885	2.30173e-29	6.19931e-28	WWTR1-IT1
ENSG00000239627	4.31327	2.41519e-29	6.49068e-28	RPL12P20
ENSG00000273035	1.36819	2.45628e-29	6.59753e-28	AC007684.1
ENSG00000279029	1.80227	2.45834e-29	6.59944e-28	AL353583.1
ENSG00000276170	1.34542	2.47434e-29	6.63879e-28	AC244153.1
ENSG00000271064	1.70521	2.59338e-29	6.9506e-28	AC027644.2
ENSG00000236745	3.03325	2.67111e-29	7.15504e-28	YRDCP2
ENSG00000099869	1.83878	2.68468e-29	7.18747e-28	IGF2-AS
ENSG00000224414	3.88305	2.78252e-29	7.44131e-28	AC010886.1
ENSG00000271344	1.15393	2.82514e-29	7.5512e-28	AC018638.6
ENSG00000229696	3.85406	2.89078e-29	7.72244e-28	KARSP1
ENSG00000228879	2.25618	2.89792e-29	7.73732e-28	AL591848.1
ENSG00000225364	3.95354	2.98042e-29	7.95329e-28	ATP6V0E1P1
ENSG00000244730	4.25223	2.99574e-29	7.98983e-28	AC139451.1
ENSG00000279459	1.57395	3.04392e-29	8.11392e-28	AP001271.2
ENSG00000261293	3.82171	3.05144e-29	8.12957e-28	AC007601.2
ENSG00000180189	1.36492	3.07434e-29	8.18615e-28	HMGB1P14
ENSG00000125631	1.485	3.0845e-29	8.20878e-28	HTR5BP
ENSG00000231845	2.03699	3.16356e-29	8.41462e-28	HMGB3P14
ENSG00000225885	1.53409	3.18136e-29	8.45284e-28	AC023590.1
ENSG00000265443	1.92489	3.19944e-29	8.49629e-28	AC127024.3
ENSG00000206728	2.34586	3.20663e-29	8.51079e-28	RF00019
ENSG00000239801	1.65211	3.25277e-29	8.62396e-28	DENND6A-AS1
ENSG00000261291	2.15785	3.3633e-29	8.91221e-28	AC007906.1
ENSG00000241187	2.53075	3.51786e-29	9.31173e-28	AC008379.1
ENSG00000224079	2.01207	3.74085e-29	9.89135e-28	AC091729.1
ENSG00000274427	1.16747	3.75006e-29	9.91039e-28	AC145423.2
ENSG00000223450	3.11512	3.77011e-29	9.95802e-28	AL590632.1
ENSG00000227213	2.85196	3.79562e-29	1.002e-27	SPATA13-AS1
ENSG00000259528	2.7831	3.8021e-29	1.00317e-27	AC068397.1
ENSG00000227474	2.96617	3.80651e-29	1.0038e-27	RPL6P24
ENSG00000267298	2.0818	3.95931e-29	1.04298e-27	AC006116.5
ENSG00000226957	1.39934	3.95886e-29	1.04298e-27	AL358075.1
ENSG00000225972	2.91544	3.97825e-29	1.04741e-27	MTND1P23
ENSG00000222057	1.85577	4.01493e-29	1.0565e-27	RNU4-62P
ENSG00000271482	3.19506	4.04211e-29	1.06252e-27	AC005070.2
ENSG00000253911	3.0442	4.08731e-29	1.07382e-27	AP003467.1
ENSG00000281195	1.39288	4.10995e-29	1.07872e-27	AC007878.1
ENSG00000232824	4.1075	4.11032e-29	1.07872e-27	PRR13P1
ENSG00000259175	2.40329	4.1799e-29	1.09581e-27	AC108451.1
ENSG00000235488	1.38206	4.28589e-29	1.1227e-27	JARID2-AS1
ENSG00000255176	1.31936	4.29456e-29	1.12407e-27	AP000941.1
ENSG00000198832	1.02095	4.3964e-29	1.1489e-27	SELENOM
ENSG00000278576	1.101	4.43902e-29	1.15942e-27	AL162171.3
ENSG00000243609	2.57581	4.74595e-29	1.23827e-27	RPS2P44
ENSG00000260378	4.42936	4.93129e-29	1.28595e-27	AC109597.1
ENSG00000251171	3.3389	5.01275e-29	1.3065e-27	AC096741.1
ENSG00000254165	1.25335	5.03162e-29	1.31072e-27	AC090739.1
ENSG00000225399	1.10418	5.07285e-29	1.32076e-27	AC121247.1
ENSG00000239946	4.99411	5.07719e-29	1.3212e-27	ZBTB20-AS3
ENSG00000279433	2.28234	5.13436e-29	1.33537e-27	AC018529.3
ENSG00000232034	2.24837	5.13969e-29	1.33605e-27	AC092168.2
ENSG00000230482	2.84935	5.17228e-29	1.34381e-27	ATP5MC2P3
ENSG00000248930	3.78212	5.18183e-29	1.34558e-27	AC020893.1
ENSG00000185031	1.9927	5.42803e-29	1.40803e-27	SLC2A3P2
ENSG00000254315	1.88977	5.54928e-29	1.43872e-27	AC023632.5
ENSG00000242999	1.90167	5.57279e-29	1.44406e-27	RN7SL239P
ENSG00000055955	1.04169	5.6346e-29	1.45931e-27	ITIH4
ENSG00000239453	1.86072	5.77979e-29	1.49612e-27	SIDT1-AS1
ENSG00000170092	1.05839	5.85214e-29	1.51405e-27	SPDYE5
ENSG00000199436	1.92957	5.94577e-29	1.53747e-27	SNORD9
ENSG00000254512	1.95866	5.98386e-29	1.5465e-27	PHBP2
ENSG00000273448	1.00955	6.08153e-29	1.57092e-27	AC006480.2
ENSG00000273264	1.19605	6.08649e-29	1.57138e-27	AL360219.1
ENSG00000118137	1.94978	6.2646e-29	1.61482e-27	APOA1
ENSG00000229992	3.08379	6.30733e-29	1.62499e-27	HMGB3P9
ENSG00000235169	1.10958	6.45279e-29	1.66159e-27	SMIM1
ENSG00000258323	2.63089	6.54552e-29	1.68459e-27	AC073575.1
ENSG00000182685	1.04321	7.13419e-29	1.83418e-27	BRICD5
ENSG00000248216	4.87012	7.22061e-29	1.85543e-27	KCTD9P5
ENSG00000240870	3.74385	7.22779e-29	1.8563e-27	RPL19P14
ENSG00000271553	1.06901	7.43346e-29	1.90614e-27	AC018638.7
ENSG00000200842	3.94007	7.56594e-29	1.9391e-27	RF00019
ENSG00000258930	4.29258	7.96886e-29	2.04024e-27	AC005230.1
ENSG00000205929	1.37635	8.10256e-29	2.0734e-27	C21orf62
ENSG00000233493	1.1235	8.17047e-29	2.08969e-27	TMEM238
ENSG00000270112	2.55624	8.33217e-29	2.12773e-27	AC090241.2
ENSG00000227659	3.16181	8.35405e-29	2.13221e-27	CLYBL-AS2
ENSG00000241120	1.71893	8.46019e-29	2.15818e-27	HMGN1P8
ENSG00000189409	1.60907	8.49423e-29	2.16462e-27	MMP23B
ENSG00000260865	3.4231	8.55167e-29	2.17588e-27	AC010287.1
ENSG00000223861	1.03815	8.55136e-29	2.17588e-27	AL365436.1
ENSG00000279106	2.10835	8.5806e-29	2.18211e-27	AC009093.7
ENSG00000243621	5.07259	8.73431e-29	2.21891e-27	AC003989.2
ENSG00000232792	3.09416	8.9031e-29	2.26063e-27	FTH1P25
ENSG00000235244	1.65079	8.98212e-29	2.27951e-27	DANT2
ENSG00000226318	1.44312	8.99892e-29	2.2826e-27	RPS3AP38
ENSG00000053438	1.54067	9.11609e-29	2.31113e-27	NNAT
ENSG00000279330	1.10857	9.15499e-29	2.31861e-27	AJ003147.3
ENSG00000241890	2.39355	9.39946e-29	2.37807e-27	RPL13P4
ENSG00000233189	2.79744	9.49792e-29	2.40052e-27	RPL12P29
ENSG00000202566	1.87309	9.86669e-29	2.49244e-27	MIR421
ENSG00000261872	2.3609	1.01234e-28	2.55466e-27	AC002558.2
ENSG00000230799	1.51085	1.04214e-28	2.62853e-27	AC007279.1
ENSG00000169885	1.41297	1.08082e-28	2.72468e-27	CALML6
ENSG00000240873	3.499	1.08326e-28	2.72805e-27	RPS29P22
ENSG00000280039	1.2632	1.09008e-28	2.74381e-27	RN7SKP23
ENSG00000269976	1.19966	1.138e-28	2.86089e-27	AC012065.3
ENSG00000198520	1.02205	1.13816e-28	2.86089e-27	C1orf228
ENSG00000215244	1.26693	1.21948e-28	3.05857e-27	AL137145.2
ENSG00000234159	3.63916	1.22728e-28	3.07656e-27	RBPMSLP
ENSG00000257195	1.42096	1.2572e-28	3.14998e-27	HNRNPA1P50
ENSG00000232573	1.22969	1.27492e-28	3.18949e-27	RPL3P4
ENSG00000230696	3.45809	1.28363e-28	3.20804e-27	AC011753.2
ENSG00000239648	3.47662	1.29426e-28	3.23295e-27	MTND1P3
ENSG00000180389	1.16596	1.30322e-28	3.25203e-27	ATP5F1EP2
ENSG00000241269	1.26067	1.31161e-28	3.26967e-27	AC093620.1
ENSG00000272033	2.19529	1.31141e-28	3.26967e-27	AL136984.1
ENSG00000247925	1.89637	1.3175e-28	3.28269e-27	AL139807.1
ENSG00000227321	2.18353	1.34528e-28	3.34513e-27	MTND4P15
ENSG00000230749	2.35599	1.3705e-28	3.40613e-27	MEIS1-AS2
ENSG00000225505	3.95966	1.41967e-28	3.52653e-27	AC104332.1
ENSG00000234705	1.1374	1.43539e-28	3.562e-27	HMGA1P4
ENSG00000224003	1.25665	1.43639e-28	3.56268e-27	YES1P1
ENSG00000279652	1.41194	1.47788e-28	3.66373e-27	Z82217.1
ENSG00000234945	1.11552	1.50291e-28	3.72392e-27	GTF3C2-AS1
ENSG00000248416	2.57921	1.52892e-28	3.78646e-27	AC107464.2
ENSG00000258268	2.76784	1.53323e-28	3.79524e-27	AC079793.1
ENSG00000243005	4.11783	1.55017e-28	3.83524e-27	RN7SL16P
ENSG00000257953	1.65112	1.58648e-28	3.92112e-27	AC083805.2
ENSG00000279712	2.40354	1.62379e-28	4.01132e-27	FP325330.3
ENSG00000162572	1.15609	1.6269e-28	4.017e-27	SCNN1D
ENSG00000229190	2.01686	1.65564e-28	4.0859e-27	AC069542.1
ENSG00000225311	3.62853	1.68625e-28	4.15729e-27	AL024474.2
ENSG00000275426	1.21547	1.72684e-28	4.25308e-27	AC253576.2
ENSG00000212125	1.18047	1.72631e-28	4.25308e-27	TAS2R15P
ENSG00000254856	3.6882	1.74508e-28	4.29585e-27	NDUFA3P2
ENSG00000253562	2.041	1.75475e-28	4.31752e-27	AC107909.2
ENSG00000234091	2.20755	1.75658e-28	4.31984e-27	AL157392.2
ENSG00000256134	2.73855	1.76617e-28	4.33911e-27	EGLN3P1
ENSG00000223403	1.48792	1.77985e-28	4.37054e-27	MEG9
ENSG00000271590	1.40344	1.90441e-28	4.67173e-27	AC108463.3
ENSG00000224690	1.78236	1.91691e-28	4.70006e-27	UBE2D3P3
ENSG00000225084	3.92325	1.92609e-28	4.72021e-27	AL450226.1
ENSG00000267741	1.29209	1.95228e-28	4.78202e-27	UBE2L4
ENSG00000232031	4.0998	1.95782e-28	4.7932e-27	AL078599.2
ENSG00000233559	2.02369	1.96926e-28	4.81882e-27	LINC00513
ENSG00000249780	1.79265	1.97963e-28	4.83938e-27	AC093809.1
ENSG00000240579	2.88548	1.99527e-28	4.87519e-27	AC006529.1
ENSG00000229399	1.4312	2.02196e-28	4.93796e-27	AL592148.1
ENSG00000242683	1.88601	2.08807e-28	5.09688e-27	RPL12P21
ENSG00000167968	1.20752	2.13795e-28	5.21605e-27	DNASE1L2
ENSG00000272523	1.06616	2.1534e-28	5.25114e-27	LINC01023
ENSG00000124091	1.30556	2.311e-28	5.62988e-27	GCNT7
ENSG00000259630	1.65482	2.37343e-28	5.77625e-27	AC104046.1
ENSG00000235020	2.41929	2.39015e-28	5.81406e-27	AL390783.1
ENSG00000152591	2.78417	2.48905e-28	6.03973e-27	DSPP
ENSG00000276359	3.88205	2.62389e-28	6.35437e-27	RF00017
ENSG00000276966	1.739	2.62655e-28	6.3577e-27	HIST1H4E
ENSG00000259232	2.36575	2.65406e-28	6.42113e-27	AC105129.1
ENSG00000255040	2.23273	2.69121e-28	6.50781e-27	MORF4L1P3
ENSG00000108255	1.73813	2.74481e-28	6.63416e-27	CRYBA1
ENSG00000281772	2.14997	2.80217e-28	6.76285e-27	AC019226.2
ENSG00000260171	3.02772	2.80722e-28	6.77172e-27	AC008269.2
ENSG00000259091	1.56612	2.8267e-28	6.81537e-27	LINC00517
ENSG00000267708	1.47167	2.82899e-28	6.81755e-27	AC005332.2
ENSG00000238224	3.83392	2.92781e-28	7.04897e-27	AC104462.2
ENSG00000226878	3.60869	2.93875e-28	7.07168e-27	GSTM3P2
ENSG00000200792	4.23803	2.94633e-28	7.08645e-27	SNORA80A
ENSG00000222501	2.382	2.98057e-28	7.1653e-27	RNU4-25P
ENSG00000278236	2.27103	3.05767e-28	7.33633e-27	RF02271
ENSG00000228763	1.44734	3.06394e-28	7.34778e-27	LIMS1-AS1
ENSG00000260033	4.64932	3.18178e-28	7.62667e-27	AC023813.2
ENSG00000258640	1.57204	3.20483e-28	7.67817e-27	RPL21P5
ENSG00000257058	1.15642	3.34374e-28	7.99929e-27	AP001363.2
ENSG00000254936	2.29023	3.4213e-28	8.18087e-27	AF131215.4
ENSG00000260316	1.4301	3.46756e-28	8.28748e-27	AL008727.1
ENSG00000236936	2.21545	3.55999e-28	8.50426e-27	AL031005.1
ENSG00000103260	1.24789	3.65386e-28	8.72002e-27	METRN
ENSG00000269646	1.17677	3.75592e-28	8.95926e-27	AC010487.2
ENSG00000228261	1.61093	3.83294e-28	9.13855e-27	AL162742.1
ENSG00000279573	1.36243	3.91858e-28	9.33369e-27	AC134407.2
ENSG00000165644	1.08034	3.97655e-28	9.46719e-27	COMTD1
ENSG00000275538	2.40769	4.07886e-28	9.6967e-27	RNVU1-19
ENSG00000279880	1.16253	4.08358e-28	9.70323e-27	AC134407.3
ENSG00000279080	1.14517	4.17753e-28	9.91212e-27	AL022322.2
ENSG00000238039	1.39205	4.24718e-28	1.00677e-26	AC244197.2
ENSG00000261604	1.11859	4.30941e-28	1.02103e-26	AC114947.2
ENSG00000278743	1.29075	4.31591e-28	1.02207e-26	AC087239.1
ENSG00000230684	3.44953	4.33793e-28	1.0268e-26	AL158207.2
ENSG00000259103	3.59803	4.35371e-28	1.03004e-26	AF107885.2
ENSG00000227945	2.01527	4.39797e-28	1.04001e-26	AL590006.1
ENSG00000241907	1.48454	4.41086e-28	1.04256e-26	RPS20P4
ENSG00000279294	2.92769	4.44986e-28	1.0509e-26	AC092135.1
ENSG00000254397	1.34023	4.60778e-28	1.08753e-26	AC132192.1
ENSG00000237039	1.02992	4.61452e-28	1.0886e-26	AC018738.1
ENSG00000228779	1.37194	4.74529e-28	1.11838e-26	Z69666.1
ENSG00000254565	4.15247	4.75654e-28	1.1205e-26	MTND2P26
ENSG00000273796	1.01841	4.81519e-28	1.13323e-26	BX322562.1
ENSG00000271779	2.17886	4.82109e-28	1.13407e-26	AC009994.1
ENSG00000260635	1.3932	4.94236e-28	1.16149e-26	AC092338.1
ENSG00000223973	3.13785	5.00759e-28	1.17514e-26	AC068491.1
ENSG00000267234	3.10953	5.07206e-28	1.18913e-26	AC092067.1
ENSG00000265465	1.90106	5.30941e-28	1.24359e-26	MIR4768
ENSG00000270108	1.12139	5.5622e-28	1.2991e-26	AL049840.5
ENSG00000233163	2.49198	5.57566e-28	1.30162e-26	RPS12P17
ENSG00000237772	1.394	5.63904e-28	1.31579e-26	AC092620.1
ENSG00000241431	1.13256	5.66297e-28	1.32075e-26	RPL37P6
ENSG00000226438	3.47767	5.67753e-28	1.32352e-26	AL442071.1
ENSG00000270240	1.43941	5.76467e-28	1.34256e-26	AC015849.1
ENSG00000253550	2.78143	5.87308e-28	1.36652e-26	AC016065.2
ENSG00000240163	1.87471	6.02288e-28	1.40071e-26	AC087385.1
ENSG00000254653	2.79576	6.04681e-28	1.40495e-26	AC024475.1
ENSG00000259308	1.65038	6.16408e-28	1.43085e-26	AC024270.1
ENSG00000225146	2.1695	6.22712e-28	1.4448e-26	AC073957.1
ENSG00000259278	2.05547	6.28213e-28	1.45687e-26	AC087878.1
ENSG00000236709	4.29506	6.37829e-28	1.47778e-26	DAPK1-IT1
ENSG00000251972	3.4799	6.45555e-28	1.49498e-26	RNU6-123P
ENSG00000266402	1.23827	6.46399e-28	1.49623e-26	SNHG25
ENSG00000177943	1.03675	6.48736e-28	1.50093e-26	MAMDC4
ENSG00000240695	1.37122	6.53198e-28	1.50984e-26	AC117382.1
ENSG00000235300	2.57836	6.53613e-28	1.51009e-26	AC090627.1
ENSG00000241568	2.4244	6.5886e-28	1.52078e-26	RN7SL338P
ENSG00000229622	3.52051	6.593e-28	1.52109e-26	MTND5P2
ENSG00000241395	3.33711	6.60985e-28	1.52426e-26	RN7SL344P
ENSG00000279121	2.66295	7.13181e-28	1.64309e-26	AC073592.5
ENSG00000201563	2.22972	7.17616e-28	1.65253e-26	RF00019
ENSG00000254688	4.70446	7.30417e-28	1.68122e-26	AC013549.2
ENSG00000106258	1.20814	7.51836e-28	1.72811e-26	CYP3A5
ENSG00000242175	3.18918	7.59239e-28	1.74349e-26	RN7SL127P
ENSG00000280080	2.70675	7.60426e-28	1.7454e-26	TBC1D22A-AS1
ENSG00000224057	2.83922	7.72884e-28	1.77152e-26	EGFR-AS1
ENSG00000223787	2.54707	7.95583e-28	1.8227e-26	AL354890.1
ENSG00000236375	3.39728	8.30412e-28	1.9016e-26	POU5F1P5
ENSG00000264743	1.14058	8.38005e-28	1.91721e-26	DPRXP4
ENSG00000223584	3.64026	8.44353e-28	1.93083e-26	TVP23CP1
ENSG00000234818	1.70361	8.60304e-28	1.9664e-26	AC007314.1
ENSG00000252759	1.62314	8.61165e-28	1.96745e-26	RF00019
ENSG00000253532	3.21764	8.72216e-28	1.99098e-26	AC107909.1
ENSG00000258380	4.51858	8.99319e-28	2.04986e-26	AL356805.1
ENSG00000257169	4.32571	9.01052e-28	2.05286e-26	AC125612.1
ENSG00000260911	1.09918	9.26671e-28	2.10914e-26	AC135050.3
ENSG00000173124	2.16829	9.27038e-28	2.10914e-26	ACSM6
ENSG00000278963	1.55679	9.50764e-28	2.16212e-26	AC005921.3
ENSG00000241158	1.47002	9.53094e-28	2.16642e-26	ADAMTS9-AS1
ENSG00000235957	1.25407	9.56278e-28	2.17265e-26	COX7CP1
ENSG00000230629	1.00055	9.66539e-28	2.19495e-26	RPS23P8
ENSG00000240490	2.93329	9.93572e-28	2.25426e-26	RN7SL277P
ENSG00000266714	1.00715	9.94614e-28	2.25559e-26	MYO15B
ENSG00000270577	2.86894	1.00988e-27	2.28917e-26	AC006023.1
ENSG00000271709	1.73831	1.06455e-27	2.40975e-26	AC017033.1
ENSG00000232778	3.07467	1.07774e-27	2.43848e-26	RPL23AP50
ENSG00000218521	5.3387	1.0791e-27	2.44044e-26	AL589655.1
ENSG00000253519	2.23692	1.09557e-27	2.47542e-26	AC106801.1
ENSG00000242931	2.58405	1.11435e-27	2.51669e-26	RPL7P49
ENSG00000264057	1.27077	1.13765e-27	2.56813e-26	AC103810.1
ENSG00000224986	1.7171	1.14432e-27	2.58201e-26	PPP1R8P1
ENSG00000213440	2.00092	1.16442e-27	2.62495e-26	H2AFZP1
ENSG00000260790	1.46508	1.19675e-27	2.69414e-26	AC092338.2
ENSG00000254065	2.08448	1.20793e-27	2.71681e-26	AC024451.3
ENSG00000226744	2.1044	1.21997e-27	2.74139e-26	AC005326.1
ENSG00000264653	3.55163	1.23047e-27	2.76373e-26	MIR5194
ENSG00000231749	2.40444	1.24077e-27	2.78559e-26	ABCA9-AS1
ENSG00000006788	1.34781	1.25487e-27	2.81596e-26	MYH13
ENSG00000238961	2.12106	1.31787e-27	2.95598e-26	SNORA47
ENSG00000259359	3.05201	1.31934e-27	2.95795e-26	AC012409.1
ENSG00000241288	1.09893	1.3207e-27	2.95965e-26	AC092902.2
ENSG00000273133	1.10796	1.33698e-27	2.9934e-26	AC116651.1
ENSG00000264480	4.049	1.34335e-27	3.0063e-26	MIR4714
ENSG00000255340	3.08403	1.35458e-27	3.03006e-26	AC087276.3
ENSG00000249740	1.19756	1.39231e-27	3.11162e-26	OSMR-AS1
ENSG00000236051	1.261	1.42459e-27	3.17942e-26	MYCBP2-AS1
ENSG00000269506	3.57692	1.42736e-27	3.18418e-26	AC110792.2
ENSG00000251340	1.74836	1.4371e-27	3.203e-26	MTCYBP35
ENSG00000221716	1.30896	1.45004e-27	3.23037e-26	SNORA11
ENSG00000199806	3.07659	1.47824e-27	3.29022e-26	RNA5SP491
ENSG00000247911	3.22121	1.52349e-27	3.38634e-26	HMGN1P12
ENSG00000235613	1.6062	1.52957e-27	3.39832e-26	NSRP1P1
ENSG00000219133	1.18497	1.54341e-27	3.42444e-26	AL592114.1
ENSG00000254274	1.91214	1.54677e-27	3.43034e-26	TDGF1P5
ENSG00000274885	2.43358	1.60691e-27	3.55892e-26	AC087241.4
ENSG00000203872	1.00087	1.62759e-27	3.60308e-26	C6orf163
ENSG00000270585	1.87627	1.64032e-27	3.62964e-26	AL445435.1
ENSG00000271664	1.23935	1.6469e-27	3.64257e-26	AC004890.3
ENSG00000238149	2.99489	1.74097e-27	3.84544e-26	AC104978.1
ENSG00000250075	1.26599	1.8631e-27	4.11336e-26	AC104806.2
ENSG00000232373	3.73184	1.91521e-27	4.22652e-26	MTCYBP3
ENSG00000272175	1.71517	1.99391e-27	4.39822e-26	AL050343.2
ENSG00000223642	2.41171	2.03208e-27	4.48041e-26	AC008277.1
ENSG00000213735	3.05687	2.10226e-27	4.631e-26	ANAPC10P1
ENSG00000259686	1.92734	2.11308e-27	4.65274e-26	HNRNPA1P71
ENSG00000235286	1.79458	2.25911e-27	4.96983e-26	AP000925.1
ENSG00000180332	2.87678	2.29328e-27	5.04277e-26	KCTD4
ENSG00000266922	1.46636	2.30932e-27	5.07577e-26	AC008543.3
ENSG00000229276	2.30756	2.33683e-27	5.13394e-26	REV3L-IT1
ENSG00000279030	1.83597	2.35135e-27	5.16354e-26	AC007336.3
ENSG00000241101	2.59052	2.3541e-27	5.16727e-26	PRICKLE2-AS2
ENSG00000200075	4.23838	2.3621e-27	5.1802e-26	RF00402
ENSG00000231409	1.05789	2.36495e-27	5.18414e-26	AC018868.1
ENSG00000278972	3.12012	2.38197e-27	5.21681e-26	AC015920.1
ENSG00000234915	2.41086	2.42576e-27	5.31035e-26	AL360091.3
ENSG00000261158	2.07721	2.49061e-27	5.44505e-26	AC109597.2
ENSG00000214067	3.23809	2.48965e-27	5.44505e-26	AL360182.1
ENSG00000072315	2.84344	2.55242e-27	5.57771e-26	TRPC5
ENSG00000125968	1.05136	2.64756e-27	5.78048e-26	ID1
ENSG00000260536	1.45434	2.91469e-27	6.35244e-26	AL035071.2
ENSG00000241723	2.53846	2.93654e-27	6.39724e-26	AC074276.1
ENSG00000233148	2.42889	2.95476e-27	6.43408e-26	SYF2P2
ENSG00000212123	1.04199	3.04725e-27	6.63254e-26	PRR22
ENSG00000213757	1.1609	3.05716e-27	6.65117e-26	AC020898.1
ENSG00000237243	3.14886	3.07861e-27	6.69193e-26	AC022173.1
ENSG00000270620	3.83034	3.13847e-27	6.81904e-26	AL034555.1
ENSG00000262652	1.47452	3.1427e-27	6.82521e-26	AC124283.3
ENSG00000217488	3.616	3.22165e-27	6.9905e-26	AL356057.1
ENSG00000226276	1.06541	3.33057e-27	7.22368e-26	AC093382.1
ENSG00000223492	4.84839	3.3394e-27	7.23963e-26	AL391097.1
ENSG00000243053	2.84034	3.42943e-27	7.43153e-26	RPL31P58
ENSG00000278505	1.53006	3.48499e-27	7.54862e-26	C17orf78
ENSG00000272256	1.35628	3.55129e-27	7.68884e-26	AC044849.1
ENSG00000232587	1.17916	3.55563e-27	7.69485e-26	EEF1A1P3
ENSG00000269971	1.99329	3.79856e-27	8.20616e-26	AL020997.2
ENSG00000197915	1.57434	3.84125e-27	8.29475e-26	HRNR
ENSG00000229463	2.29193	4.00297e-27	8.63608e-26	LYST-AS1
ENSG00000176289	1.51035	4.01868e-27	8.6589e-26	IDSP1
ENSG00000267285	3.50314	4.03242e-27	8.68469e-26	AC004672.2
ENSG00000274204	1.69869	4.04485e-27	8.70765e-26	AL138689.1
ENSG00000214760	1.81568	4.06371e-27	8.74444e-26	RPL21P1
ENSG00000259314	1.3464	4.09054e-27	8.79447e-26	AC103739.2
ENSG00000188996	2.09568	4.1166e-27	8.84665e-26	HUS1B
ENSG00000230292	3.52688	4.1634e-27	8.94331e-26	NAALADL2-AS3
ENSG00000272489	1.97319	4.19616e-27	9.00584e-26	AL132656.3
ENSG00000226761	2.7246	4.32565e-27	9.27161e-26	TAS2R46
ENSG00000228995	2.83225	4.33299e-27	9.2833e-26	MTND1P9
ENSG00000249072	1.83686	4.42031e-27	9.46214e-26	AC114801.3
ENSG00000231765	3.16251	4.63724e-27	9.9222e-26	PPP1R11P2
ENSG00000152592	1.8506	4.70548e-27	1.00595e-25	DMP1
ENSG00000168874	1.34611	4.75788e-27	1.01671e-25	ATOH8
ENSG00000233114	3.3313	5.11621e-27	1.09138e-25	AL358075.3
ENSG00000280048	2.38227	5.22022e-27	1.11261e-25	AC012409.5
ENSG00000258302	1.04422	5.22574e-27	1.1133e-25	AC025034.1
ENSG00000271919	3.137	5.24488e-27	1.11641e-25	AC005828.7
ENSG00000230732	1.13326	5.25302e-27	1.11766e-25	AC016949.1
ENSG00000226493	1.4248	5.27012e-27	1.12082e-25	RPL26P27
ENSG00000272141	1.12577	5.32389e-27	1.13176e-25	AL390719.2
ENSG00000200183	3.29295	5.41179e-27	1.14995e-25	RNU6-238P
ENSG00000237373	2.44381	5.422e-27	1.15163e-25	BRWD1-IT1
ENSG00000265735	1.81239	5.46042e-27	1.15929e-25	RN7SL5P
ENSG00000267605	1.21007	5.55423e-27	1.17869e-25	AC016590.1
ENSG00000130222	1.22141	5.58408e-27	1.18452e-25	GADD45G
ENSG00000272472	2.01494	5.60525e-27	1.1885e-25	AL512283.1
ENSG00000230661	4.01909	5.62554e-27	1.19229e-25	YY1P1
ENSG00000251234	3.66777	5.71922e-27	1.21162e-25	PSMA2P2
ENSG00000271763	1.46029	5.97987e-27	1.26466e-25	AC091544.5
ENSG00000243373	4.36381	6.12503e-27	1.29425e-25	RN7SL173P
ENSG00000254094	2.0515	6.31683e-27	1.33249e-25	AC078852.2
ENSG00000279155	1.37004	6.3338e-27	1.3355e-25	AC233300.1
ENSG00000213090	1.44861	6.33837e-27	1.33589e-25	AC007256.1
ENSG00000236035	2.07064	6.50795e-27	1.37104e-25	AL513343.1
ENSG00000241991	3.8511	6.56898e-27	1.38272e-25	AC114982.2
ENSG00000272650	1.08699	6.67669e-27	1.40419e-25	AC110792.3
ENSG00000267430	2.22741	6.83142e-27	1.43611e-25	AC036176.2
ENSG00000258647	1.57804	7.04095e-27	1.47953e-25	LINC00930
ENSG00000232729	1.35942	7.11147e-27	1.49371e-25	AC211433.1
ENSG00000240853	3.20229	7.12162e-27	1.49521e-25	RN7SL328P
ENSG00000214998	3.14001	7.23774e-27	1.51894e-25	CCNB2P1
ENSG00000241111	1.7553	7.66291e-27	1.60543e-25	PRICKLE2-AS1
ENSG00000220793	1.1851	7.67365e-27	1.60699e-25	RPL21P119
ENSG00000170967	4.30478	7.85808e-27	1.64492e-25	DDI1
ENSG00000267131	1.63419	7.89462e-27	1.65186e-25	AC005746.2
ENSG00000272320	1.28425	8.08587e-27	1.69044e-25	AL445309.1
ENSG00000256721	4.31161	8.10652e-27	1.69404e-25	CACNA1C-IT3
ENSG00000186827	1.04626	8.37274e-27	1.74819e-25	TNFRSF4
ENSG00000221869	1.08024	8.46122e-27	1.76592e-25	CEBPD
ENSG00000280392	1.9179	8.49478e-27	1.77217e-25	AC007496.3
ENSG00000237336	4.02203	8.52008e-27	1.77669e-25	AL445489.1
ENSG00000238198	1.05316	8.60407e-27	1.79345e-25	AL357055.3
ENSG00000200785	3.18231	8.61505e-27	1.79498e-25	SNORD8
ENSG00000269653	1.37913	8.81331e-27	1.83551e-25	AC011479.3
ENSG00000258917	1.89877	8.88803e-27	1.85029e-25	ZMYND19P1
ENSG00000113525	1.72676	9.24756e-27	1.9227e-25	IL5
ENSG00000253536	4.25654	9.45426e-27	1.96318e-25	AC138832.1
ENSG00000225751	1.94868	9.55507e-27	1.98328e-25	AC087501.1
ENSG00000240198	4.2919	1.03097e-26	2.13721e-25	ARHGEF3-AS1
ENSG00000272137	1.46091	1.0508e-26	2.1765e-25	AL451064.1
ENSG00000261195	1.53636	1.05447e-26	2.18317e-25	AC027130.1
ENSG00000226520	3.41739	1.05618e-26	2.18579e-25	KIRREL1-IT1
ENSG00000274341	1.18492	1.0823e-26	2.2389e-25	AC005899.6
ENSG00000224019	2.13781	1.12134e-26	2.3187e-25	RPL21P32
ENSG00000281920	1.29488	1.12716e-26	2.32976e-25	AC007389.5
ENSG00000278829	1.92626	1.16053e-26	2.39672e-25	AC099811.5
ENSG00000273972	1.24655	1.24372e-26	2.56422e-25	AC068722.2
ENSG00000228686	1.17056	1.26317e-26	2.60213e-25	AL590723.1
ENSG00000229820	2.7524	1.27077e-26	2.61668e-25	CR391992.1
ENSG00000279283	1.26572	1.33533e-26	2.74618e-25	AC131009.4
ENSG00000265100	1.03185	1.36177e-26	2.7994e-25	AC005332.1
ENSG00000223692	2.04859	1.41968e-26	2.91563e-25	DIP2A-IT1
ENSG00000269950	3.40694	1.43749e-26	2.9489e-25	AP000962.1
ENSG00000213197	1.79841	1.47804e-26	3.03081e-25	AC012066.1
ENSG00000236576	3.76637	1.50094e-26	3.0752e-25	AC241520.1
ENSG00000260689	1.53807	1.52635e-26	3.12468e-25	HNRNPA3P11
ENSG00000275017	1.81021	1.61901e-26	3.3116e-25	AL353748.2
ENSG00000266987	2.48451	1.62534e-26	3.32318e-25	AC104984.6
ENSG00000240328	3.25733	1.62765e-26	3.32651e-25	AC091805.1
ENSG00000230459	3.68541	1.64542e-26	3.36143e-25	AC060773.1
ENSG00000264630	4.563	1.64754e-26	3.36436e-25	PRKCA-AS1
ENSG00000271137	3.4124	1.68613e-26	3.43748e-25	AC006254.3
ENSG00000230221	1.82716	1.68545e-26	3.43748e-25	AL157384.1
ENSG00000180846	1.57307	1.72647e-26	3.51679e-25	CSNK1G2-AS1
ENSG00000270562	1.01698	1.75287e-26	3.56849e-25	AC097634.1
ENSG00000249192	1.8435	1.7533e-26	3.56849e-25	MTND3P25
ENSG00000243423	2.11633	1.76029e-26	3.58125e-25	AC004223.1
ENSG00000278588	2.24754	1.76927e-26	3.59803e-25	HIST1H2BI
ENSG00000274159	1.65757	1.77105e-26	3.60015e-25	AL133243.1
ENSG00000115474	1.91988	1.77981e-26	3.61648e-25	KCNJ13
ENSG00000272321	1.9425	1.82147e-26	3.69959e-25	AP003355.2
ENSG00000242252	1.11735	1.83127e-26	3.71643e-25	BGLAP
ENSG00000268051	2.91568	1.85589e-26	3.7633e-25	AC008395.1
ENSG00000269172	2.11835	1.8635e-26	3.77718e-25	AC011443.1
ENSG00000249140	1.97419	1.87397e-26	3.79683e-25	PRDX2P3
ENSG00000229497	2.21913	1.87657e-26	3.80053e-25	AC005189.1
ENSG00000267563	3.42399	1.88804e-26	3.8222e-25	AC011471.2
ENSG00000254522	3.15917	1.8901e-26	3.8248e-25	AP001767.1
ENSG00000231104	1.74926	1.89487e-26	3.83287e-25	AC022395.1
ENSG00000227227	2.30704	1.89886e-26	3.83936e-25	AC017101.1
ENSG00000222020	1.06787	1.93619e-26	3.91163e-25	AC062017.1
ENSG00000227705	2.96352	1.95955e-26	3.95721e-25	AL391097.2
ENSG00000208308	4.14923	1.9668e-26	3.9702e-25	SNORA40B
ENSG00000256108	2.34473	1.97231e-26	3.97969e-25	AC135586.1
ENSG00000235299	1.9204	1.98919e-26	4.01212e-25	MRPL53P1
ENSG00000202417	3.79277	1.99732e-26	4.02687e-25	RF00019
ENSG00000267136	1.61121	1.99979e-26	4.0302e-25	AP005131.1
ENSG00000229119	1.27577	2.11569e-26	4.25505e-25	AC026403.1
ENSG00000271382	1.37778	2.17717e-26	4.37513e-25	AC012464.3
ENSG00000200651	1.81592	2.1783e-26	4.37561e-25	RF00019
ENSG00000167476	1.62247	2.1959e-26	4.40738e-25	JSRP1
ENSG00000262759	2.88941	2.19561e-26	4.40738e-25	MRPS21P9
ENSG00000233025	1.4109	2.20065e-26	4.41511e-25	CRYZP1
ENSG00000232788	1.18588	2.24821e-26	4.5087e-25	AC078883.3
ENSG00000252118	2.96722	2.3138e-26	4.63834e-25	RNU6ATAC39P
ENSG00000103253	1.13775	2.34395e-26	4.69496e-25	HAGHL
ENSG00000231739	2.2623	2.41769e-26	4.84068e-25	GAPDHP59
ENSG00000234943	2.47333	2.41951e-26	4.84236e-25	AC092839.2
ENSG00000267366	1.35977	2.42189e-26	4.84515e-25	AP005131.2
ENSG00000236838	2.44146	2.43348e-26	4.86439e-25	AC090617.2
ENSG00000275476	1.17635	2.43701e-26	4.86947e-25	AC009318.4
ENSG00000280152	1.05914	2.49624e-26	4.98176e-25	AC009078.3
ENSG00000225408	1.42985	2.5645e-26	5.11177e-25	AL136980.1
ENSG00000222810	2.91671	2.5805e-26	5.14158e-25	RNU2-68P
ENSG00000257376	1.26083	2.60051e-26	5.17726e-25	AC079601.2
ENSG00000273017	1.07304	2.59953e-26	5.17726e-25	AP000240.1
ENSG00000201592	3.11144	2.67661e-26	5.32231e-25	RF00494
ENSG00000078795	1.13949	2.7316e-26	5.42946e-25	PKD2L2
ENSG00000241409	3.46223	2.7508e-26	5.46542e-25	AC064852.1
ENSG00000214745	2.65424	2.80408e-26	5.56678e-25	AL391419.1
ENSG00000224895	3.9365	2.81075e-26	5.57776e-25	VPS26BP1
ENSG00000229048	2.03583	2.81869e-26	5.59126e-25	DUTP1
ENSG00000163815	1.10392	2.88815e-26	5.72444e-25	CLEC3B
ENSG00000142552	1.06199	2.89012e-26	5.72604e-25	RCN3
ENSG00000244060	2.05791	2.90818e-26	5.7595e-25	RPS2P41
ENSG00000265337	3.52634	2.98114e-26	5.89452e-25	AC079336.3
ENSG00000269967	1.34918	2.99775e-26	5.92261e-25	AL136115.2
ENSG00000202260	3.35998	3.0321e-26	5.98807e-25	RN7SKP69
ENSG00000268707	1.25934	3.03528e-26	5.99193e-25	AL158151.4
ENSG00000252994	2.9814	3.05327e-26	6.02503e-25	RNU6-1231P
ENSG00000221510	3.00116	3.11178e-26	6.13558e-25	MIR548O
ENSG00000273319	1.80073	3.12851e-26	6.16609e-25	AC058791.1
ENSG00000256972	3.14415	3.19987e-26	6.30422e-25	AP000462.3
ENSG00000235145	1.84285	3.28447e-26	6.46055e-25	RPSAP16
ENSG00000273451	1.78004	3.3008e-26	6.49007e-25	AL031666.3
ENSG00000224593	3.61138	3.43367e-26	6.74325e-25	AC092427.1
ENSG00000277795	1.52531	3.49332e-26	6.85767e-25	AC244517.3
ENSG00000262339	2.04439	3.55801e-26	6.97909e-25	AC130371.1
ENSG00000237774	1.0747	3.56023e-26	6.98066e-25	AC126615.1
ENSG00000227017	1.46305	3.64853e-26	7.14314e-25	AC007036.1
ENSG00000241429	1.12849	3.68697e-26	7.21193e-25	EEF1A1P25
ENSG00000178860	1.02637	3.74593e-26	7.32434e-25	MSC
ENSG00000233061	2.59512	4.0739e-26	7.95614e-25	TTLL7-IT1
ENSG00000268941	1.09698	4.09256e-26	7.98942e-25	LINC01711
ENSG00000265128	3.9932	4.09998e-26	8.00072e-25	AC016866.2
ENSG00000101405	1.4523	4.25249e-26	8.28849e-25	OXT
ENSG00000279616	2.3023	4.30836e-26	8.38741e-25	AL096817.1
ENSG00000229990	1.91255	4.35534e-26	8.47552e-25	AC022400.2
ENSG00000254732	1.31957	4.3935e-26	8.5464e-25	AP001931.1
ENSG00000259212	1.42345	4.42168e-26	8.59444e-25	AC103739.1
ENSG00000174788	1.50119	4.52206e-26	8.78262e-25	PCP2
ENSG00000270702	2.12116	4.63564e-26	8.99609e-25	AC073657.2
ENSG00000261024	2.28337	4.72635e-26	9.16853e-25	AL078644.1
ENSG00000274737	1.2997	4.74445e-26	9.20001e-25	AC004466.2
ENSG00000231148	3.89498	4.75481e-26	9.21647e-25	HMGB1P7
ENSG00000276545	1.51754	4.75889e-26	9.22074e-25	PCDHGB9P
ENSG00000242888	2.463	4.8864e-26	9.46035e-25	AL133368.1
ENSG00000270706	1.46218	4.90889e-26	9.50016e-25	PRMT1P1
ENSG00000231357	3.01797	5.02549e-26	9.71818e-25	AC006028.1
ENSG00000279589	1.80454	5.02852e-26	9.72022e-25	AC079416.2
ENSG00000260428	1.32669	5.03207e-26	9.72327e-25	SCX
ENSG00000276393	3.64371	5.1458e-26	9.93132e-25	AC105429.2
ENSG00000279098	2.33842	5.19809e-26	1.00283e-24	AC097460.3
ENSG00000235782	1.91961	5.23532e-26	1.00922e-24	AL031429.1
ENSG00000271410	3.08102	5.30734e-26	1.02271e-24	AC020728.1
ENSG00000234031	1.2781	5.33322e-26	1.02729e-24	RPS3AP44
ENSG00000267044	1.94356	5.37135e-26	1.03423e-24	AC005757.1
ENSG00000278818	3.64024	5.53169e-26	1.06469e-24	RF00017
ENSG00000278570	1.40381	5.58715e-26	1.07472e-24	NR2E3
ENSG00000228169	1.43765	5.58817e-26	1.07472e-24	PPIAP19
ENSG00000279334	3.15488	5.64993e-26	1.08617e-24	AC073592.6
ENSG00000248758	2.34175	5.65741e-26	1.08718e-24	AC008883.1
ENSG00000225338	1.09633	5.67602e-26	1.09034e-24	RPL23AP18
ENSG00000252355	1.5854	5.68367e-26	1.09138e-24	RN7SKP287
ENSG00000225282	1.67878	5.73277e-26	1.10038e-24	AP000350.2
ENSG00000276174	1.28797	5.84623e-26	1.12172e-24	AC087683.2
ENSG00000274290	1.39197	5.94809e-26	1.13949e-24	HIST1H2BE
ENSG00000212535	3.34574	6.01229e-26	1.15134e-24	RNU6-808P
ENSG00000234118	1.0824	6.08814e-26	1.16541e-24	RPL13AP6
ENSG00000212175	1.37415	6.18121e-26	1.18277e-24	RF00586
ENSG00000260862	3.02522	6.33337e-26	1.21099e-24	AC099506.1
ENSG00000239317	2.23635	6.36889e-26	1.21679e-24	AC091959.1
ENSG00000270690	1.95167	6.44485e-26	1.23082e-24	AC105129.3
ENSG00000261537	2.32027	6.49501e-26	1.23992e-24	AC027279.2
ENSG00000265713	2.53212	6.50163e-26	1.2407e-24	AC023389.2
ENSG00000279340	3.03324	6.59215e-26	1.25749e-24	AC090617.7
ENSG00000254495	1.8923	6.93974e-26	1.32328e-24	AP000487.2
ENSG00000255081	3.41591	7.08616e-26	1.35016e-24	AP003168.2
ENSG00000235975	3.00441	7.10014e-26	1.3523e-24	Z83313.1
ENSG00000215208	2.3285	7.2471e-26	1.37975e-24	KRT18P60
ENSG00000268938	1.3069	7.433e-26	1.41405e-24	AC005387.1
ENSG00000127362	2.0634	7.53067e-26	1.43208e-24	TAS2R3
ENSG00000229127	1.01955	7.54165e-26	1.43361e-24	AC007038.1
ENSG00000214353	1.26796	7.59109e-26	1.44245e-24	VAC14-AS1
ENSG00000231105	1.07213	7.85117e-26	1.48956e-24	AL031728.1
ENSG00000206715	2.91421	7.8532e-26	1.48956e-24	RNU6-444P
ENSG00000253054	3.29367	7.85412e-26	1.48956e-24	RNU7-77P
ENSG00000249180	2.07063	7.95351e-26	1.50725e-24	AC020900.1
ENSG00000267196	2.85483	7.97678e-26	1.51108e-24	AC091044.1
ENSG00000202392	2.53918	8.09591e-26	1.53305e-24	RN7SKP292
ENSG00000254884	2.02805	8.36204e-26	1.58223e-24	PRR13P2
ENSG00000183171	1.34594	8.54049e-26	1.61476e-24	BX322650.1
ENSG00000272733	1.14016	8.78248e-26	1.65987e-24	AP000345.2
ENSG00000255471	1.03999	8.86325e-26	1.67449e-24	AP001528.2
ENSG00000226874	1.36075	9.00801e-26	1.70054e-24	AC005154.2
ENSG00000189045	1.06839	9.20898e-26	1.73715e-24	ANKDD1B
ENSG00000253406	2.25869	9.24498e-26	1.74327e-24	AC012613.2
ENSG00000212588	1.13362	9.33463e-26	1.75883e-24	SNORA26
ENSG00000230470	2.18596	9.52335e-26	1.79301e-24	AL078645.1
ENSG00000231549	1.71881	9.72835e-26	1.83091e-24	ATP5MDP1
ENSG00000265908	1.66932	9.91876e-26	1.86389e-24	AC024267.5
ENSG00000258454	1.22939	1.02545e-25	1.92625e-24	AC016526.2
ENSG00000255886	2.8252	1.0326e-25	1.93894e-24	AC020611.2
ENSG00000229327	4.3133	1.03615e-25	1.94487e-24	AL391839.1
ENSG00000259654	1.40278	1.07057e-25	2.0084e-24	AC115102.1
ENSG00000278275	2.48523	1.0933e-25	2.049e-24	AC103705.1
ENSG00000232131	3.84601	1.10466e-25	2.06951e-24	NCOA7-AS1
ENSG00000278231	1.18838	1.11645e-25	2.09082e-24	AL133342.1
ENSG00000244286	1.99368	1.11878e-25	2.09438e-24	ITGB5-AS1
ENSG00000248979	2.36034	1.16772e-25	2.18432e-24	LAMTOR3P2
ENSG00000240350	1.20455	1.17612e-25	2.1992e-24	AC017002.3
ENSG00000265494	3.23751	1.18014e-25	2.20588e-24	AC005304.2
ENSG00000276809	1.31667	1.22781e-25	2.29412e-24	AL138955.1
ENSG00000269102	1.2465	1.27394e-25	2.3785e-24	AC010320.3
ENSG00000259458	2.74181	1.2778e-25	2.3848e-24	AC100839.1
ENSG00000162630	1.44434	1.30019e-25	2.42293e-24	B3GALT2
ENSG00000264529	2.62916	1.30239e-25	2.42611e-24	AC006270.2
ENSG00000248155	3.9028	1.39806e-25	2.60137e-24	CR545473.1
ENSG00000240925	3.86694	1.41228e-25	2.62583e-24	RPS20P31
ENSG00000241007	1.71055	1.43729e-25	2.67133e-24	SEPT7P6
ENSG00000234632	2.80668	1.45431e-25	2.70093e-24	NECAP1P2
ENSG00000241556	1.06953	1.47918e-25	2.74608e-24	AC018475.1
ENSG00000235880	4.22017	1.50503e-25	2.79301e-24	AL158832.1
ENSG00000270739	2.60047	1.51262e-25	2.80604e-24	AC090953.1
ENSG00000225703	2.66004	1.54837e-25	2.86912e-24	AC114737.1
ENSG00000167992	1.05259	1.60147e-25	2.9664e-24	VWCE
[truncated: 8,800 more rows]

## Sheet: RPA2
Differential changes for RPA2
High expression in Q1 (low RPA2 tumours) or low expression in Q4							Low expression in Q1 or High expression in Q4
Ensembl ID	log2FoldChange	pvalue	padj	Gene symbol			Ensembl ID	log2FoldChange	pvalue	padj	Gene symbol
ENSG00000148584	1.47193	4.25207e-18	6.60279e-17	A1CF			ENSG00000100604	-4.10291	6.42434e-40	6.38545e-38	CHGA
ENSG00000250420	1.00811	5.11251e-05	0.000194594	AACSP1			ENSG00000101292	-2.78217	1.68026e-12	1.63562e-11	PROKR2
ENSG00000114771	1.12617	4.54955e-06	2.08622e-05	AADAC			ENSG00000121351	-2.67629	1.81088e-05	7.47519e-05	IAPP
ENSG00000197953	3.03807	1.70911e-19	2.96502e-18	AADACL2			ENSG00000156219	-2.45083	7.8987e-20	1.411e-18	ART3
ENSG00000188984	1.98643	2.40829e-07	1.33643e-06	AADACL3			ENSG00000181617	-2.39374	5.67005e-18	8.71466e-17	FDCSP
ENSG00000240602	1.38028	8.60421e-14	9.34363e-13	AADACP1			ENSG00000261675	-2.26414	1.33543e-08	8.6395e-08	AL022313.4
ENSG00000231749	2.34838	2.02501e-26	5.91483e-25	ABCA9-AS1			ENSG00000280147	-2.24768	4.01202e-09	2.77029e-08	AC084026.3
ENSG00000023839	1.0135	1.03413e-12	1.0264e-11	ABCC2			ENSG00000147381	-2.22039	1.16163e-05	4.95807e-05	MAGEA4
ENSG00000223882	1.92705	1.06576e-19	1.87873e-18	ABCC5-AS1			ENSG00000157851	-2.16149	1.38894e-13	1.48781e-12	DPYSL5
ENSG00000264031	1.10753	0.00307405	0.00798032	ABHD15-AS1			ENSG00000112280	-2.1366	1.72611e-18	2.75051e-17	COL9A1
ENSG00000271484	2.41089	1.1184e-15	1.43169e-14	ABI1P1			ENSG00000259094	-2.11641	3.38445e-06	1.58505e-05	AC013457.1
ENSG00000174429	1.31919	3.50543e-12	3.31308e-11	ABRA			ENSG00000277748	-2.10024	9.09986e-07	4.65363e-06	AC006262.4
ENSG00000250496	2.29082	2.44627e-09	1.73318e-08	ABT1P1			ENSG00000264464	-2.08921	1.12038e-06	5.63495e-06	AC091170.1
ENSG00000223665	2.23997	4.04454e-10	3.11912e-09	AC000058.1			ENSG00000196361	-2.08327	1.76701e-21	3.6188e-20	ELAVL3
ENSG00000230194	1.32734	0.12815	0.196609	AC000081.1			ENSG00000162992	-1.98105	0.000548323	0.00169831	NEUROD1
ENSG00000236340	1.84012	0.0713728	0.121977	AC000099.1			ENSG00000212899	-1.91557	1.67437e-06	8.23356e-06	KRTAP3-3
ENSG00000243107	1.78416	2.06166e-47	4.76828e-45	AC000120.1			ENSG00000072041	-1.82832	2.39416e-10	1.89684e-09	SLC6A15
ENSG00000230820	1.43331	0.397321	0.479058	AC000362.1			ENSG00000071991	-1.80808	5.02572e-09	3.42939e-08	CDH19
ENSG00000227249	2.13413	0.169581	0.24663	AC000374.1			ENSG00000242963	-1.7891	0.000974449	0.00285301	AC026336.1
ENSG00000272330	2.1222	2.06877e-24	5.19156e-23	AC002044.1			ENSG00000123576	-1.76188	0.00107387	0.00311322	ESX1
ENSG00000279591	1.86101	1.09325e-32	5.44439e-31	AC002044.2			ENSG00000180537	-1.75084	4.49627e-22	9.65204e-21	RNF182
ENSG00000280092	2.71611	1.40583e-26	4.1491e-25	AC002044.3			ENSG00000148798	-1.73975	2.72699e-13	2.8488e-12	INA
ENSG00000234459	1.4612	1.42167e-18	2.27823e-17	AC002064.2			ENSG00000166396	-1.72869	4.69569e-16	6.20592e-15	SERPINB7
ENSG00000237813	1.19708	1.24738e-11	1.11955e-10	AC002066.1			ENSG00000198028	-1.71408	9.95589e-11	8.16481e-10	ZNF560
ENSG00000235639	1.35975	0.276041	0.361514	AC002069.1			ENSG00000211661	-1.70112	1.73802e-08	1.10758e-07	IGLV3-22
ENSG00000271366	1.04902	1.1136e-21	2.32013e-20	AC002128.2			ENSG00000186844	-1.66285	0.277223	0.362736	LCE1A
ENSG00000259242	1.37812	2.82548e-13	2.94466e-12	AC002306.1			ENSG00000240280	-1.66141	1.00142e-11	9.07602e-11	TCAM1P
ENSG00000258240	1.85619	1.81064e-12	1.75791e-11	AC002351.1			ENSG00000141639	-1.64721	2.47296e-12	2.37128e-11	MAPK4
ENSG00000232392	3.12771	1.6752e-08	1.06981e-07	AC002366.1			ENSG00000133863	-1.64183	5.01643e-07	2.6657e-06	TEX15
ENSG00000228341	4.6417	5.08956e-19	8.48971e-18	AC002381.1			ENSG00000227687	-1.61767	0.0124501	0.0273064	AL713965.1
ENSG00000230941	1.09246	0.325636	0.410863	AC002386.1			ENSG00000152192	-1.59869	2.11904e-06	1.02472e-05	POU4F1
ENSG00000261528	1.96239	5.77279e-30	2.28946e-28	AC002400.1			ENSG00000187715	-1.58188	1.44621e-11	1.29054e-10	KBTBD12
ENSG00000236472	1.11149	8.62338e-11	7.11569e-10	AC002401.1			ENSG00000223784	-1.57632	1.12233e-06	5.64413e-06	LINP1
ENSG00000275025	1.14959	5.87815e-13	5.94575e-12	AC002401.3			ENSG00000109205	-1.56975	4.82756e-09	3.30355e-08	ODAM
ENSG00000231153	3.11416	0.00389261	0.00983054	AC002429.1			ENSG00000229967	-1.56373	0.0341475	0.065333	AF274855.1
ENSG00000236197	1.71644	7.74125e-10	5.81615e-09	AC002429.2			ENSG00000164326	-1.56235	0.00320931	0.00828584	CARTPT
ENSG00000223646	1.03725	0.058393	0.103132	AC002463.1			ENSG00000230257	-1.5583	2.06932e-07	1.15876e-06	NFE4
ENSG00000238202	1.08144	0.0355561	0.0676567	AC002465.1			ENSG00000166862	-1.54386	5.0454e-07	2.6799e-06	CACNG2
ENSG00000238033	1.17346	3.40538e-05	0.000133755	AC002480.4			ENSG00000005513	-1.52228	1.0667e-14	1.25252e-13	SOX8
ENSG00000214111	1.05812	0.000943932	0.00277159	AC002504.1			ENSG00000196091	-1.50214	3.08234e-09	2.15432e-08	MYBPC1
ENSG00000259810	1.04061	2.51692e-13	2.64197e-12	AC002519.1			ENSG00000221887	-1.48996	2.54054e-20	4.72247e-19	HMSD
ENSG00000279067	1.68599	1.25636e-07	7.23568e-07	AC002540.1			ENSG00000150361	-1.48099	0.0107383	0.0239563	KLHL1
ENSG00000227532	2.57195	1.16203e-09	8.54117e-09	AC002542.1			ENSG00000213908	-1.46457	0.00292327	0.00762263	CYP2A7P1
ENSG00000235945	3.64382	5.50584e-51	2.13604e-48	AC002543.1			ENSG00000259374	-1.4634	2.45922e-08	1.54225e-07	NDUFB4P11
ENSG00000261312	1.04126	3.01167e-06	1.41986e-05	AC002550.1			ENSG00000184905	-1.45848	1.02519e-14	1.20525e-13	TCEAL2
ENSG00000261736	2.25298	4.11393e-29	1.51887e-27	AC002551.1			ENSG00000215397	-1.45158	0.000343856	0.00111288	SCRT2
ENSG00000239291	1.43653	9.29079e-26	2.57907e-24	AC002558.1			ENSG00000253164	-1.45063	4.72194e-06	2.16074e-05	AC023403.1
ENSG00000261872	2.50059	4.22342e-32	1.9978e-30	AC002558.2			ENSG00000081985	-1.44116	7.98757e-15	9.52077e-14	IL12RB2
ENSG00000262265	3.17944	1.58489e-43	2.38263e-41	AC002558.3			ENSG00000223350	-1.42171	2.79897e-10	2.20196e-09	IGLV9-49
ENSG00000267005	1.3332	3.82066e-12	3.59266e-11	AC002984.1			ENSG00000229520	-1.4213	0.061019	0.107079	LINC00404
ENSG00000276391	1.01944	0.0864746	0.142966	AC003001.2			ENSG00000143452	-1.40878	5.14549e-07	2.72885e-06	HORMAD1
ENSG00000262011	1.29481	0.167522	0.24419	AC003009.1			ENSG00000166006	-1.40744	9.71453e-05	0.000351012	KCNC2
ENSG00000233535	1.21134	0.000149784	0.000522338	AC003035.2			ENSG00000095777	-1.40138	9.52331e-14	1.03231e-12	MYO3A
ENSG00000234358	3.8963	1.19377e-38	1.02369e-36	AC003080.1			ENSG00000255974	-1.39029	4.80019e-07	2.5587e-06	CYP2A6
ENSG00000234826	1.80254	1.34171e-05	5.67184e-05	AC003084.1			ENSG00000198889	-1.37766	0.00151722	0.00424849	DCAF12L1
ENSG00000228768	2.15673	1.40482e-23	3.31282e-22	AC003101.1			ENSG00000249436	-1.3706	2.4834e-05	9.99406e-05	AC008780.2
ENSG00000279159	1.48447	9.64911e-53	4.69665e-50	AC003681.1			ENSG00000138083	-1.36174	6.68226e-09	4.49034e-08	SIX3
ENSG00000232821	1.23583	1.13269e-17	1.70017e-16	AC003986.2			ENSG00000186897	-1.35771	1.33329e-10	1.08144e-09	C1QL4
ENSG00000227948	4.80328	1.76073e-36	1.23347e-34	AC003989.1			ENSG00000166091	-1.34676	3.65494e-09	2.5372e-08	CMTM5
ENSG00000243621	4.93014	1.10659e-27	3.66126e-26	AC003989.2			ENSG00000189182	-1.33894	6.5199e-05	0.000243292	KRT77
ENSG00000237903	1.42619	2.30311e-24	5.75861e-23	AC004000.1			ENSG00000104112	-1.33751	8.45745e-11	6.98597e-10	SCG3
ENSG00000279043	2.66356	1.31656e-07	7.5634e-07	AC004014.2			ENSG00000261175	-1.33164	1.83465e-07	1.03276e-06	LINC02188
ENSG00000228751	1.23317	6.4861e-05	0.000242107	AC004022.1			ENSG00000070193	-1.33131	1.87255e-09	1.34371e-08	FGF10
ENSG00000248984	2.09698	0.00475825	0.0117303	AC004054.1			ENSG00000163982	-1.331	0.0200878	0.0413844	OTOP1
ENSG00000250670	1.73546	7.87218e-08	4.64329e-07	AC004063.1			ENSG00000271776	-1.32628	0.0121089	0.0266296	AL445209.1
ENSG00000216425	1.0346	4.44314e-07	2.37787e-06	AC004066.1			ENSG00000275216	-1.32398	0.00597049	0.0143239	AL161431.1
ENSG00000251473	1.11573	0.0261586	0.0520392	AC004069.2			ENSG00000189001	-1.32392	4.90182e-07	2.60825e-06	SBSN
ENSG00000267592	1.39485	4.8783e-12	4.53927e-11	AC004134.1			ENSG00000163092	-1.31733	1.3889e-05	5.85332e-05	XIRP2
ENSG00000262099	1.07492	0.00486868	0.0119747	AC004148.1			ENSG00000225537	-1.31242	0.000154171	0.000536113	AC073325.1
ENSG00000260664	1.20687	1.02024e-05	4.39357e-05	AC004158.1			ENSG00000139515	-1.30648	0.00581529	0.0140008	PDX1
ENSG00000230435	1.01635	4.96991e-12	4.62135e-11	AC004160.2			ENSG00000174607	-1.30443	1.34266e-10	1.08868e-09	UGT8
ENSG00000257494	2.95281	1.45041e-14	1.68052e-13	AC004217.1			ENSG00000173237	-1.28915	0.000297033	0.000975385	C11orf86
ENSG00000257658	3.82223	1.01813e-18	1.65192e-17	AC004217.2			ENSG00000197838	-1.26854	1.09189e-05	4.682e-05	CYP2A13
ENSG00000243423	1.95591	4.58816e-22	9.83613e-21	AC004223.1			ENSG00000142449	-1.26403	2.93348e-09	2.05745e-08	FBN3
ENSG00000267457	1.95227	7.91397e-34	4.34609e-32	AC004223.2			ENSG00000236452	-1.26212	1.76223e-06	8.63648e-06	AC123023.1
ENSG00000275936	1.39281	4.41023e-22	9.48427e-21	AC004263.1			ENSG00000130294	-1.25732	4.42465e-07	2.36874e-06	KIF1A
ENSG00000236414	1.09246	0.369012	0.452387	AC004415.1			ENSG00000258910	-1.25009	6.61388e-06	2.95042e-05	LINC01956
ENSG00000274737	1.15168	1.44453e-20	2.73375e-19	AC004466.2			ENSG00000144227	-1.24377	3.69191e-07	1.99959e-06	NXPH2
ENSG00000275194	1.70915	0.04396	0.0810542	AC004467.1			ENSG00000155622	-1.24156	0.0157075	0.0334666	XAGE2
ENSG00000237019	1.13523	0.342601	0.427037	AC004470.1			ENSG00000236311	-1.2368	6.75106e-06	3.00772e-05	TLX1NB
ENSG00000228944	1.11773	0.0410515	0.07648	AC004485.1			ENSG00000164458	-1.2248	0.0072972	0.0171017	TBXT
ENSG00000267122	1.22938	6.24988e-17	8.85085e-16	AC004490.1			ENSG00000269745	-1.22197	0.023355	0.047182	AC006262.3
ENSG00000279996	3.8058	3.533e-35	2.17065e-33	AC004491.1			ENSG00000112238	-1.2092	0.00718439	0.0168636	PRDM13
ENSG00000272072	1.0145	4.19421e-27	1.30175e-25	AC004492.1			ENSG00000168875	-1.20491	0.0278015	0.0548134	SOX14
ENSG00000262623	1.32785	7.99716e-11	6.62168e-10	AC004584.2			ENSG00000269404	-1.19821	2.8968e-10	2.27298e-09	SPIB
ENSG00000263120	1.42504	7.48077e-23	1.6864e-21	AC004584.3			ENSG00000177359	-1.19664	2.104e-09	1.50129e-08	AC024940.2
ENSG00000279775	2.18473	3.5478e-08	2.18197e-07	AC004585.2			ENSG00000273274	-1.19008	2.28388e-09	1.62386e-08	ZBTB8B
ENSG00000235669	3.05501	5.84898e-16	7.66694e-15	AC004593.1			ENSG00000107807	-1.18891	2.24067e-05	9.09712e-05	TLX1
ENSG00000240499	2.06835	2.96549e-45	5.48696e-43	AC004594.1			ENSG00000155511	-1.18098	2.73514e-06	1.29865e-05	GRIA1
ENSG00000267304	1.67204	4.99961e-14	5.54313e-13	AC004637.1			ENSG00000107295	-1.18097	7.50247e-09	5.00584e-08	SH3GL2
ENSG00000249028	3.79436	8.06186e-58	6.46387e-55	AC004672.1			ENSG00000225194	-1.17825	6.63769e-09	4.46226e-08	LINC00092
ENSG00000267285	3.5334	5.76868e-27	1.76873e-25	AC004672.2			ENSG00000165621	-1.17606	1.51746e-08	9.7594e-08	OXGR1
ENSG00000279653	1.16405	1.73547e-20	3.25871e-19	AC004678.2			ENSG00000229544	-1.17078	0.000125406	0.000443306	NKX1-2
ENSG00000241345	1.09736	0.0279305	0.0550271	AC004690.2			ENSG00000218565	-1.16948	2.55123e-08	1.59517e-07	AL592429.1
ENSG00000229263	2.04759	1.03946e-24	2.67121e-23	AC004691.1			ENSG00000180318	-1.16821	3.16883e-06	1.48943e-05	ALX1
ENSG00000228680	2.686	2.18355e-06	1.0535e-05	AC004692.2			ENSG00000102243	-1.15952	2.73794e-05	0.000109288	VGLL1
ENSG00000276578	1.06497	1.77516e-11	1.56981e-10	AC004696.1			ENSG00000213130	-1.15879	1.68736e-05	7.005e-05	EEF1DP5
ENSG00000279405	1.38469	1.14707e-11	1.03318e-10	AC004696.2			ENSG00000144891	-1.15342	1.16125e-07	6.70799e-07	AGTR1
ENSG00000263494	2.9758	2.37611e-08	1.49324e-07	AC004702.1			ENSG00000167755	-1.15216	4.34879e-06	1.99969e-05	KLK6
ENSG00000234203	1.03594	2.1218e-15	2.65886e-14	AC004771.2			ENSG00000168243	-1.14958	1.73074e-08	1.10308e-07	GNG4
ENSG00000272203	1.12287	1.31761e-05	5.5788e-05	AC004775.1			ENSG00000095713	-1.14778	1.49334e-11	1.32963e-10	CRTAC1
ENSG00000226138	1.22613	1.14581e-11	1.03224e-10	AC004801.1			ENSG00000277764	-1.14529	8.75138e-07	4.48591e-06	RF02272
ENSG00000270870	1.9338	4.98514e-07	2.64995e-06	AC004805.2			ENSG00000146013	-1.14324	3.28006e-08	2.02611e-07	GFRA3
ENSG00000271587	1.04136	0.000612615	0.00187991	AC004805.3			ENSG00000163735	-1.14226	3.09542e-07	1.69391e-06	CXCL5
ENSG00000280958	1.15888	0.205887	0.287398	AC004808.1			ENSG00000147256	-1.13776	0.000274512	0.000908498	ARHGAP36
ENSG00000281008	1.16494	0.00159855	0.00444747	AC004808.2			ENSG00000124159	-1.13203	6.99445e-09	4.68638e-08	MATN4
ENSG00000255575	1.82124	0.00128706	0.00366674	AC004812.1			ENSG00000267746	-1.12768	0.0317286	0.0614332	AC104985.1
ENSG00000258517	1.66081	0.000234453	0.000786528	AC004817.1			ENSG00000138684	-1.1249	3.14065e-05	0.000124066	IL21
ENSG00000269945	2.88958	2.11864e-20	3.95197e-19	AC004817.4			ENSG00000184388	-1.12329	0.0593881	0.104602	PABPC1L2B
ENSG00000228554	1.12175	9.24338e-22	1.93504e-20	AC004837.2			ENSG00000205846	-1.12299	8.90013e-08	5.21318e-07	CLEC6A
ENSG00000270729	1.26332	0.123664	0.191013	AC004853.1			ENSG00000224927	-1.11982	0.0013837	0.00391287	NDUFA5P10
ENSG00000259109	2.88706	1.39263e-11	1.24388e-10	AC004858.1			ENSG00000167531	-1.11869	0.069877	0.119881	LALBA
ENSG00000236274	3.9622	3.1147e-38	2.58343e-36	AC004865.1			ENSG00000137090	-1.11672	0.000284693	0.000938964	DMRT1
ENSG00000229192	1.05037	0.319474	0.404637	AC004870.3			ENSG00000280916	-1.11553	0.000331509	0.00107662	FOXCUT
ENSG00000213361	1.13048	8.91788e-12	8.11601e-11	AC004884.1			ENSG00000132975	-1.11351	2.34266e-05	9.47124e-05	GPR12
ENSG00000242154	1.31219	2.70336e-23	6.25845e-22	AC004884.2			ENSG00000146360	-1.11093	0.00157225	0.00438216	GPR6
ENSG00000271664	1.34277	3.96281e-32	1.87637e-30	AC004890.3			ENSG00000257743	-1.11038	1.47718e-07	8.43575e-07	MGAM2
ENSG00000238109	1.86236	8.32257e-42	1.02397e-39	AC004893.1			ENSG00000249557	-1.10309	0.253576	0.338525	HSPD1P15
ENSG00000236018	2.80738	7.82926e-50	2.56219e-47	AC004898.1			ENSG00000184368	-1.10274	1.99118e-09	1.42438e-08	MAP7D2
ENSG00000254850	1.50065	1.68874e-06	8.30169e-06	AC004923.2			ENSG00000081277	-1.09779	1.12884e-08	7.36939e-08	PKP1
ENSG00000228151	1.14029	2.32485e-08	1.46179e-07	AC004941.1			ENSG00000177414	-1.09064	0.0151713	0.0324476	UBE2U
ENSG00000259209	1.01233	1.13479e-17	1.70278e-16	AC004943.1			ENSG00000276405	-1.09025	3.08132e-09	2.15393e-08	TRBV13
ENSG00000222024	3.81189	3.14454e-05	0.000124206	AC004945.1			ENSG00000116031	-1.08936	4.14097e-11	3.52896e-10	CD207
ENSG00000224629	1.0535	1.18659e-14	1.3872e-13	AC004975.1			ENSG00000217236	-1.08361	0.000176279	0.000605949	SP9
ENSG00000227573	4.09146	1.63271e-21	3.35948e-20	AC004986.1			ENSG00000170099	-1.08328	0.000839987	0.00249702	SERPINA6
ENSG00000226522	1.64496	0.00421852	0.0105522	AC004994.1			ENSG00000159871	-1.08321	3.30232e-23	7.6121e-22	LYPD5
ENSG00000235573	1.35865	2.83024e-09	1.98998e-08	AC005005.2			ENSG00000121895	-1.07731	1.14144e-14	1.33539e-13	TMEM156
ENSG00000223831	1.09325	4.29854e-06	1.97923e-05	AC005006.1			ENSG00000163661	-1.07679	1.69392e-08	1.08105e-07	PTX3
ENSG00000270462	1.95297	1.82032e-41	2.14108e-39	AC005034.2			ENSG00000225107	-1.07644	2.04866e-05	8.37908e-05	AC092484.1
ENSG00000227331	2.0038	7.43449e-36	4.93312e-34	AC005042.1			ENSG00000102854	-1.07626	1.41176e-05	5.94118e-05	MSLN
ENSG00000228586	1.38734	0.00126471	0.00360906	AC005042.2			ENSG00000213218	-1.07409	0.0371455	0.0702365	CSH2
ENSG00000231675	1.2101	0.000323946	0.00105462	AC005042.3			ENSG00000203877	-1.07366	0.00429328	0.0107219	RIPPLY2
ENSG00000273055	1.04374	4.09846e-31	1.79078e-29	AC005046.1			ENSG00000223929	-1.07327	0.000119722	0.00042524	MIR4432HG
ENSG00000270764	4.20794	5.52054e-20	1.00029e-18	AC005070.1			ENSG00000176988	-1.06997	7.8183e-05	0.00028766	FMR1NB
ENSG00000271482	3.24297	3.50933e-30	1.41868e-28	AC005070.2			ENSG00000101425	-1.06859	1.95737e-07	1.09914e-06	BPI
ENSG00000272918	1.06747	1.0803e-30	4.52702e-29	AC005070.3			ENSG00000158164	-1.06601	4.65888e-10	3.57513e-09	TMSB15A
ENSG00000272219	3.11231	8.88861e-46	1.74532e-43	AC005072.1			ENSG00000164434	-1.06474	0.000285378	0.000940837	FABP7
ENSG00000271330	2.36716	0.0640554	0.111552	AC005084.1			ENSG00000198729	-1.06288	3.21384e-07	1.75472e-06	PPP1R14C
ENSG00000261535	1.83001	8.40081e-22	1.76634e-20	AC005086.1			ENSG00000268654	-1.06278	8.41154e-06	3.67901e-05	MIMT1
ENSG00000279724	1.72019	1.99232e-15	2.50247e-14	AC005086.2			ENSG00000187821	-1.06083	0.0232039	0.0469139	HELT
ENSG00000280004	2.19016	7.30993e-06	3.23752e-05	AC005086.3			ENSG00000235295	-1.05998	5.06425e-05	0.000192849	LINC01634
ENSG00000280404	2.31245	5.69161e-18	8.74222e-17	AC005086.4			ENSG00000198077	-1.05712	0.00038642	0.00123732	CYP2A7
ENSG00000278586	1.41073	0.00807031	0.0186743	AC005088.1			ENSG00000164841	-1.05348	6.30035e-09	4.24914e-08	TMEM74
ENSG00000259294	3.1198	8.06096e-36	5.31946e-34	AC005096.1			ENSG00000158477	-1.05342	1.40831e-07	8.06348e-07	CD1A
ENSG00000225286	1.47955	0.144221	0.216433	AC005105.1			ENSG00000233936	-1.05231	0.00802333	0.0185799	AL390778.2
ENSG00000248431	1.01838	0.0152045	0.0325086	AC005150.1			ENSG00000134827	-1.05145	1.73803e-05	7.20105e-05	TCN1
ENSG00000226874	1.28905	4.076e-23	9.3418e-22	AC005154.2			ENSG00000148604	-1.04697	0.000600943	0.0018469	RGR
ENSG00000227658	3.80436	3.05795e-08	1.89573e-07	AC005160.1			ENSG00000117322	-1.04415	9.09416e-06	3.95349e-05	CR2
ENSG00000229452	2.74712	9.24059e-07	4.72079e-06	AC005162.1			ENSG00000163064	-1.03602	3.41452e-07	1.85754e-06	EN1
ENSG00000233517	1.14085	1.58925e-10	1.28064e-09	AC005162.2			ENSG00000144119	-1.03453	0.000135991	0.000477821	C1QL2
ENSG00000271101	1.05026	0.357068	0.440878	AC005181.1			ENSG00000171195	-1.03293	0.0023731	0.00633815	MUC7
ENSG00000271500	2.78777	3.54172e-40	3.60978e-38	AC005183.1			ENSG00000139352	-1.03171	0.00172394	0.0047589	ASCL1
ENSG00000275212	1.18179	0.000489976	0.00153309	AC005186.1			ENSG00000271615	-1.03097	0.000250392	0.000834587	ACTG1P22
ENSG00000229497	1.9735	3.07223e-21	6.16586e-20	AC005189.1			ENSG00000254251	-1.03096	0.000464724	0.0014608	AC103770.1
ENSG00000266378	1.36893	6.87782e-16	8.974e-15	AC005224.3			ENSG00000164438	-1.0289	0.0480888	0.0875329	TLX3
ENSG00000258930	4.11514	4.07283e-26	1.16073e-24	AC005230.1			ENSG00000250431	-1.02717	0.0310675	0.0603133	AC105914.2
ENSG00000263648	1.15041	2.13462e-12	2.05957e-11	AC005244.1			ENSG00000111783	-1.02557	1.82978e-05	7.54222e-05	RFX4
ENSG00000267073	1.11328	0.0430247	0.0796069	AC005256.1			ENSG00000230223	-1.02295	0.115589	0.180923	ATXN8OS
ENSG00000279541	1.12355	2.37574e-26	6.89324e-25	AC005261.5			ENSG00000171487	-1.02046	0.000856701	0.00254043	NLRP5
ENSG00000267551	1.21856	2.97474e-22	6.44329e-21	AC005264.1			ENSG00000109158	-1.01128	0.000905828	0.00266932	GABRA4
ENSG00000280168	1.21013	1.40505e-14	1.62992e-13	AC005274.1			ENSG00000231106	-1.00857	4.17163e-08	2.54515e-07	LINC01436
ENSG00000233852	1.65988	3.78762e-13	3.90341e-12	AC005304.1			ENSG00000268601	-1.00508	9.7624e-19	1.58716e-17	AC115522.1
ENSG00000265494	3.48448	7.1168e-29	2.58782e-27	AC005304.2			ENSG00000101746	-1.00355	6.22781e-06	2.78854e-05	NOL4
ENSG00000266744	2.02557	2.63185e-21	5.3153e-20	AC005304.3			ENSG00000254256	-1.00274	0.0356394	0.0677831	RPSAP71
ENSG00000214970	1.16696	2.5051e-09	1.77147e-08	AC005323.1
ENSG00000272736	1.36902	1.17578e-09	8.63295e-09	AC005323.2
ENSG00000226744	2.09375	2.04561e-27	6.55619e-26	AC005326.1
ENSG00000267708	1.48273	1.83287e-29	6.95925e-28	AC005332.2
ENSG00000278255	4.65302	9.38889e-16	1.20897e-14	AC005344.1
ENSG00000248493	1.96467	5.50312e-08	3.30965e-07	AC005351.1
ENSG00000267623	1.26089	2.703e-07	1.49138e-06	AC005357.2
ENSG00000267159	1.09116	9.3603e-07	4.77666e-06	AC005379.1
ENSG00000275162	1.18967	2.95049e-13	3.06829e-12	AC005391.1
ENSG00000259079	3.50366	2.45431e-39	2.26187e-37	AC005476.1
ENSG00000258891	1.86575	7.81353e-47	1.66321e-44	AC005480.1
ENSG00000279461	1.75354	8.93997e-32	4.12344e-30	AC005480.2
ENSG00000278873	2.37163	1.97973e-13	2.09639e-12	AC005495.1
ENSG00000279599	1.03705	1.75924e-07	9.92745e-07	AC005514.1
ENSG00000270140	2.28637	2.08799e-32	1.01155e-30	AC005520.3
ENSG00000250614	2.46646	1.46694e-26	4.32151e-25	AC005522.1
ENSG00000234208	1.67931	4.05441e-12	3.79614e-11	AC005529.1
ENSG00000232006	1.07155	3.88428e-06	1.80142e-05	AC005537.1
ENSG00000228937	2.74861	4.76469e-12	4.43957e-11	AC005539.1
ENSG00000235852	1.24701	4.09254e-17	5.88227e-16	AC005540.1
ENSG00000237070	2.1866	5.86011e-22	1.24685e-20	AC005550.2
ENSG00000264174	1.14969	1.75828e-05	7.2743e-05	AC005552.1
ENSG00000261757	1.18952	2.82285e-10	2.21929e-09	AC005592.1
ENSG00000204990	2.18651	0.00453031	0.0112421	AC005692.1
ENSG00000261629	1.16698	0.277907	0.363404	AC005692.2
ENSG00000263708	4.26352	1.81084e-20	3.39361e-19	AC005695.2
ENSG00000267526	2.62442	1.30703e-27	4.2861e-26	AC005702.2
ENSG00000264044	1.54718	7.89039e-27	2.39183e-25	AC005726.2
ENSG00000225681	1.4626	0.138471	0.209505	AC005730.1
ENSG00000266126	1.71798	1.05875e-31	4.86467e-30	AC005730.3
ENSG00000263159	2.6014	1.94399e-11	1.71156e-10	AC005736.3
ENSG00000254099	1.25263	3.45533e-21	6.90019e-20	AC005740.3
ENSG00000266934	1.13356	1.15899e-17	1.73802e-16	AC005746.1
ENSG00000267131	1.64955	4.97343e-27	1.53272e-25	AC005746.2
ENSG00000273982	2.32028	5.89279e-26	1.65877e-24	AC005746.3
ENSG00000278925	1.07917	4.05429e-15	4.9641e-14	AC005753.1
ENSG00000267044	2.03632	9.69685e-28	3.23052e-26	AC005757.1
ENSG00000267630	1.76123	0.000444142	0.00140273	AC005758.1
ENSG00000226797	2.59152	5.65409e-38	4.54092e-36	AC005828.1
ENSG00000263501	4.37206	6.77856e-36	4.52283e-34	AC005828.2
ENSG00000271749	1.47875	6.59605e-19	1.08894e-17	AC005828.6
ENSG00000271919	3.34336	3.92375e-31	1.72069e-29	AC005828.7
ENSG00000277382	2.13722	4.8786e-22	1.04402e-20	AC005837.3
ENSG00000266538	2.00344	1.82735e-39	1.71696e-37	AC005838.2
ENSG00000267667	2.0972	9.35144e-30	3.64562e-28	AC005856.1
ENSG00000267207	2.40387	1.59875e-12	1.55911e-11	AC005884.1
ENSG00000264083	1.43514	2.56288e-17	3.73387e-16	AC005899.1
ENSG00000264373	1.70321	3.00979e-10	2.35473e-09	AC005899.2
ENSG00000266385	1.75317	4.13591e-24	1.01721e-22	AC005899.5
ENSG00000278668	1.3506	1.90777e-23	4.46387e-22	AC005899.7
ENSG00000279762	1.83836	5.11324e-38	4.11342e-36	AC005899.8
ENSG00000275850	2.69345	5.83423e-38	4.67001e-36	AC005912.2
ENSG00000249870	2.94507	2.85025e-19	4.85371e-18	AC005920.2
ENSG00000278963	1.52352	2.77152e-26	8.00298e-25	AC005921.3
ENSG00000266411	2.58586	8.25528e-29	2.98375e-27	AC005972.1
ENSG00000270324	4.60015	8.95617e-10	6.67164e-09	AC005972.2
ENSG00000272164	3.91553	1.59837e-15	2.01977e-14	AC005972.3
ENSG00000177418	1.28061	4.98914e-14	5.53407e-13	AC006001.1
ENSG00000229591	1.3113	6.87148e-34	3.79961e-32	AC006017.1
ENSG00000203335	1.45608	0.0677876	0.116917	AC006019.1
ENSG00000233363	2.43094	4.44384e-09	3.05182e-08	AC006019.2
ENSG00000226636	1.15927	1.62779e-06	8.02092e-06	AC006020.1
ENSG00000270577	3.26477	2.97031e-36	2.04718e-34	AC006023.1
ENSG00000273444	2.30904	1.32388e-33	7.11599e-32	AC006023.2
ENSG00000231357	3.11873	2.54068e-27	8.02525e-26	AC006028.1
ENSG00000233264	1.29434	1.54012e-22	3.39829e-21	AC006042.3
ENSG00000270892	1.0504	0.232565	0.316322	AC006077.1
ENSG00000267298	1.96262	1.46305e-25	4.0127e-24	AC006116.5
ENSG00000267063	1.55534	4.49057e-07	2.40138e-06	AC006130.1
ENSG00000264895	2.74476	2.69134e-37	2.02301e-35	AC006141.1
ENSG00000223770	2.14357	5.79872e-14	6.39374e-13	AC006145.1
ENSG00000242593	1.20227	0.00221453	0.00595563	AC006148.1
ENSG00000235427	2.4897	2.94416e-17	4.26867e-16	AC006159.1
ENSG00000238090	1.62322	2.02395e-14	2.31934e-13	AC006195.1
ENSG00000257128	3.01766	0.000533069	0.00165576	AC006197.1
ENSG00000255825	2.33897	0.00150008	0.00420538	AC006205.1
ENSG00000256020	2.0017	3.76842e-10	2.91599e-09	AC006205.2
ENSG00000270941	1.46857	3.67418e-17	5.29837e-16	AC006254.2
ENSG00000271137	3.20045	5.28155e-23	1.2036e-21	AC006254.3
ENSG00000264513	2.63919	6.70676e-43	9.43398e-41	AC006270.1
ENSG00000264529	2.38186	4.24127e-21	8.37925e-20	AC006270.2
ENSG00000272383	3.81773	6.09101e-17	8.63857e-16	AC006270.3
ENSG00000280388	1.18048	1.3392e-27	4.3737e-26	AC006330.1
ENSG00000258513	2.75383	5.65261e-19	9.38986e-18	AC006349.1
ENSG00000229110	2.78799	0.000456165	0.0014374	AC006355.1
ENSG00000281120	1.7516	0.0160083	0.0340245	AC006355.2
ENSG00000261778	1.46655	0.360951	0.44461	AC006362.1
ENSG00000243193	1.73	5.20579e-23	1.18746e-21	AC006387.1
ENSG00000248851	2.08228	3.37794e-08	2.0831e-07	AC006427.1
ENSG00000280280	3.33169	1.18136e-08	7.69766e-08	AC006435.5
ENSG00000263466	1.34355	7.71677e-19	1.26269e-17	AC006441.1
ENSG00000274996	2.177	1.46049e-20	2.76178e-19	AC006449.1
ENSG00000228509	1.2147	8.24233e-14	8.96481e-13	AC006460.1
ENSG00000228568	4.09535	1.58669e-24	4.01953e-23	AC006461.1
ENSG00000225795	2.40451	2.52274e-06	1.20457e-05	AC006463.1
ENSG00000228019	1.22926	2.91017e-14	3.30032e-13	AC006480.1
ENSG00000272719	1.62294	4.02727e-15	4.93228e-14	AC006483.2
ENSG00000248777	1.28413	0.240897	0.325147	AC006499.1
ENSG00000250505	1.20899	0.339661	0.424352	AC006499.3
ENSG00000251296	1.07454	0.064823	0.112628	AC006499.6
ENSG00000251338	1.17728	0.333129	0.41795	AC006499.7
ENSG00000266977	3.2568	3.57762e-08	2.19947e-07	AC006504.2
ENSG00000267389	3.2553	1.55132e-16	2.13105e-15	AC006504.4
ENSG00000267768	1.41959	0.00923619	0.0210152	AC006504.6
ENSG00000224058	1.06404	1.72075e-05	7.13498e-05	AC006509.1
ENSG00000257078	1.23126	0.162303	0.23817	AC006512.2
ENSG00000241828	1.58885	0.00955843	0.0216491	AC006517.1
ENSG00000256651	1.34999	2.60735e-15	3.24197e-14	AC006518.1
ENSG00000256682	2.18574	2.43006e-38	2.04376e-36	AC006518.2
ENSG00000240579	2.90285	1.29829e-29	4.99256e-28	AC006529.1
ENSG00000276097	1.89377	4.99958e-11	4.22474e-10	AC006538.3
ENSG00000268070	1.60162	1.08053e-26	3.22664e-25	AC006539.2
ENSG00000257105	2.43275	5.88754e-07	3.09916e-06	AC006581.1
ENSG00000279606	1.18207	0.000927117	0.00272588	AC006600.2
ENSG00000275314	1.47299	0.0298503	0.0582393	AC006924.1
ENSG00000235328	1.36101	7.18655e-18	1.09545e-16	AC006946.1
ENSG00000229330	1.77057	9.59441e-08	5.59872e-07	AC006947.1
ENSG00000231063	2.17973	1.57733e-23	3.70331e-22	AC006994.1
ENSG00000225726	1.70943	5.29258e-36	3.57097e-34	AC007000.2
ENSG00000259628	1.20135	8.42697e-16	1.09007e-14	AC007000.3
ENSG00000267055	1.96931	8.50438e-14	9.23939e-13	AC007001.1
ENSG00000278975	1.05026	0.311694	0.396937	AC007012.2
ENSG00000262020	3.1938	2.92432e-27	9.18278e-26	AC007014.1
ENSG00000249930	1.19248	4.17395e-13	4.27772e-12	AC007016.1
ENSG00000227017	1.23726	2.54333e-19	4.35882e-18	AC007036.1
ENSG00000230751	1.8876	6.22678e-30	2.46342e-28	AC007036.2
ENSG00000229127	1.11681	4.50331e-31	1.96232e-29	AC007038.1
ENSG00000213216	2.09895	1.3118e-31	5.96856e-30	AC007066.1
ENSG00000256912	1.13574	0.00374866	0.00951244	AC007068.2
ENSG00000237162	3.24545	1.45971e-20	2.7614e-19	AC007098.1
ENSG00000231172	4.25981	2.19615e-41	2.55812e-39	AC007099.1
ENSG00000263089	1.09571	4.81492e-17	6.88969e-16	AC007114.2
ENSG00000250497	1.59233	1.42737e-05	6.00023e-05	AC007126.1
ENSG00000272328	1.19378	0.00344476	0.00881895	AC007128.2
ENSG00000262516	3.12264	1.10125e-23	2.61103e-22	AC007151.1
ENSG00000234718	2.56114	5.80137e-39	5.1492e-37	AC007161.1
ENSG00000270314	3.15691	7.67902e-27	2.33069e-25	AC007161.2
ENSG00000230408	1.02018	9.73464e-08	5.67504e-07	AC007163.1
ENSG00000273791	2.07591	3.6961e-28	1.27736e-26	AC007204.1
ENSG00000274800	1.04745	0.000266663	0.000884286	AC007204.2
ENSG00000242329	2.44009	1.67448e-09	1.20608e-08	AC007215.1
ENSG00000260488	1.63737	9.95725e-14	1.0774e-12	AC007216.1
ENSG00000261216	1.5675	9.65737e-35	5.67955e-33	AC007216.2
ENSG00000261560	1.23305	5.85151e-35	3.51434e-33	AC007216.3
ENSG00000260071	1.15983	0.0126073	0.0276174	AC007221.1
ENSG00000260764	2.67005	1.68751e-05	7.00502e-05	AC007224.1
ENSG00000226230	1.99164	4.41453e-09	3.03299e-08	AC007237.1
ENSG00000270196	2.56315	1.83295e-19	3.17186e-18	AC007255.2
ENSG00000213090	1.47514	5.07171e-28	1.73408e-26	AC007256.1
ENSG00000236525	1.11012	6.02079e-05	0.00022623	AC007278.2
ENSG00000230799	1.68854	1.72407e-35	1.08988e-33	AC007279.1
ENSG00000235579	1.38517	1.1817e-21	2.45776e-20	AC007283.2
ENSG00000231519	1.21362	2.52242e-27	7.97806e-26	AC007285.2
ENSG00000257715	2.15088	1.2085e-14	1.41179e-13	AC007298.1
ENSG00000224946	3.09229	9.50114e-07	4.84257e-06	AC007312.1
ENSG00000234818	1.6705	5.18045e-27	1.59549e-25	AC007314.1
ENSG00000224063	1.05046	9.31648e-08	5.44247e-07	AC007319.1
ENSG00000228770	2.11856	0.0106226	0.0237331	AC007327.1
ENSG00000229679	2.92226	0.00207726	0.00562325	AC007327.2
ENSG00000261997	1.36531	1.18976e-30	4.9684e-29	AC007336.1
ENSG00000279030	1.7941	4.09766e-26	1.16712e-24	AC007336.3
ENSG00000259926	2.40965	1.59685e-24	4.04314e-23	AC007342.1
ENSG00000279344	1.17697	3.30141e-29	1.22452e-27	AC007342.6
ENSG00000260258	1.20696	0.00060375	0.00185494	AC007346.1
ENSG00000260939	1.29515	0.109946	0.173678	AC007346.2
ENSG00000261049	1.99385	1.73681e-30	7.14126e-29	AC007347.1
ENSG00000229424	1.18252	0.0356042	0.0677268	AC007349.1
ENSG00000230831	1.11912	0.00251938	0.00667916	AC007349.2
ENSG00000235728	2.0978	0.00563554	0.0136167	AC007349.3
ENSG00000225216	1.90685	8.45399e-25	2.18536e-23	AC007362.1
ENSG00000250098	2.16637	2.10272e-10	1.67587e-09	AC007370.1
ENSG00000250371	1.86958	8.7755e-21	1.68528e-19	AC007370.2
ENSG00000258566	1.19125	0.00825233	0.0190396	AC007376.1
ENSG00000273090	2.11694	5.50524e-22	1.17342e-20	AC007378.1
ENSG00000279220	1.64211	1.55279e-08	9.97064e-08	AC007383.4
ENSG00000227394	1.04437	2.75752e-12	2.63102e-11	AC007386.1
ENSG00000223739	1.09019	0.0013418	0.00380467	AC007389.2
ENSG00000223604	2.67198	5.20803e-08	3.1416e-07	AC007394.1
ENSG00000231918	1.00141	0.00563577	0.0136167	AC007402.1
ENSG00000255671	1.51688	1.61279e-05	6.72269e-05	AC007406.1
ENSG00000257501	1.2253	4.19464e-07	2.2539e-06	AC007424.1
ENSG00000263499	2.11758	2.91059e-27	9.14565e-26	AC007431.1
ENSG00000266100	4.07425	4.73528e-33	2.43636e-31	AC007431.2
ENSG00000280028	2.69706	1.20874e-30	5.04325e-29	AC007431.3
ENSG00000227187	1.60538	0.000104864	0.000376948	AC007435.1
ENSG00000264421	3.94565	4.83023e-25	1.27325e-23	AC007448.2
ENSG00000274551	1.94042	6.02901e-10	4.574e-09	AC007450.2
ENSG00000277705	1.20599	0.00318098	0.00821977	AC007450.3
ENSG00000260012	2.27431	5.86969e-34	3.2796e-32	AC007494.1
ENSG00000260744	3.0428	1.31939e-39	1.27199e-37	AC007494.2
ENSG00000279509	1.89721	1.12989e-16	1.5651e-15	AC007494.3
ENSG00000260194	3.24282	2.73848e-42	3.63923e-40	AC007496.1
ENSG00000261630	2.85912	2.19426e-37	1.67289e-35	AC007496.2
ENSG00000280392	2.09664	8.38055e-32	3.87285e-30	AC007496.3
ENSG00000255871	3.07785	1.25132e-11	1.12267e-10	AC007529.1
ENSG00000261369	3.83488	6.10274e-46	1.23355e-43	AC007533.1
ENSG00000242405	1.5907	3.33922e-24	8.27188e-23	AC007537.2
ENSG00000257579	2.01633	2.99883e-05	0.000118814	AC007540.1
ENSG00000274328	3.4826	5.83268e-18	8.95033e-17	AC007551.2
ENSG00000256450	2.12941	2.11527e-12	2.04131e-11	AC007552.1
ENSG00000256564	1.08995	1.36601e-07	7.83809e-07	AC007552.2
ENSG00000227021	1.02368	0.0157467	0.0335381	AC007557.1
ENSG00000236295	1.52138	1.05668e-08	6.91619e-08	AC007557.3
ENSG00000263279	2.08891	3.26815e-11	2.81405e-10	AC007595.1
ENSG00000260723	3.98717	3.10104e-29	1.15287e-27	AC007598.1
ENSG00000261394	3.12758	7.65727e-32	3.55912e-30	AC007598.2
ENSG00000278979	2.10328	7.09855e-33	3.57207e-31	AC007598.3
ENSG00000259866	3.66742	5.01415e-15	6.09131e-14	AC007599.1
ENSG00000262038	3.55362	8.35952e-21	1.61054e-19	AC007599.2
ENSG00000175604	2.01815	2.25954e-29	8.50546e-28	AC007601.1
ENSG00000261293	3.71717	8.09575e-28	2.71025e-26	AC007601.2
ENSG00000205414	1.58618	5.75149e-22	1.22428e-20	AC007608.1
ENSG00000260029	3.62112	4.74929e-13	4.84774e-12	AC007608.2
ENSG00000278909	2.92616	4.37442e-39	3.93347e-37	AC007608.4
ENSG00000279356	1.08153	6.678e-21	1.29906e-19	AC007610.4
ENSG00000203648	1.91528	1.48462e-08	9.56483e-08	AC007618.1
ENSG00000255670	1.20247	1.04965e-24	2.69453e-23	AC007619.1
ENSG00000271370	2.69286	2.39998e-22	5.22662e-21	AC007619.2
ENSG00000272699	1.13757	6.29016e-16	8.23179e-15	AC007620.3
ENSG00000270857	2.35032	4.99351e-17	7.1325e-16	AC007621.1
ENSG00000258136	1.09176	2.56158e-30	1.0461e-28	AC007622.2
ENSG00000263096	1.51077	9.29346e-10	6.90685e-09	AC007638.2
ENSG00000256339	1.33454	0.013468	0.0292494	AC007655.1
ENSG00000279190	2.48401	7.15941e-12	6.5666e-11	AC007656.2
ENSG00000267311	1.67151	2.63815e-17	3.84005e-16	AC007673.1
ENSG00000226297	1.48039	0.125586	0.193367	AC007677.1
ENSG00000225610	1.14874	0.0207225	0.0425334	AC007679.1
ENSG00000237041	3.7884	8.28774e-16	1.07263e-14	AC007679.2
ENSG00000279482	2.4289	7.62445e-18	1.16073e-16	AC007683.2
ENSG00000273035	1.09248	1.59742e-18	2.55306e-17	AC007684.1
ENSG00000256011	1.79257	1.3068e-16	1.80236e-15	AC007688.2
ENSG00000260616	1.71711	2.50874e-11	2.18637e-10	AC007728.1
ENSG00000236003	3.67276	1.10538e-34	6.47706e-33	AC007731.4
ENSG00000229087	4.16431	2.04109e-15	2.56171e-14	AC007738.1
ENSG00000259855	1.04264	0.0897636	0.147265	AC007749.1
ENSG00000268053	1.54767	0.000574851	0.00177362	AC007785.2
ENSG00000267610	2.31789	1.83768e-21	3.75395e-20	AC007787.1
ENSG00000226205	2.73378	5.05936e-43	7.28715e-41	AC007790.1
ENSG00000242795	2.8002	1.43364e-15	1.81974e-14	AC007849.1
ENSG00000281195	1.48295	2.09872e-33	1.11193e-31	AC007878.1
ENSG00000224891	2.3923	8.74688e-39	7.58173e-37	AC007899.1
ENSG00000261291	2.19057	1.78478e-30	7.33223e-29	AC007906.1
ENSG00000231384	3.06885	3.03423e-19	5.15749e-18	AC007919.2
ENSG00000265094	1.60765	5.74887e-19	9.53658e-18	AC007922.2
ENSG00000262202	1.25402	1.5743e-07	8.94684e-07	AC007952.4
ENSG00000270321	2.05267	4.22967e-06	1.9492e-05	AC007953.2
ENSG00000258510	2.77011	4.89126e-25	1.28863e-23	AC007954.1
ENSG00000258439	1.05955	2.13859e-15	2.6792e-14	AC007956.1
ENSG00000279074	1.26737	6.07648e-13	6.1412e-12	AC007998.5
ENSG00000256984	1.09565	2.36949e-06	1.13693e-05	AC008013.2
ENSG00000258578	4.68644	7.27573e-14	7.96572e-13	AC008015.1
ENSG00000264546	2.59823	6.2925e-57	4.32447e-54	AC008026.3
ENSG00000242583	1.14308	9.00458e-12	8.19182e-11	AC008040.2
ENSG00000257580	1.09494	0.0571735	0.101343	AC008055.1
ENSG00000258637	2.36196	1.16363e-07	6.72014e-07	AC008056.1
ENSG00000259106	1.14054	0.00361353	0.00920059	AC008056.2
ENSG00000223754	1.14519	1.98976e-09	1.42372e-08	AC008073.1
ENSG00000276087	1.10584	4.18448e-11	3.56478e-10	AC008073.3
ENSG00000237217	1.6884	2.10323e-17	3.08665e-16	AC008074.2
ENSG00000173862	2.38084	6.3379e-47	1.37963e-44	AC008080.1
ENSG00000227481	3.16503	5.50255e-24	1.33963e-22	AC008080.2
ENSG00000233219	2.78053	2.4185e-17	3.52994e-16	AC008080.3
ENSG00000236494	2.5395	8.53087e-48	2.03166e-45	AC008080.4
ENSG00000257925	1.32536	4.36166e-09	3.00009e-08	AC008083.1
ENSG00000266602	1.17388	0.010227	0.0229656	AC008109.1
ENSG00000274797	1.37791	5.38621e-14	5.95665e-13	AC008121.3
ENSG00000257958	1.02632	0.00123065	0.00351957	AC008125.1
ENSG00000258204	1.91397	2.28033e-14	2.60508e-13	AC008126.1
ENSG00000257256	1.67507	3.16659e-21	6.34465e-20	AC008147.1
ENSG00000257298	1.65412	1.04499e-40	1.12212e-38	AC008147.2
ENSG00000257531	1.72445	7.88797e-25	2.04675e-23	AC008147.3
ENSG00000278842	1.98316	2.61706e-35	1.62871e-33	AC008147.4
ENSG00000258177	1.41698	1.27471e-22	2.83508e-21	AC008149.1
ENSG00000231098	1.44362	1.7202e-07	9.72769e-07	AC008154.2
ENSG00000223890	1.98199	3.43857e-13	3.55282e-12	AC008171.1
ENSG00000251175	1.72107	9.80126e-40	9.56409e-38	AC008243.1
ENSG00000257022	1.58086	3.43596e-08	2.11671e-07	AC008250.1
ENSG00000224545	1.90809	2.58225e-13	2.707e-12	AC008264.1
ENSG00000273489	1.33252	4.22555e-30	1.69682e-28	AC008264.2
ENSG00000236928	1.93809	1.35857e-19	2.37661e-18	AC008267.4
ENSG00000244657	1.01915	0.04414	0.0813268	AC008267.7
ENSG00000279785	2.37083	6.3318e-35	3.7792e-33	AC008267.8
ENSG00000229321	1.64725	7.5051e-20	1.34318e-18	AC008269.1
ENSG00000260171	2.97151	1.7463e-26	5.11626e-25	AC008269.2
ENSG00000223642	2.65578	1.80263e-35	1.13507e-33	AC008277.1
ENSG00000270893	4.92907	9.85993e-35	5.78453e-33	AC008277.2
ENSG00000235937	2.85877	8.15266e-47	1.72017e-44	AC008280.1
ENSG00000241187	2.5505	3.60074e-29	1.33247e-27	AC008379.1
ENSG00000268051	3.10054	4.57719e-31	1.99271e-29	AC008395.1
ENSG00000248482	2.93165	0.00179587	0.00493425	AC008406.1
ENSG00000248753	2.8092	8.49299e-06	3.71e-05	AC008406.2
ENSG00000249068	1.53493	5.57529e-17	7.93522e-16	AC008417.1
ENSG00000254295	1.03033	0.000304141	0.000996004	AC008429.3
ENSG00000254328	2.0086	1.04695e-15	1.34201e-14	AC008429.4
ENSG00000232324	1.10424	7.58198e-16	9.85269e-15	AC008440.3
ENSG00000253687	1.05178	0.0582952	0.102986	AC008456.1
ENSG00000267557	2.9162	2.94745e-16	3.96292e-15	AC008474.1
ENSG00000250258	1.00194	2.17112e-05	8.83713e-05	AC008496.2
ENSG00000279985	3.84633	7.91719e-36	5.23176e-34	AC008498.2
ENSG00000267006	1.29525	3.96734e-16	5.27374e-15	AC008507.2
ENSG00000267611	3.20366	9.26981e-15	1.09541e-13	AC008521.1
ENSG00000249175	3.48051	5.0382e-23	1.14978e-21	AC008534.1
ENSG00000266922	1.30754	2.4459e-21	4.94806e-20	AC008543.3
ENSG00000267646	1.5023	1.72428e-15	2.17659e-14	AC008543.5
ENSG00000250955	4.39074	6.60224e-08	3.92795e-07	AC008592.2
ENSG00000247699	1.17224	7.00271e-05	0.000259737	AC008609.1
ENSG00000248560	1.09045	0.000802132	0.00239755	AC008620.2
ENSG00000270518	1.06101	0.23251	0.316293	AC008626.1
ENSG00000269487	1.31576	1.16636e-18	1.88352e-17	AC008635.1
ENSG00000248831	4.00879	0.000157876	0.000547739	AC008638.1
ENSG00000250006	3.59871	2.62894e-05	0.000105278	AC008638.2
ENSG00000270669	3.15922	0.00396405	0.0099884	AC008638.3
ENSG00000267375	3.41339	7.85467e-46	1.555e-43	AC008649.2
ENSG00000249605	1.28332	0.398133	0.47982	AC008652.1
ENSG00000245688	2.03759	2.18126e-08	1.376e-07	AC008659.1
ENSG00000249526	1.36667	1.3656e-14	1.58721e-13	AC008667.1
ENSG00000251387	1.22015	1.69142e-08	1.07974e-07	AC008667.3
ENSG00000248544	1.06502	1.09045e-17	1.63882e-16	AC008676.1
ENSG00000251405	1.46415	1.31094e-26	3.88333e-25	AC008676.2
ENSG00000253155	1.22239	0.0114705	0.0253811	AC008676.3
ENSG00000253269	1.83325	6.83664e-09	4.5864e-08	AC008680.1
ENSG00000248125	3.20267	8.73947e-28	2.91965e-26	AC008700.1
ENSG00000253947	1.15636	0.188829	0.268472	AC008705.1
ENSG00000250407	1.03946	0.365155	0.448697	AC008728.1
ENSG00000261669	1.09461	6.0688e-23	1.37843e-21	AC008731.1
ENSG00000268743	1.59653	1.55702e-32	7.63543e-31	AC008737.1
ENSG00000271598	1.44416	0.00952438	0.0215832	AC008739.3
ENSG00000279404	1.94943	6.97999e-24	1.68145e-22	AC008739.5
ENSG00000268293	3.00944	2.00099e-15	2.5127e-14	AC008751.1
ENSG00000269236	1.16231	2.37293e-06	1.13847e-05	AC008751.2
ENSG00000234848	1.10946	1.4581e-14	1.68901e-13	AC008758.2
ENSG00000267490	1.48644	0.002982	0.00776019	AC008759.1
ENSG00000279300	1.18059	0.00846689	0.0194693	AC008761.3
ENSG00000141979	2.57197	6.02802e-12	5.56069e-11	AC008764.1
ENSG00000279977	3.14979	7.44462e-45	1.31186e-42	AC008764.10
ENSG00000246422	3.55808	1.46924e-43	2.22968e-41	AC008781.2
ENSG00000273557	1.72248	9.98999e-31	4.21569e-29	AC008781.3
ENSG00000279936	1.09795	2.52345e-15	3.14009e-14	AC008806.1
ENSG00000271257	1.36412	0.0461259	0.0844424	AC008814.1
ENSG00000276214	4.23349	6.09171e-08	3.64268e-07	AC008833.1
ENSG00000227836	1.92302	8.58393e-16	1.11007e-14	AC008850.1
ENSG00000248288	2.1267	4.83682e-24	1.18557e-22	AC008868.1
ENSG00000250383	2.78308	8.07795e-12	7.36973e-11	AC008871.1
ENSG00000279638	3.11662	0.000285232	0.00094042	AC008873.1
ENSG00000248758	2.46004	1.0089e-27	3.34726e-26	AC008883.1
ENSG00000251054	2.42575	5.65954e-24	1.37576e-22	AC008883.2
ENSG00000248105	2.31432	4.96799e-06	2.2645e-05	AC008885.1
ENSG00000249100	3.54892	0.000233897	0.000784939	AC008885.2
ENSG00000267373	1.22641	3.67758e-05	0.000143648	AC008894.1
ENSG00000269243	1.10529	3.61034e-21	7.19182e-20	AC008894.2
ENSG00000279198	1.17841	5.24681e-31	2.276e-29	AC008894.3
ENSG00000279948	1.27243	2.9066e-32	1.38856e-30	AC008895.1
ENSG00000272109	1.11134	2.24091e-17	3.28369e-16	AC008906.2
ENSG00000259782	1.18088	1.03292e-18	1.67535e-17	AC008915.1
ENSG00000237705	2.03331	1.45313e-28	5.1782e-27	AC008937.2
ENSG00000242602	3.61058	1.22234e-48	3.30355e-46	AC008953.1
ENSG00000274441	4.22176	6.29994e-38	5.00945e-36	AC008957.2
ENSG00000279400	1.8515	1.04479e-35	6.72849e-34	AC008957.3
ENSG00000251648	2.13727	2.98934e-06	1.41016e-05	AC008958.1
ENSG00000278999	2.40017	1.46377e-49	4.51396e-47	AC008985.1
ENSG00000260905	1.02946	0.0268061	0.0531406	AC009021.1
ENSG00000241183	1.36719	0.00503402	0.01234	AC009022.2
ENSG00000271129	1.25696	0.0127972	0.0279631	AC009027.1
ENSG00000274093	1.04623	4.42511e-13	4.52645e-12	AC009032.1
ENSG00000279991	4.46763	1.76147e-36	1.23347e-34	AC009044.1
ENSG00000261170	1.67608	1.56506e-10	1.26192e-09	AC009053.3
ENSG00000259999	3.81893	1.73776e-40	1.82928e-38	AC009054.1
ENSG00000260364	3.9539	9.55547e-06	4.13534e-05	AC009055.1
ENSG00000247228	1.14194	1.17719e-05	5.0182e-05	AC009060.1
ENSG00000259914	1.04798	0.0136015	0.0294893	AC009063.1
ENSG00000260788	1.01019	7.5223e-06	3.32361e-05	AC009063.2
ENSG00000260447	1.55189	2.54739e-20	4.73338e-19	AC009065.3
ENSG00000261240	1.41128	3.89155e-13	4.00109e-12	AC009065.6
ENSG00000280152	1.09387	5.97787e-28	2.02519e-26	AC009078.3
ENSG00000261310	1.00178	0.128524	0.197098	AC009081.1
ENSG00000260908	1.05248	1.71812e-07	9.71709e-07	AC009093.3
ENSG00000273582	1.47506	8.63364e-08	5.0645e-07	AC009093.5
ENSG00000279106	2.10314	1.6007e-28	5.6872e-27	AC009093.7
ENSG00000260185	1.06962	6.43534e-10	4.87151e-09	AC009097.1
ENSG00000260198	1.31727	2.92161e-06	1.38065e-05	AC009102.1
ENSG00000279764	1.48429	9.41056e-05	0.000340976	AC009102.3
ENSG00000260867	1.17806	0.0892365	0.14659	AC009107.1
ENSG00000279142	1.84133	1.28766e-05	5.46159e-05	AC009108.4
ENSG00000260932	1.08257	1.14121e-12	1.12801e-11	AC009119.3
ENSG00000262116	1.28538	0.0276399	0.0545405	AC009134.1
ENSG00000280000	1.15095	0.000174423	0.000600128	AC009135.2
ENSG00000266801	1.00051	8.08777e-11	6.69325e-10	AC009137.2
ENSG00000261410	1.7913	0.000690883	0.00209627	AC009142.1
ENSG00000260479	2.98518	6.58062e-23	1.49257e-21	AC009145.1
ENSG00000260511	3.3395	2.11972e-16	2.88876e-15	AC009145.2
ENSG00000260694	4.2962	1.62377e-06	8.00193e-06	AC009145.3
ENSG00000280274	2.20684	3.39139e-25	9.03875e-24	AC009145.4
ENSG00000275927	2.4428	1.72338e-20	3.23727e-19	AC009152.1
ENSG00000240861	3.83611	1.8783e-16	2.56922e-15	AC009153.1
ENSG00000277214	1.29362	1.02055e-12	1.01375e-11	AC009159.2
ENSG00000261476	1.47318	4.94348e-21	9.72265e-20	AC009163.3
ENSG00000280344	2.70284	1.04925e-31	4.83025e-30	AC009166.2
ENSG00000242628	1.0252	7.31905e-11	6.08218e-10	AC009228.1
ENSG00000229160	1.08227	5.61331e-10	4.2694e-09	AC009229.2
ENSG00000273006	1.24802	1.23586e-08	8.0256e-08	AC009229.3
ENSG00000233037	1.5559	7.5022e-09	5.00584e-08	AC009237.5
ENSG00000257738	2.87224	5.94956e-09	4.0244e-08	AC009248.1
ENSG00000278351	3.30818	4.07449e-14	4.5669e-13	AC009248.2
ENSG00000259505	3.52481	4.29488e-32	2.02961e-30	AC009268.1
ENSG00000259532	3.68196	9.77741e-40	9.5602e-38	AC009269.2
ENSG00000274297	1.55472	8.75857e-28	2.924e-26	AC009269.5
ENSG00000224967	1.33624	7.92583e-14	8.63229e-13	AC009303.1
ENSG00000235066	3.29944	3.90096e-60	3.54082e-57	AC009303.2
ENSG00000272895	3.95535	1.099e-19	1.93448e-18	AC009303.3
ENSG00000234579	1.42163	0.00965722	0.0218441	AC009305.1
ENSG00000224467	3.27271	3.29754e-10	2.57106e-09	AC009313.1
ENSG00000271081	1.4028	0.00738099	0.017277	AC009314.1
ENSG00000272729	1.07052	1.79857e-13	1.91002e-12	AC009336.1
ENSG00000227197	4.05049	6.75211e-43	9.47008e-41	AC009365.3
ENSG00000258478	1.1242	0.328787	0.413808	AC009396.1
ENSG00000278475	1.98013	2.8527e-29	1.06301e-27	AC009464.1
ENSG00000223911	3.17882	3.76024e-20	6.89645e-19	AC009480.1
ENSG00000232411	1.3364	1.68333e-18	2.6859e-17	AC009495.2
ENSG00000270437	1.83559	0.0465808	0.0851683	AC009501.3
ENSG00000234162	1.42099	0.0444258	0.0817751	AC009505.1
ENSG00000256557	5.01252	1.19287e-35	7.6514e-34	AC009509.3
ENSG00000231794	1.45119	7.45463e-30	2.92512e-28	AC009542.1
ENSG00000259564	2.37001	4.91931e-10	3.76477e-09	AC009554.1
ENSG00000259360	1.06454	0.0106266	0.023741	AC009558.1
ENSG00000259740	1.16697	0.224779	0.307927	AC009558.2
ENSG00000253961	1.8625	2.14903e-24	5.38455e-23	AC009563.1
ENSG00000255060	3.51502	8.0128e-16	1.03957e-14	AC009656.1
ENSG00000254205	3.64792	1.06126e-44	1.82336e-42	AC009686.1
ENSG00000280205	3.43789	6.33805e-42	8.06626e-40	AC009716.2
ENSG00000248172	1.07599	0.0146902	0.0315435	AC009720.2
ENSG00000259935	1.37185	5.26329e-24	1.28463e-22	AC009754.1
ENSG00000257384	1.21964	2.73043e-09	1.92317e-08	AC009779.1
ENSG00000253623	1.42742	8.34881e-08	4.90578e-07	AC009879.1
ENSG00000253335	3.69986	2.84077e-13	2.95995e-12	AC009884.1
ENSG00000270255	3.48485	1.22326e-10	9.95722e-10	AC009884.2
ENSG00000250031	2.26373	4.95963e-51	1.93978e-48	AC009927.1
ENSG00000279598	2.8163	4.39019e-45	7.93981e-43	AC009948.5
ENSG00000279166	3.13114	6.59452e-51	2.53794e-48	AC009951.1
ENSG00000233953	1.59116	6.30482e-08	3.7603e-07	AC009970.1
ENSG00000231138	2.5007	3.98441e-12	3.73568e-11	AC009987.1
ENSG00000271779	2.33415	1.35575e-31	6.14136e-30	AC009994.1
ENSG00000259659	1.09207	1.78527e-27	5.75629e-26	AC009996.1
ENSG00000225000	3.32436	1.16614e-05	4.97469e-05	AC010082.1
ENSG00000276362	1.05055	0.233073	0.316808	AC010087.1
ENSG00000234597	1.85783	3.14732e-10	2.45872e-09	AC010096.1
ENSG00000237764	1.15337	0.000122282	0.00043344	AC010099.4
ENSG00000236107	1.67728	1.69392e-12	1.64825e-11	AC010127.1
ENSG00000229458	1.4247	0.23388	0.31759	AC010157.1
ENSG00000230229	1.13638	0.000118316	0.000420932	AC010163.2
ENSG00000214772	1.01713	1.48399e-15	1.88067e-14	AC010168.1
ENSG00000249290	2.56669	2.09307e-16	2.85406e-15	AC010181.1
ENSG00000251058	1.86133	0.00928592	0.0211126	AC010181.2
ENSG00000257803	1.84402	4.16588e-25	1.10296e-23	AC010200.1
ENSG00000250608	1.09253	6.06691e-18	9.29198e-17	AC010210.1
ENSG00000235253	1.00117	3.83065e-19	6.4479e-18	AC010240.2
ENSG00000250803	1.27448	3.42197e-07	1.86117e-06	AC010255.3
ENSG00000250882	1.83663	2.75024e-17	3.99958e-16	AC010261.1
ENSG00000251187	1.5718	4.5217e-18	7.00565e-17	AC010261.2
ENSG00000248350	3.67103	1.29422e-11	1.16007e-10	AC010265.1
ENSG00000248268	1.56306	1.204e-11	1.08183e-10	AC010275.1
ENSG00000249412	1.45747	1.36641e-23	3.22541e-22	AC010285.1
ENSG00000249876	1.14275	1.76624e-06	8.65522e-06	AC010285.2
ENSG00000260865	3.46345	2.78536e-28	9.73804e-27	AC010287.1
ENSG00000267934	1.64459	5.56867e-39	4.95179e-37	AC010300.1
ENSG00000241179	3.0584	2.32635e-13	2.44727e-12	AC010301.1
ENSG00000249478	1.32097	6.40371e-07	3.35252e-06	AC010307.3
ENSG00000268015	1.72564	4.69229e-23	1.07287e-21	AC010320.2
ENSG00000269102	1.33309	2.11417e-28	7.43469e-27	AC010320.3
ENSG00000269535	2.53259	2.95505e-53	1.52859e-50	AC010320.4
ENSG00000277562	1.28073	1.90083e-05	7.81368e-05	AC010320.5
ENSG00000267943	1.22692	5.0864e-13	5.17208e-12	AC010328.1
ENSG00000268282	1.0593	3.31407e-12	3.13653e-11	AC010328.2
ENSG00000278543	1.28183	1.93563e-06	9.42006e-06	AC010332.2
ENSG00000259876	1.75585	2.12404e-21	4.31872e-20	AC010333.1
ENSG00000259899	1.73123	9.72021e-22	2.0322e-20	AC010333.2
ENSG00000268199	1.07654	8.69649e-09	5.75543e-08	AC010335.1
ENSG00000280121	1.16749	0.000597318	0.00183647	AC010335.3
ENSG00000250886	1.42273	1.52572e-23	3.58506e-22	AC010368.1
ENSG00000275506	2.42799	3.3013e-48	8.40295e-46	AC010378.1
ENSG00000251206	1.52973	3.2158e-10	2.51059e-09	AC010420.1
ENSG00000269560	1.27305	2.33757e-21	4.7329e-20	AC010422.4
ENSG00000214278	1.33384	6.75125e-05	0.000251127	AC010442.2
ENSG00000249318	3.80806	1.03638e-07	6.02355e-07	AC010468.2
ENSG00000253646	1.74583	4.23148e-08	2.58003e-07	AC010476.1
ENSG00000279883	5.25223	1.11989e-45	2.17235e-43	AC010480.1
ENSG00000249842	1.17739	0.290086	0.375705	AC010486.3
ENSG00000268157	1.60741	1.37534e-28	4.90826e-27	AC010524.1
ENSG00000261697	2.14741	4.254e-13	4.35327e-12	AC010531.4
ENSG00000280419	1.05128	0.110762	0.174755	AC010531.8
ENSG00000278893	1.96464	1.20394e-36	8.55507e-35	AC010533.1
ENSG00000260671	1.99299	1.43844e-27	4.68195e-26	AC010536.2
ENSG00000277504	1.18196	2.53392e-15	3.1523e-14	AC010536.3
ENSG00000260520	2.62338	3.63638e-13	3.75236e-12	AC010547.3
ENSG00000260858	1.01888	0.171121	0.248479	AC010551.3
ENSG00000253980	1.66265	2.91595e-06	1.37811e-05	AC010609.1
ENSG00000242292	1.04283	4.77471e-05	0.000182778	AC010631.1
ENSG00000267672	1.95329	9.8012e-31	4.13965e-29	AC010632.2
ENSG00000275547	3.08747	3.17747e-22	6.87623e-21	AC010632.3
ENSG00000268560	1.09523	1.55174e-05	6.48281e-05	AC010636.1
ENSG00000250250	3.72512	8.13199e-18	1.2337e-16	AC010638.1
ENSG00000267448	1.22259	0.0018937	0.0051741	AC010649.1
ENSG00000228577	1.36115	2.78482e-07	1.53494e-06	AC010731.2
ENSG00000254693	1.45509	3.85664e-08	2.36285e-07	AC010768.1
ENSG00000255092	1.77423	4.08325e-20	7.45759e-19	AC010768.2
ENSG00000259619	1.00808	0.169196	0.246193	AC010867.1
ENSG00000280390	1.33045	0.0474341	0.0864984	AC010872.1
ENSG00000224414	4.2503	8.0288e-33	4.03175e-31	AC010886.1
ENSG00000236449	1.38376	2.31162e-09	1.64262e-08	AC010894.3
ENSG00000237798	1.50085	3.74473e-12	3.52954e-11	AC010894.4
ENSG00000232668	1.35829	0.40954	0.490801	AC010967.3
ENSG00000188525	1.19981	1.50804e-07	8.59569e-07	AC010969.1
ENSG00000225840	1.19348	3.84801e-07	2.07786e-06	AC010970.1
ENSG00000230065	1.88472	2.27944e-08	1.43474e-07	AC010974.1
ENSG00000231731	1.40082	2.17472e-50	7.63645e-48	AC010976.1
ENSG00000235522	2.14339	1.60406e-39	1.52203e-37	AC010978.1
ENSG00000235056	1.1034	0.212753	0.294937	AC010983.1
ENSG00000223428	1.01881	0.226208	0.309373	AC010997.1
ENSG00000270087	1.26121	0.000724493	0.00218803	AC010997.3
ENSG00000279814	5.40656	4.76539e-39	4.26113e-37	AC010997.6
ENSG00000255476	3.52534	1.47453e-22	3.2584e-21	AC011092.2
ENSG00000264196	3.34249	2.0754e-40	2.17047e-38	AC011120.1
ENSG00000228735	1.3146	0.0209629	0.0429663	AC011228.1
ENSG00000229695	4.0425	1.03019e-17	1.55212e-16	AC011242.1
ENSG00000223430	4.34772	3.55335e-14	4.00049e-13	AC011243.1
ENSG00000235586	1.50659	1.05448e-20	2.01141e-19	AC011247.2
ENSG00000253926	1.12188	0.0764638	0.129077	AC011257.1
ENSG00000236510	1.59515	2.10642e-14	2.41155e-13	AC011284.1
ENSG00000229618	1.4035	1.33949e-06	6.67898e-06	AC011287.1
ENSG00000237713	3.45084	1.33311e-06	6.65034e-06	AC011287.2
ENSG00000273906	1.03997	0.100785	0.161939	AC011297.1
ENSG00000272180	1.28462	2.85203e-11	2.47123e-10	AC011306.1
ENSG00000249518	1.77197	0.000215495	0.000728827	AC011352.2
ENSG00000272239	1.79761	2.35167e-10	1.86532e-09	AC011373.1
ENSG00000254246	1.08082	1.27659e-05	5.41704e-05	AC011377.1
ENSG00000250069	2.51757	8.14139e-49	2.26392e-46	AC011379.1
ENSG00000248222	3.2447	2.81339e-38	2.33792e-36	AC011389.1
ENSG00000248965	2.19431	8.06e-16	1.04541e-14	AC011389.2
ENSG00000279752	3.38486	1.32442e-09	9.67415e-09	AC011389.3
ENSG00000250025	1.02557	0.00215831	0.00581679	AC011396.2
ENSG00000249593	2.04036	1.72297e-44	2.91855e-42	AC011405.1
ENSG00000248696	3.68398	2.22593e-29	8.38548e-28	AC011406.1
ENSG00000249363	1.70148	7.47389e-23	1.68564e-21	AC011411.1
ENSG00000269172	2.18131	6.16917e-27	1.88791e-25	AC011443.1
ENSG00000267262	2.30327	1.52147e-22	3.35904e-21	AC011444.2
ENSG00000267589	1.23596	1.64769e-09	1.18785e-08	AC011444.4
ENSG00000267771	1.37321	6.01268e-12	5.5476e-11	AC011447.4
ENSG00000274612	1.29785	0.00545541	0.0132373	AC011447.5
ENSG00000279039	1.32241	2.69119e-24	6.70804e-23	AC011447.6
ENSG00000270614	1.26629	1.87643e-22	4.11062e-21	AC011451.2
ENSG00000268987	1.20146	1.21933e-07	7.02918e-07	AC011462.3
ENSG00000268764	1.42096	4.6998e-25	1.23955e-23	AC011465.1
ENSG00000269321	1.27838	8.98588e-11	7.40212e-10	AC011466.2
ENSG00000260599	1.85968	4.33616e-14	4.83878e-13	AC011467.1
ENSG00000269025	1.01874	0.142538	0.214384	AC011467.4
ENSG00000267563	3.47978	1.21018e-25	3.33436e-24	AC011471.2
ENSG00000280394	1.19886	0.00171617	0.00473965	AC011471.3
ENSG00000268906	1.14411	0.00488284	0.0120049	AC011473.3
ENSG00000243494	1.1708	1.03257e-08	6.77034e-08	AC011476.1
ENSG00000267149	1.07196	2.44639e-13	2.57018e-12	AC011476.2
ENSG00000267693	1.79909	4.05294e-13	4.16169e-12	AC011477.5
ENSG00000269653	1.41681	9.96661e-28	3.31121e-26	AC011479.3
ENSG00000268685	1.64557	8.14824e-08	4.79436e-07	AC011494.1
ENSG00000267255	1.01383	1.37344e-10	1.11251e-09	AC011498.3
ENSG00000269652	2.0248	4.38922e-30	1.75814e-28	AC011510.1
ENSG00000261400	1.37389	0.000663542	0.00202096	AC011525.1
ENSG00000253184	2.06518	0.000186179	0.000637021	AC011586.1
ENSG00000257438	3.03573	1.14966e-34	6.72834e-33	AC011595.1
ENSG00000257515	2.9026	3.29026e-15	4.05339e-14	AC011601.1
ENSG00000257346	1.02178	0.000144982	0.000506972	AC011603.1
ENSG00000257453	1.12083	1.73295e-07	9.79175e-07	AC011611.3
ENSG00000223436	1.27971	0.0096795	0.0218852	AC011625.1
ENSG00000253706	1.49274	3.03099e-09	2.12151e-08	AC011632.1
ENSG00000254019	2.55733	8.71556e-18	1.31973e-16	AC011676.2
ENSG00000254197	2.62685	1.4665e-11	1.30743e-10	AC011676.3
ENSG00000280035	1.11285	2.18739e-11	1.91779e-10	AC011676.5
ENSG00000274895	1.56847	1.14464e-07	6.61603e-07	AC011700.1
ENSG00000251203	1.25467	9.92509e-12	9.00031e-11	AC011726.1
ENSG00000253430	2.85866	6.39709e-17	9.04599e-16	AC011726.2
ENSG00000254362	1.45782	1.55916e-17	2.31287e-16	AC011726.3
ENSG00000235440	2.73486	3.17003e-50	1.09713e-47	AC011742.3
ENSG00000231204	1.04422	0.0172432	0.0362948	AC011752.1
ENSG00000230696	3.49903	4.74263e-29	1.73898e-27	AC011753.2
ENSG00000237916	1.25105	8.22754e-21	1.58638e-19	AC011753.4
ENSG00000279512	2.65763	1.72467e-38	1.46329e-36	AC011755.1
ENSG00000254208	1.42168	3.27718e-16	4.39519e-15	AC011773.1
ENSG00000257962	1.02027	0.0580465	0.102616	AC011773.2
ENSG00000234073	1.96119	1.32895e-15	1.69042e-14	AC011816.1
ENSG00000265115	2.14674	4.14287e-05	0.000160468	AC011824.1
ENSG00000263393	1.02085	3.96227e-19	6.66479e-18	AC011825.2
ENSG00000231421	1.79531	7.02334e-05	0.000260462	AC011840.1
ENSG00000254051	1.5815	0.116664	0.182253	AC011853.1
ENSG00000255206	1.90219	0.107161	0.170122	AC011853.2
ENSG00000231980	1.68926	1.30377e-07	7.49437e-07	AC011899.1
ENSG00000270553	2.31651	1.00989e-25	2.79853e-24	AC011921.3
ENSG00000264853	2.83322	3.34272e-45	6.13772e-43	AC011933.2
ENSG00000265987	2.2629	0.000227923	0.000766709	AC011933.4
ENSG00000259924	2.27989	9.95544e-43	1.36836e-40	AC011939.1
ENSG00000261544	4.20137	8.19786e-44	1.27629e-41	AC011939.2
ENSG00000279235	3.0958	1.40413e-45	2.70194e-43	AC011944.2
ENSG00000257373	1.28507	0.158895	0.234031	AC012038.1
ENSG00000278992	3.28058	0.000836129	0.00248647	AC012048.1
ENSG00000213197	1.7359	2.69742e-26	7.80306e-25	AC012066.1
ENSG00000258274	2.41132	1.32719e-41	1.58429e-39	AC012085.2
ENSG00000259773	2.25463	2.86187e-13	2.98065e-12	AC012100.2
ENSG00000279665	3.23208	2.00909e-27	6.44341e-26	AC012100.3
ENSG00000253376	1.16698	0.000172858	0.000595082	AC012103.1
ENSG00000262495	1.33578	5.02622e-08	3.03688e-07	AC012146.2
ENSG00000275278	2.3713	7.7515e-27	2.35121e-25	AC012150.2
ENSG00000242737	1.76242	2.13629e-28	7.50151e-27	AC012170.1
ENSG00000279889	1.41584	2.94829e-05	0.000116938	AC012183.1
ENSG00000260909	1.04428	0.05911	0.104154	AC012186.1
ENSG00000280376	2.18858	7.36031e-17	1.03291e-15	AC012186.3
ENSG00000267724	1.3227	2.04988e-26	5.97657e-25	AC012254.3
ENSG00000259415	3.12737	9.2135e-19	1.49944e-17	AC012291.1
ENSG00000267146	3.87573	1.31915e-05	5.58481e-05	AC012301.1
ENSG00000249545	2.00931	0.0365938	0.069327	AC012312.1
ENSG00000261028	1.03035	0.0570016	0.101075	AC012322.1
ENSG00000278957	1.28144	0.000731701	0.00220841	AC012354.3
ENSG00000203327	1.21907	9.68644e-22	2.02602e-20	AC012358.1
ENSG00000232693	2.25091	2.73417e-29	1.01964e-27	AC012370.1
ENSG00000234255	1.33601	2.17827e-13	2.29752e-12	AC012370.2
ENSG00000259180	1.49599	0.0582228	0.102877	AC012378.1
ENSG00000259670	1.27192	0.167459	0.244127	AC012379.1
ENSG00000259481	3.62459	5.64697e-43	8.08508e-41	AC012404.1
ENSG00000259575	2.55826	8.92504e-34	4.86248e-32	AC012404.2
ENSG00000259359	3.04751	4.8526e-28	1.66389e-26	AC012409.1
ENSG00000275443	2.33354	4.2414e-23	9.71624e-22	AC012409.2
ENSG00000278146	1.72452	4.43797e-13	4.53864e-12	AC012409.4
ENSG00000280048	1.94767	4.30099e-18	6.6766e-17	AC012409.5
ENSG00000260103	1.17533	7.61624e-36	5.03982e-34	AC012435.1
ENSG00000270776	4.07266	5.44664e-06	2.46238e-05	AC012443.1
ENSG00000237532	1.415	5.41013e-05	0.000204885	AC012451.1
ENSG00000203363	1.12785	2.57396e-06	1.22765e-05	AC012454.1
ENSG00000203643	1.84151	6.5635e-05	0.000244787	AC012456.1
ENSG00000258303	1.20588	5.97249e-19	9.89388e-18	AC012464.2
ENSG00000271382	1.06937	6.80371e-16	8.87971e-15	AC012464.3
ENSG00000280176	1.28326	2.40071e-09	1.70316e-08	AC012486.1
ENSG00000229494	1.32656	0.0323585	0.0624617	AC012494.1
ENSG00000227400	1.23995	0.00851087	0.0195578	AC012501.1
ENSG00000226539	1.58112	1.16855e-12	1.15336e-11	AC012512.1
ENSG00000236478	3.04283	3.08318e-55	1.95161e-52	AC012513.2
ENSG00000260597	1.0974	8.94392e-16	1.15445e-14	AC012531.1
ENSG00000274817	1.04668	1.09159e-07	6.32689e-07	AC012531.4
ENSG00000257754	3.6488	4.56449e-19	7.6377e-18	AC012555.2
ENSG00000259202	4.33891	1.2032e-31	5.51262e-30	AC012568.1
ENSG00000231898	1.22876	0.000111617	0.000398767	AC012594.1
ENSG00000248647	2.07192	1.372e-12	1.34672e-11	AC012613.1
ENSG00000253406	2.51578	1.35268e-31	6.13323e-30	AC012613.2
ENSG00000234750	1.25409	9.79469e-26	2.71581e-24	AC012618.2
ENSG00000278865	1.05029	0.265117	0.350326	AC012629.3
ENSG00000237525	1.04558	8.22536e-07	4.2316e-06	AC012668.3
ENSG00000275515	1.98385	2.16684e-23	5.05283e-22	AC012676.2
ENSG00000277440	1.15403	3.06313e-20	5.64591e-19	AC012676.4
ENSG00000271490	1.55396	2.71973e-09	1.9162e-08	AC013244.2
ENSG00000233444	1.21552	3.14898e-05	0.000124344	AC013262.1
ENSG00000237953	2.39174	2.57463e-12	2.46434e-11	AC013267.1
ENSG00000230575	4.40097	2.95071e-06	1.39344e-05	AC013286.1
ENSG00000267585	3.13127	1.07909e-08	7.05805e-08	AC013290.1
ENSG00000259364	1.15355	3.31355e-13	3.42806e-12	AC013356.3
ENSG00000259713	1.38931	5.71893e-07	3.01568e-06	AC013391.2
ENSG00000279765	1.64978	1.54445e-54	8.95167e-52	AC013394.1
ENSG00000237016	1.42395	0.000489695	0.00153231	AC013410.1
ENSG00000234995	2.74409	2.22785e-22	4.86277e-21	AC013429.2
ENSG00000257284	4.06888	1.93163e-10	1.54463e-09	AC013437.1
ENSG00000270390	1.42909	0.000198375	0.000675147	AC013444.2
ENSG00000235610	1.00818	0.0683785	0.117755	AC013448.2
ENSG00000258425	1.10993	5.60437e-08	3.36549e-07	AC013451.1
ENSG00000259545	2.55589	2.22651e-23	5.17944e-22	AC013452.1
ENSG00000270799	4.41719	8.06979e-41	8.84313e-39	AC013467.2
ENSG00000224667	1.60689	2.40601e-07	1.33532e-06	AC013470.1
ENSG00000205500	2.32554	1.37729e-49	4.31055e-47	AC013472.1
ENSG00000235128	1.08068	4.77041e-09	3.26676e-08	AC013474.1
ENSG00000278083	1.88988	7.29695e-10	5.49349e-09	AC013476.2
ENSG00000254579	1.06187	0.150511	0.224009	AC013488.1
ENSG00000203258	1.96622	2.14236e-18	3.39804e-17	AC013549.1
ENSG00000254688	4.58069	2.20864e-26	6.41612e-25	AC013549.2
ENSG00000255067	3.3518	6.22834e-11	5.20637e-10	AC013549.3
ENSG00000259258	2.07271	2.45047e-22	5.33415e-21	AC013553.1
ENSG00000270218	2.16603	6.05434e-19	1.00191e-17	AC013553.2
ENSG00000253726	1.78407	0.00286088	0.00747816	AC013562.1
ENSG00000274995	3.99562	6.85381e-21	1.3295e-19	AC013564.1
ENSG00000261191	3.12042	1.15922e-08	7.55744e-08	AC013640.1
ENSG00000253875	1.65521	3.59131e-15	4.4107e-14	AC013643.2
ENSG00000253139	1.48068	0.00114293	0.00329339	AC013644.1
ENSG00000259447	1.18947	5.66908e-06	2.55669e-05	AC013652.2
ENSG00000254606	1.7433	1.1074e-16	1.53483e-15	AC013714.1
ENSG00000254754	1.01028	0.0545302	0.0973029	AC013799.1
ENSG00000264982	1.30689	0.241681	0.325958	AC015563.2
ENSG00000275016	1.01495	0.0188371	0.0391886	AC015574.1
ENSG00000265788	1.23133	0.150424	0.223921	AC015688.4
ENSG00000279251	3.22351	6.2676e-22	1.32943e-20	AC015726.3
ENSG00000263220	1.32932	1.23329e-24	3.14914e-23	AC015727.1
ENSG00000279432	1.70668	1.10805e-41	1.33596e-39	AC015799.1
ENSG00000267084	1.06928	4.36167e-05	0.000168238	AC015802.2
ENSG00000279600	3.33208	2.78565e-33	1.45821e-31	AC015804.1
ENSG00000266290	1.19469	3.60128e-08	2.21288e-07	AC015813.3
ENSG00000264914	2.68583	1.43196e-34	8.3197e-33	AC015845.1
ENSG00000270894	1.45261	3.3145e-19	5.61644e-18	AC015849.4
ENSG00000262905	1.61084	3.65192e-25	9.71161e-24	AC015853.1
ENSG00000263300	1.94429	4.39603e-27	1.36263e-25	AC015853.3
ENSG00000271364	1.00783	0.381231	0.464006	AC015871.2
ENSG00000279394	2.65486	1.61969e-36	1.13916e-34	AC015871.4
ENSG00000265751	2.99934	5.1447e-15	6.24201e-14	AC015878.1
ENSG00000265948	3.02544	3.71358e-15	4.55738e-14	AC015878.2
ENSG00000279281	2.20498	8.04124e-35	4.75233e-33	AC015883.1
ENSG00000266114	1.06132	0.0890514	0.146351	AC015908.4
ENSG00000265460	2.0218	6.21334e-15	7.48948e-14	AC015910.1
ENSG00000262408	1.22849	1.03848e-06	5.25438e-06	AC015912.2
ENSG00000259351	1.42857	4.55373e-25	1.203e-23	AC015914.1
ENSG00000278972	3.46526	5.40862e-33	2.75336e-31	AC015920.1
ENSG00000233635	2.48826	5.91101e-26	1.66293e-24	AC015923.1
ENSG00000279829	2.90736	1.19061e-17	1.78321e-16	AC015959.1
ENSG00000267651	1.35217	4.01402e-20	7.3423e-19	AC015961.1
ENSG00000203395	1.07399	0.000198858	0.000676473	AC015969.1
ENSG00000228363	1.29875	3.09815e-30	1.25563e-28	AC015971.1
ENSG00000234913	1.58092	3.67698e-18	5.74313e-17	AC016027.2
ENSG00000235445	3.61063	2.70516e-13	2.82846e-12	AC016027.3
ENSG00000236890	1.7059	3.97838e-23	9.13111e-22	AC016027.5
ENSG00000253550	2.97448	1.43276e-31	6.47799e-30	AC016065.2
ENSG00000253470	1.14557	0.326894	0.411958	AC016074.1
ENSG00000257680	1.90797	0.0880359	0.145039	AC016144.1
ENSG00000258312	1.13663	0.0152168	0.0325305	AC016152.1
ENSG00000267000	1.5091	0.000978345	0.00286302	AC016229.1
ENSG00000262833	2.59013	1.50713e-39	1.44066e-37	AC016245.1
ENSG00000279645	3.31035	4.81519e-49	1.37883e-46	AC016251.1
ENSG00000280291	4.00792	1.40598e-37	1.08917e-35	AC016251.2
ENSG00000235361	3.9963	2.72239e-12	2.59853e-11	AC016292.1
ENSG00000275997	2.4151	5.45786e-15	6.60531e-14	AC016292.2
ENSG00000231906	3.07412	7.20138e-08	4.26646e-07	AC016397.1
ENSG00000253372	1.96619	5.91345e-40	5.91431e-38	AC016405.1
ENSG00000267039	4.66034	6.10505e-24	1.47809e-22	AC016493.1
ENSG00000258402	1.19864	0.253472	0.338397	AC016526.1
ENSG00000280078	1.74459	1.19982e-18	1.93626e-17	AC016526.3
ENSG00000272627	1.21686	1.31598e-15	1.67481e-14	AC016542.1
ENSG00000279502	4.68371	8.18067e-36	5.38368e-34	AC016542.2
ENSG00000280166	4.31093	7.82815e-19	1.28048e-17	AC016542.3
ENSG00000249829	2.01416	9.78936e-07	4.97608e-06	AC016559.1
ENSG00000250330	1.23042	1.36554e-09	9.95182e-09	AC016559.2
ENSG00000272057	1.07055	7.19766e-07	3.73807e-06	AC016575.1
ENSG00000251423	3.79614	4.17374e-09	2.87659e-08	AC016576.1
ENSG00000267682	1.32055	1.96406e-24	4.9391e-23	AC016590.2
ENSG00000273553	2.69386	5.57795e-18	8.58408e-17	AC016597.2
ENSG00000235635	1.65674	6.6407e-19	1.09518e-17	AC016644.1
ENSG00000234174	2.1792	1.7299e-35	1.09213e-33	AC016683.1
ENSG00000250954	1.47808	0.0266349	0.0528534	AC016687.3
ENSG00000233060	1.22481	2.05389e-06	9.95933e-06	AC016700.3
ENSG00000258010	1.60181	1.43359e-13	1.53461e-12	AC016705.1
ENSG00000224731	1.07264	0.0894657	0.146862	AC016716.2
ENSG00000235335	1.10715	1.75664e-05	7.26816e-05	AC016723.1
ENSG00000279485	3.5907	2.78787e-23	6.44788e-22	AC016734.2
ENSG00000233978	1.04016	0.0486437	0.0883491	AC016735.2
ENSG00000230140	2.30576	1.76054e-25	4.80126e-24	AC016738.2
ENSG00000272563	1.24898	5.71734e-10	4.3444e-09	AC016745.2
ENSG00000257045	2.58399	8.20488e-10	6.13765e-09	AC016746.1
ENSG00000273302	1.42429	2.33404e-37	1.77384e-35	AC016747.3
ENSG00000237844	1.31179	0.116358	0.181871	AC016766.1
ENSG00000276475	1.66652	0.00192264	0.00524423	AC016769.4
ENSG00000226072	1.31246	6.82688e-07	3.56127e-06	AC016772.1
ENSG00000226380	1.82173	1.96992e-49	5.92293e-47	AC016831.1
ENSG00000271204	2.58811	9.11199e-30	3.55516e-28	AC016831.5
ENSG00000265128	4.13378	6.65429e-28	2.24487e-26	AC016866.2
ENSG00000280335	1.37936	2.71205e-16	3.65971e-15	AC016866.3
ENSG00000229625	1.31257	4.47307e-09	3.07057e-08	AC016877.1
ENSG00000253960	1.96655	9.37012e-05	0.000339736	AC016885.1
ENSG00000254089	1.48137	0.0024586	0.00653963	AC016885.2
ENSG00000268080	1.46583	3.60641e-05	0.000141109	AC016885.3
ENSG00000234624	2.04137	1.10121e-28	3.95935e-27	AC016894.1
ENSG00000228721	3.22762	4.33432e-07	2.32273e-06	AC016909.1
ENSG00000233729	2.95061	2.58072e-29	9.65403e-28	AC016909.2
ENSG00000232377	1.34115	9.97476e-11	8.1789e-10	AC016910.1
ENSG00000187600	2.76663	1.32763e-11	1.1878e-10	AC016912.1
ENSG00000230732	1.29572	1.56501e-34	9.05995e-33	AC016949.1
ENSG00000258134	3.14385	8.66408e-23	1.94586e-21	AC016954.1
ENSG00000227294	3.76104	4.10902e-13	4.21567e-12	AC016994.1
ENSG00000274346	1.97994	4.182e-21	8.26554e-20	AC016999.2
ENSG00000224959	1.77742	4.53384e-29	1.6675e-27	AC017002.1
ENSG00000280878	1.82854	2.1126e-05	8.61791e-05	AC017002.5
ENSG00000231336	1.84194	7.69687e-12	7.03941e-11	AC017006.1
ENSG00000232696	2.73637	3.03458e-20	5.59756e-19	AC017006.2
ENSG00000234841	1.39742	1.29114e-05	5.47492e-05	AC017007.2
ENSG00000251126	1.0802	0.0074838	0.0174921	AC017007.5
ENSG00000240404	1.82765	0.00725119	0.0170057	AC017015.1
ENSG00000271709	1.25061	1.68839e-14	1.94687e-13	AC017033.1
ENSG00000224442	2.76687	2.97255e-21	5.9683e-20	AC017035.1
ENSG00000249627	2.4736	7.66475e-10	5.76137e-09	AC017037.1
ENSG00000279703	2.01253	2.89127e-09	2.02992e-08	AC017037.3
ENSG00000229434	1.18785	0.346992	0.431271	AC017048.1
ENSG00000236231	1.45095	0.0148811	0.0319122	AC017048.2
ENSG00000224549	1.14808	1.34319e-05	5.67761e-05	AC017067.1
ENSG00000259915	1.21781	4.84103e-28	1.66111e-26	AC017071.1
ENSG00000233479	1.21379	0.000189517	0.000647381	AC017074.2
ENSG00000233829	3.38897	2.22731e-12	2.14256e-11	AC017078.1
ENSG00000251339	1.13496	0.29068	0.376321	AC017091.1
ENSG00000235833	1.55507	2.18601e-05	8.89547e-05	AC017099.1
ENSG00000227227	2.75128	1.81378e-35	1.14059e-33	AC017101.1
ENSG00000227498	1.15606	0.391382	0.473427	AC018359.1
ENSG00000263382	1.32388	0.0203572	0.0418639	AC018371.1
ENSG00000256746	1.76069	9.83298e-28	3.27134e-26	AC018410.1
ENSG00000235683	1.92994	1.08719e-23	2.57897e-22	AC018442.1
ENSG00000253539	3.42447	3.44885e-30	1.39541e-28	AC018442.2
ENSG00000253912	2.52001	5.56508e-08	3.34315e-07	AC018442.3
ENSG00000279637	2.05326	1.36476e-21	2.82142e-20	AC018445.3
ENSG00000279981	2.21386	1.66043e-20	3.12997e-19	AC018445.4
ENSG00000229839	1.66674	7.41262e-49	2.07325e-46	AC018462.1
ENSG00000271657	1.9636	3.63658e-12	3.43366e-11	AC018462.2
ENSG00000230154	2.12752	1.20154e-38	1.02852e-36	AC018463.1
ENSG00000234520	1.03084	0.00763324	0.0177939	AC018464.1
ENSG00000232451	1.08105	0.00449173	0.011155	AC018467.1
ENSG00000227186	1.80301	2.02541e-19	3.4936e-18	AC018511.1
ENSG00000234149	2.34947	1.31736e-13	1.41429e-12	AC018511.2
ENSG00000278330	1.15826	3.35548e-25	8.94801e-24	AC018529.2
ENSG00000279433	2.73063	5.47484e-40	5.48704e-38	AC018529.3
ENSG00000261633	2.11321	1.43828e-28	5.12907e-27	AC018552.3
ENSG00000260558	2.23553	4.75922e-31	2.06822e-29	AC018557.2
ENSG00000254325	3.50705	1.81207e-14	2.08649e-13	AC018607.1
ENSG00000271195	1.01836	0.279102	0.36453	AC018618.2
ENSG00000254273	1.83378	1.54866e-17	2.29801e-16	AC018620.1
ENSG00000256400	2.41892	0.00140992	0.00397951	AC018630.1
ENSG00000225314	1.6521	2.5895e-08	1.61762e-07	AC018634.1
ENSG00000241493	1.6707	5.44165e-21	1.06632e-19	AC018638.3
ENSG00000225144	1.57143	0.00757647	0.0176787	AC018643.1
ENSG00000250756	1.30746	0.0127125	0.0278108	AC018645.1
ENSG00000256480	1.16714	0.239093	0.323273	AC018653.2
ENSG00000251567	1.01885	0.265699	0.350971	AC018680.1
ENSG00000250116	1.65318	3.25215e-42	4.26297e-40	AC018682.1
ENSG00000279321	1.12823	0.21317	0.295421	AC018692.1
ENSG00000225284	2.60674	7.37659e-13	7.40383e-12	AC018693.1
ENSG00000269898	1.91468	4.69683e-19	7.8455e-18	AC018695.2
ENSG00000270159	1.42702	8.79065e-15	1.04263e-13	AC018695.3
ENSG00000230104	1.24146	0.000110892	0.000396603	AC018712.1
ENSG00000271509	1.94831	5.16943e-08	3.11949e-07	AC018714.1
ENSG00000267212	1.05176	4.23246e-09	2.91539e-08	AC018761.3
ENSG00000224207	1.77349	1.47399e-17	2.18991e-16	AC018797.1
ENSG00000251288	2.72147	1.4047e-49	4.35975e-47	AC018797.3
ENSG00000275981	1.0096	1.38325e-07	7.93418e-07	AC018816.2
ENSG00000228351	1.48358	8.23857e-07	4.2375e-06	AC018832.1
ENSG00000259821	1.0107	0.064093	0.111597	AC018845.1
ENSG00000253975	1.78044	0.129138	0.19783	AC018861.1
ENSG00000233339	3.19918	4.18691e-13	4.28917e-12	AC018878.1
ENSG00000271146	4.24909	1.81906e-37	1.39569e-35	AC018889.1
ENSG00000236847	1.10333	0.236733	0.320641	AC018892.2
ENSG00000259177	3.26747	1.34332e-27	4.3842e-26	AC018946.1
ENSG00000253583	1.4373	0.0962237	0.155875	AC018953.1
ENSG00000235911	1.05052	0.254091	0.339053	AC019055.1
ENSG00000233611	1.62776	4.73785e-05	0.000181468	AC019068.1
ENSG00000224007	4.46805	4.21418e-31	1.83967e-29	AC019070.1
ENSG00000271639	3.59344	7.63244e-46	1.52354e-43	AC019072.1
ENSG00000237178	1.67297	4.69149e-11	3.97628e-10	AC019080.2
ENSG00000271996	1.08078	1.41883e-07	8.12084e-07	AC019080.4
ENSG00000228030	1.15271	2.88561e-05	0.000114678	AC019084.1
ENSG00000226649	1.8891	2.68052e-21	5.40678e-20	AC019118.1
ENSG00000236760	1.76452	5.81492e-12	5.37339e-11	AC019118.2
ENSG00000227033	2.42062	0.0010603	0.00307814	AC019130.1
ENSG00000219445	1.12463	0.101563	0.162918	AC019155.2
ENSG00000224899	2.09987	4.2365e-13	4.3372e-12	AC019155.3
ENSG00000275381	1.31371	5.5166e-14	6.09245e-13	AC019206.1
ENSG00000239498	1.00513	0.0115979	0.0256335	AC019211.1
ENSG00000281469	1.60155	2.12917e-37	1.62584e-35	AC019226.1
ENSG00000281772	1.30442	1.57005e-11	1.39484e-10	AC019226.2
ENSG00000255358	3.0363	4.89325e-34	2.74358e-32	AC019227.1
ENSG00000259365	2.00781	7.03356e-12	6.45732e-11	AC019254.2
ENSG00000253932	4.51721	8.32533e-34	4.56158e-32	AC019270.1
ENSG00000279958	3.18887	0.00626782	0.0149463	AC019278.1
ENSG00000259688	2.36821	1.54025e-14	1.78202e-13	AC019288.1
ENSG00000256674	1.32714	1.15708e-09	8.50603e-09	AC020549.1
ENSG00000270204	1.24234	0.217138	0.299712	AC020549.2
ENSG00000231699	2.66663	5.69456e-26	1.60485e-24	AC020550.1
ENSG00000231842	1.36769	4.30829e-22	9.27333e-21	AC020559.1
ENSG00000255780	2.67528	4.3333e-15	5.28958e-14	AC020611.1
ENSG00000255886	2.32026	4.18225e-18	6.50067e-17	AC020611.2
ENSG00000257964	1.54042	1.3125e-27	4.30112e-26	AC020612.3
ENSG00000243273	1.01323	8.52268e-07	4.37474e-06	AC020636.1
ENSG00000260648	1.04119	2.88529e-06	1.36442e-05	AC020658.3
ENSG00000279409	1.48557	1.34976e-17	2.01474e-16	AC020658.6
ENSG00000279537	1.0157	5.04411e-05	0.000192143	AC020658.7
ENSG00000250379	1.30375	3.31139e-09	2.30637e-08	AC020659.2
ENSG00000259463	4.30137	2.49914e-38	2.09819e-36	AC020661.2
ENSG00000259617	2.81481	4.73605e-44	7.59457e-42	AC020661.3
ENSG00000280036	4.19352	3.99369e-46	8.14086e-44	AC020661.4
ENSG00000266994	1.0081	1.41589e-10	1.14516e-09	AC020663.1
ENSG00000275056	1.83775	8.00514e-51	3.05637e-48	AC020663.3
ENSG00000249309	1.56479	4.70138e-09	3.22225e-08	AC020703.1
ENSG00000271410	3.65127	7.29994e-34	4.02727e-32	AC020728.1
ENSG00000205682	1.20062	5.92856e-05	0.000223025	AC020741.1
ENSG00000279412	1.37839	4.35358e-35	2.64776e-33	AC020763.3
ENSG00000279815	2.01913	1.35781e-09	9.89702e-09	AC020763.5
ENSG00000243568	1.08138	4.90078e-08	2.96556e-07	AC020779.1
ENSG00000259194	1.63681	4.26551e-05	0.000164767	AC020891.1
ENSG00000259306	1.24895	0.00409497	0.0102799	AC020891.2
ENSG00000248930	3.87528	7.32694e-30	2.88207e-28	AC020893.1
ENSG00000251467	1.41167	2.11678e-21	4.30579e-20	AC020893.2
ENSG00000280091	1.06783	0.00312795	0.00809916	AC020895.2
ENSG00000249180	2.09998	3.50729e-27	1.09349e-25	AC020900.1
ENSG00000268985	1.25562	0.000844372	0.00250835	AC020908.2
ENSG00000269066	1.69587	3.6315e-19	6.12984e-18	AC020908.3
ENSG00000268683	1.7205	1.35655e-17	2.02417e-16	AC020910.1
ENSG00000270281	1.19042	7.26141e-08	4.30044e-07	AC020910.2
ENSG00000271049	1.97159	1.85281e-33	9.88171e-32	AC020910.3
ENSG00000279971	1.30966	2.80304e-10	2.20481e-09	AC020910.6
ENSG00000268056	1.70442	4.59371e-16	6.07782e-15	AC020913.1
ENSG00000269836	1.71875	9.71634e-31	4.10742e-29	AC020913.3
ENSG00000267582	1.93156	9.96477e-28	3.31121e-26	AC020916.2
ENSG00000240418	1.24876	3.85869e-28	1.33048e-26	AC020917.1
ENSG00000267703	1.37031	3.59484e-11	3.08211e-10	AC020917.2
ENSG00000278897	1.33686	2.45616e-19	4.21693e-18	AC020951.1
ENSG00000259797	1.57009	3.34371e-23	7.70013e-22	AC020978.1
ENSG00000249737	1.33877	1.59516e-05	6.65379e-05	AC020980.1
ENSG00000250848	1.05176	9.91924e-21	1.8966e-19	AC021087.2
ENSG00000250619	1.2901	0.00121155	0.00347094	AC021088.1
ENSG00000251332	2.21036	2.35963e-27	7.49083e-26	AC021106.2
ENSG00000270528	1.51439	1.36821e-14	1.58987e-13	AC021171.1
ENSG00000270846	4.17489	2.91157e-22	6.31501e-21	AC021171.2
ENSG00000240775	1.35012	0.120445	0.187031	AC021205.1
ENSG00000259336	2.44903	3.04803e-41	3.49956e-39	AC021231.1
ENSG00000250267	3.78256	8.96957e-27	2.70532e-25	AC021237.1
ENSG00000259639	2.03023	7.71829e-05	0.000284306	AC021351.1
ENSG00000278370	1.10816	7.85251e-12	7.17236e-11	AC021422.1
ENSG00000271543	1.10582	1.58061e-08	1.01358e-07	AC021443.1
ENSG00000259548	1.03952	5.49551e-12	5.08408e-11	AC021483.1
ENSG00000250286	1.07519	1.51645e-15	1.91928e-14	AC021491.2
ENSG00000267780	1.18321	2.945e-05	0.000116817	AC021594.2
ENSG00000253398	1.10072	0.00510489	0.0124889	AC021733.1
ENSG00000259195	1.77563	5.84833e-17	8.30909e-16	AC021739.1
ENSG00000259544	1.92874	7.80417e-25	2.02609e-23	AC021739.4
ENSG00000253574	2.3663	1.03769e-16	1.43987e-15	AC021744.1
ENSG00000280365	4.08471	2.81385e-38	2.33792e-36	AC021766.1
ENSG00000253373	1.08815	0.0329224	0.0633849	AC021785.1
ENSG00000259496	1.13472	4.38157e-06	2.0138e-05	AC021818.2
ENSG00000271958	1.21028	0.00410901	0.0103115	AC021860.1
ENSG00000270531	3.30822	2.09884e-29	7.92534e-28	AC022001.1
ENSG00000271716	3.15805	3.48289e-44	5.6797e-42	AC022001.2
ENSG00000272483	2.83346	8.00128e-46	1.57753e-43	AC022001.3
ENSG00000234017	1.21606	6.63622e-19	1.09482e-17	AC022018.1
ENSG00000224412	4.2317	1.46911e-23	3.45766e-22	AC022022.1
ENSG00000270421	4.79622	4.61733e-23	1.05623e-21	AC022022.2
ENSG00000270002	1.79397	3.57535e-07	1.94021e-06	AC022028.2
ENSG00000267172	1.42174	0.0140049	0.0302603	AC022031.1
ENSG00000206144	2.49039	5.74117e-17	8.16649e-16	AC022034.1
ENSG00000264911	1.80531	0.00284682	0.00744708	AC022069.1
ENSG00000273989	1.11146	4.44431e-14	4.95486e-13	AC022079.1
ENSG00000203437	2.0927	7.51816e-13	7.53806e-12	AC022080.1
ENSG00000225349	3.09742	2.6913e-13	2.8158e-12	AC022080.2
ENSG00000256159	2.84948	4.05432e-13	4.16221e-12	AC022080.3
ENSG00000256513	1.22409	0.0483039	0.0878414	AC022081.1
ENSG00000274235	1.0084	0.101833	0.163292	AC022106.1
ENSG00000277866	1.03921	0.402667	0.484301	AC022106.2
ENSG00000241597	1.69585	4.24973e-18	6.60128e-17	AC022121.1
ENSG00000271717	1.42401	7.46443e-25	1.94103e-23	AC022146.2
ENSG00000261376	1.09257	0.283054	0.368672	AC022166.2
ENSG00000237243	3.71618	6.01842e-35	3.60558e-33	AC022173.1
ENSG00000276807	1.91421	8.55252e-10	6.38876e-09	AC022188.1
ENSG00000276650	1.46718	0.140199	0.21157	AC022202.1
ENSG00000241400	1.40335	1.86165e-10	1.49015e-09	AC022215.1
ENSG00000269954	1.33489	0.000276094	0.000913484	AC022239.1
ENSG00000241231	2.34838	8.71854e-11	7.19175e-10	AC022294.1
ENSG00000257062	1.16671	0.325915	0.41114	AC022335.1
ENSG00000242199	1.56929	3.99517e-21	7.9158e-20	AC022336.1
ENSG00000280042	2.26013	1.38926e-47	3.24433e-45	AC022336.3
ENSG00000231104	2.10497	3.17231e-38	2.62669e-36	AC022395.1
ENSG00000229990	2.22592	3.96099e-34	2.2339e-32	AC022400.2
ENSG00000250866	1.2197	0.256387	0.341332	AC022424.2
ENSG00000249405	1.10322	0.318642	0.403817	AC022441.1
ENSG00000248378	1.5766	0.301507	0.387006	AC022447.1
ENSG00000248624	3.04322	1.23292e-10	1.00342e-09	AC022447.2
ENSG00000248813	1.4408	0.17637	0.254534	AC022447.3
ENSG00000248878	1.23244	0.060703	0.106598	AC022447.4
ENSG00000249114	1.50034	0.24842	0.333104	AC022447.5
ENSG00000249688	1.43284	0.33313	0.41795	AC022447.6
ENSG00000250164	1.98525	0.169547	0.246592	AC022447.7
ENSG00000274654	1.20073	9.17141e-19	1.49309e-17	AC022467.1
ENSG00000258662	1.10326	0.372949	0.456132	AC022469.2
ENSG00000244630	2.55771	4.16328e-18	6.47535e-17	AC022493.1
ENSG00000248967	3.22917	2.12984e-21	4.32688e-20	AC022493.2
ENSG00000279891	2.36629	1.21699e-27	4.00722e-26	AC022498.2
ENSG00000267550	1.03306	0.000342191	0.00110779	AC022517.1
ENSG00000230096	1.04421	0.105402	0.167883	AC022535.1
ENSG00000231132	5.49857	2.28638e-10	1.81593e-09	AC022537.1
ENSG00000232342	2.19574	4.64507e-35	2.81436e-33	AC022540.1
ENSG00000259805	1.65358	5.69487e-11	4.78121e-10	AC022558.2
ENSG00000259644	2.34068	2.79965e-49	8.21236e-47	AC022613.3
ENSG00000253554	1.70785	0.000253093	0.000842716	AC022639.1
ENSG00000253857	1.08204	0.363691	0.447265	AC022679.1
ENSG00000259356	2.49294	7.51953e-10	5.65487e-09	AC022710.1
ENSG00000267766	2.39503	1.15127e-18	1.8604e-17	AC022726.1
ENSG00000254060	3.68734	2.67167e-11	2.3208e-10	AC022778.1
ENSG00000253273	3.35733	7.5412e-38	5.95705e-36	AC022826.1
ENSG00000261632	2.93479	1.79498e-37	1.37941e-35	AC022872.1
ENSG00000255130	1.36301	0.000361197	0.00116384	AC022874.1
ENSG00000272254	1.08107	6.90423e-12	6.34194e-11	AC022893.3
ENSG00000259591	1.7451	2.61268e-19	4.46971e-18	AC022898.1
ENSG00000273792	1.95187	7.03266e-42	8.76477e-40	AC022898.2
ENSG00000264622	1.32225	0.00248907	0.00661046	AC022903.1
ENSG00000250979	2.0366	5.10383e-25	1.34316e-23	AC022905.1
ENSG00000279250	3.4843	8.84825e-40	8.7226e-38	AC022919.1
ENSG00000259731	1.34896	0.114103	0.178969	AC022929.1
ENSG00000274281	1.42057	1.48142e-09	1.07524e-08	AC022929.2
ENSG00000263924	2.32911	3.86144e-39	3.50495e-37	AC022960.1
ENSG00000276282	1.39042	6.55141e-18	1.00117e-16	AC022960.2
ENSG00000276486	4.14492	1.09075e-14	1.27888e-13	AC022960.3
ENSG00000243402	3.85448	1.17936e-57	9.15084e-55	AC022973.1
ENSG00000253720	2.34722	1.25847e-32	6.2285e-31	AC022973.2
ENSG00000254263	1.94529	1.14648e-29	4.42644e-28	AC022973.3
ENSG00000256987	1.40866	9.22866e-10	6.86187e-09	AC023050.4
ENSG00000234428	2.31164	2.34745e-44	3.92113e-42	AC023051.1
ENSG00000256640	3.24746	3.70923e-16	4.9443e-15	AC023051.2
ENSG00000267015	2.49623	3.39762e-13	3.51127e-12	AC023090.1
ENSG00000279077	1.50901	1.76379e-24	4.4471e-23	AC023090.2
ENSG00000249419	1.00787	0.308734	0.394169	AC023136.1
ENSG00000248115	2.65812	3.84523e-61	4.0179e-58	AC023154.1
ENSG00000253416	1.3754	0.00296503	0.00771896	AC023200.1
ENSG00000271332	2.8251	6.64183e-35	3.94467e-33	AC023206.1
ENSG00000228513	1.35321	1.51509e-16	2.08246e-15	AC023271.1
ENSG00000263657	2.07834	1.1298e-35	7.2662e-34	AC023389.1
ENSG00000265713	2.79925	1.96387e-32	9.54301e-31	AC023389.2
ENSG00000231401	3.10164	3.2699e-24	8.10852e-23	AC023481.1
ENSG00000275488	3.24028	1.80079e-42	2.43344e-40	AC023509.5
ENSG00000271379	1.5269	0.00281054	0.00736139	AC023513.1
ENSG00000225885	1.05112	5.99281e-15	7.22909e-14	AC023590.1
ENSG00000254315	1.82039	2.85046e-26	8.22599e-25	AC023632.5
ENSG00000257534	1.2513	7.16041e-19	1.17686e-17	AC023794.6
ENSG00000256482	1.15103	0.000244163	0.000815805	AC023796.2
ENSG00000260033	4.54813	6.94553e-28	2.33656e-26	AC023813.2
ENSG00000272545	2.06184	0.000646377	0.00197331	AC023813.4
ENSG00000280067	1.02329	1.62537e-25	4.45028e-24	AC023818.1
ENSG00000260958	1.06456	0.197179	0.27792	AC023824.3
ENSG00000259922	1.51117	6.12666e-08	3.66176e-07	AC023825.1
ENSG00000260145	1.13491	1.71614e-12	1.66919e-11	AC023825.2
ENSG00000261442	1.16737	8.17467e-21	1.57682e-19	AC023830.1
ENSG00000267638	1.59011	2.77918e-17	4.03921e-16	AC023855.1
ENSG00000259221	1.75649	5.23592e-07	2.77375e-06	AC023905.1
ENSG00000259709	1.22109	4.19412e-14	4.68571e-13	AC023906.4
ENSG00000259432	3.08902	7.09555e-07	3.69102e-06	AC023908.1
ENSG00000228334	1.11579	0.0458891	0.0840568	AC024028.1
ENSG00000230649	1.09445	1.83284e-05	7.55356e-05	AC024084.1
ENSG00000251080	1.14083	0.0261259	0.0519892	AC024132.2
ENSG00000255968	1.58925	1.42342e-32	7.00167e-31	AC024145.1
ENSG00000264138	1.05055	0.176709	0.254921	AC024267.2
ENSG00000265845	1.60558	6.19172e-29	2.25826e-27	AC024267.4
ENSG00000265908	1.71874	3.24496e-27	1.01433e-25	AC024267.5
ENSG00000259308	1.57325	1.07065e-24	2.74698e-23	AC024270.1
ENSG00000253573	3.9008	5.154e-19	8.59423e-18	AC024382.1
ENSG00000251354	3.6807	1.12066e-60	1.10024e-57	AC024451.1
ENSG00000254065	2.02173	2.03743e-26	5.94389e-25	AC024451.3
ENSG00000269924	1.32545	7.06605e-23	1.59665e-21	AC024451.4
ENSG00000254653	2.9195	1.13457e-29	4.3875e-28	AC024475.1
ENSG00000255314	2.02084	1.51309e-07	8.62339e-07	AC024475.4
ENSG00000276407	1.02657	3.47402e-05	0.000136273	AC024559.2
ENSG00000253558	1.19114	1.03948e-17	1.56466e-16	AC024568.1
ENSG00000266941	1.10218	2.96352e-07	1.62709e-06	AC024592.1
ENSG00000234756	1.04343	3.35892e-05	0.000132081	AC024597.1
ENSG00000224714	1.02112	0.000288178	0.000949158	AC024600.1
ENSG00000269256	1.38051	0.00503798	0.0123459	AC024603.1
ENSG00000263709	1.91848	2.81637e-13	2.9358e-12	AC024619.3
ENSG00000256176	2.36135	3.25783e-26	9.37347e-25	AC024940.4
ENSG00000253643	1.42471	0.246538	0.331041	AC024958.1
ENSG00000257864	1.86779	4.32893e-11	3.68066e-10	AC025030.1
ENSG00000257947	3.27414	8.66144e-10	6.46711e-09	AC025030.2
ENSG00000257496	1.16045	6.23361e-18	9.53514e-17	AC025031.1
ENSG00000258096	1.59179	6.96165e-17	9.78965e-16	AC025031.2
ENSG00000274591	2.42764	7.18047e-28	2.41391e-26	AC025031.3
ENSG00000275481	1.36925	2.29263e-34	1.31299e-32	AC025031.4
ENSG00000278896	2.15976	1.22107e-41	1.46124e-39	AC025031.5
ENSG00000236556	3.20904	4.90571e-08	2.96817e-07	AC025038.1
ENSG00000259188	1.43055	2.26599e-14	2.58931e-13	AC025040.1
ENSG00000280268	1.54901	7.37309e-07	3.82175e-06	AC025125.1
ENSG00000249899	2.23719	2.54893e-24	6.36332e-23	AC025180.1
ENSG00000205644	2.73859	9.48269e-34	5.15462e-32	AC025186.1
ENSG00000249994	1.09406	0.00643131	0.0152869	AC025187.1
ENSG00000225407	1.27557	1.07631e-15	1.37891e-14	AC025188.1
ENSG00000264458	3.32616	4.80833e-18	7.43536e-17	AC025211.1
ENSG00000259445	1.12896	0.000457765	0.00144187	AC025219.1
ENSG00000251185	1.04015	0.0187371	0.0390075	AC025244.1
ENSG00000258271	1.01874	0.0378574	0.0713835	AC025260.1
ENSG00000261265	1.70194	9.21958e-16	1.18876e-14	AC025271.2
ENSG00000261489	2.18762	6.99584e-14	7.66976e-13	AC025271.3
ENSG00000260413	1.13643	0.000132908	0.000468273	AC025279.2
ENSG00000260859	2.03488	2.90392e-19	4.93985e-18	AC025280.1
ENSG00000261234	1.47047	0.102731	0.164418	AC025281.1
ENSG00000262316	1.79287	6.07939e-20	1.097e-18	AC025283.1
ENSG00000254983	1.39157	0.125903	0.193805	AC025300.1
ENSG00000256325	1.74058	1.58672e-20	2.99578e-19	AC025423.1
ENSG00000257289	2.80088	4.51368e-09	3.09757e-08	AC025423.5
ENSG00000259563	1.21487	3.5563e-20	6.53737e-19	AC025430.1
ENSG00000254163	2.79604	7.0462e-19	1.15888e-17	AC025434.1
ENSG00000244604	1.39625	2.17292e-19	3.73865e-18	AC025518.1
ENSG00000274198	1.15138	0.00149078	0.00418272	AC025521.1
ENSG00000254119	1.12781	2.14145e-07	1.19678e-06	AC025524.2
ENSG00000258168	1.04018	1.06157e-19	1.87272e-18	AC025569.1
ENSG00000258053	1.18693	0.00926822	0.021077	AC025575.2
ENSG00000255817	2.17322	5.47907e-24	1.33459e-22	AC025576.2
ENSG00000266179	1.40891	2.06388e-06	1.00027e-05	AC025627.3
ENSG00000253299	1.11912	1.33351e-07	7.65526e-07	AC025647.1
ENSG00000253614	1.01894	0.135282	0.205514	AC025674.2
ENSG00000249409	1.52611	0.000151695	0.000528391	AC025741.1
ENSG00000236913	1.02478	2.87584e-05	0.000114309	AC025750.2
ENSG00000250234	1.23795	1.63051e-10	1.31257e-09	AC025754.1
ENSG00000267662	1.36899	2.78385e-19	4.74903e-18	AC025809.1
ENSG00000278875	1.62259	1.61484e-34	9.31474e-33	AC025809.2
ENSG00000253567	1.52212	1.77415e-16	2.42952e-15	AC025871.1
ENSG00000253499	1.97146	0.0154994	0.033073	AC025881.1
ENSG00000259098	1.098	0.00120999	0.00346751	AC025884.2
ENSG00000225798	1.022	1.70064e-12	1.65446e-11	AC025918.1
ENSG00000258012	2.74945	4.52516e-42	5.82063e-40	AC026111.1
ENSG00000249691	4.15117	2.15858e-20	4.02491e-19	AC026117.1
ENSG00000278399	1.19893	5.13583e-11	4.33607e-10	AC026120.1
ENSG00000250280	3.24232	3.25954e-35	2.01034e-33	AC026124.1
ENSG00000230944	1.05037	0.279283	0.364707	AC026202.1
ENSG00000278969	1.47624	1.02655e-15	1.31691e-14	AC026310.3
ENSG00000240751	1.77965	3.45486e-36	2.37433e-34	AC026348.1
ENSG00000280381	1.7329	1.32996e-23	3.14244e-22	AC026362.2
ENSG00000277840	1.71684	3.59669e-46	7.39427e-44	AC026368.1
ENSG00000257769	2.20841	1.45341e-26	4.28426e-25	AC026401.1
ENSG00000262380	1.38982	7.06093e-18	1.07698e-16	AC026401.2
ENSG00000250322	3.45181	2.76429e-10	2.17611e-09	AC026402.1
ENSG00000253630	1.2627	5.56302e-08	3.34274e-07	AC026407.1
ENSG00000249153	1.21967	0.411378	0.492501	AC026414.1
ENSG00000249772	1.25423	3.95174e-06	1.83076e-05	AC026427.1
ENSG00000251001	3.50512	3.83569e-12	3.60538e-11	AC026427.2
ENSG00000260882	1.11154	4.81229e-06	2.19832e-05	AC026458.1
ENSG00000260823	2.57907	5.90315e-11	4.94313e-10	AC026461.3
ENSG00000261261	1.11757	0.0332143	0.0638473	AC026462.4
ENSG00000261527	1.81358	1.65291e-17	2.44441e-16	AC026464.5
ENSG00000261267	1.73533	1.20924e-31	5.53502e-30	AC026470.2
ENSG00000265113	3.334	6.84719e-21	1.32875e-19	AC026474.1
ENSG00000259582	1.02315	0.0439579	0.0810533	AC026523.1
ENSG00000279091	1.55305	5.55962e-06	2.50968e-05	AC026523.2
ENSG00000253777	1.62315	0.0165545	0.03504	AC026616.1
ENSG00000249713	2.45132	5.9512e-28	2.01758e-26	AC026725.1
ENSG00000259377	2.25891	2.94354e-14	3.33502e-13	AC026770.1
ENSG00000248393	3.89836	1.00828e-05	4.34598e-05	AC026782.1
ENSG00000248870	2.26971	4.49837e-18	6.974e-17	AC026782.2
ENSG00000249199	1.26583	0.00419625	0.0105047	AC026785.3
ENSG00000248525	1.20931	0.0969863	0.156857	AC026787.1
ENSG00000278913	2.81289	6.85352e-06	3.05082e-05	AC026797.1
ENSG00000250140	1.07963	4.08356e-07	2.19765e-06	AC026801.1
ENSG00000258829	1.74509	0.0581026	0.102698	AC026888.1
ENSG00000255159	3.75503	5.74979e-47	1.26883e-44	AC026894.1
ENSG00000259358	1.74698	9.35738e-10	6.95114e-09	AC026951.1
ENSG00000254538	3.66358	1.10578e-51	4.62571e-49	AC027018.1
ENSG00000259265	1.02152	0.00406915	0.0102248	AC027088.3
ENSG00000273851	1.19059	4.97743e-05	0.000189828	AC027088.4
ENSG00000261195	1.5206	6.06173e-26	1.70434e-24	AC027130.1
ENSG00000259474	2.20057	9.86421e-20	1.74655e-18	AC027228.1
ENSG00000259191	1.58256	7.30853e-13	7.34318e-12	AC027237.1
ENSG00000260310	1.19419	5.44777e-14	6.02058e-13	AC027277.2
ENSG00000260816	1.45087	1.07356e-22	2.39656e-21	AC027279.1
ENSG00000261537	2.38	1.42283e-26	4.19669e-25	AC027279.2
ENSG00000280190	4.39046	9.62615e-48	2.28121e-45	AC027279.4
ENSG00000279123	1.15745	2.86997e-12	2.73181e-11	AC027281.2
ENSG00000257350	1.05104	0.0431461	0.0797858	AC027287.1
ENSG00000257474	2.78729	3.99364e-38	3.26739e-36	AC027288.1
ENSG00000280138	1.56194	3.89386e-53	1.97181e-50	AC027290.2
ENSG00000253370	3.55031	0.00132383	0.00375881	AC027308.1
ENSG00000250001	3.91525	5.05417e-12	4.69293e-11	AC027335.1
ENSG00000279698	3.29917	5.21497e-05	0.000198149	AC027335.2
ENSG00000249857	1.69957	0.00184292	0.00505056	AC027338.2
ENSG00000280131	2.58602	0.0104265	0.023345	AC027348.2
ENSG00000262708	2.8984	8.36235e-24	2.00044e-22	AC027455.1
ENSG00000266900	1.87019	7.5095e-26	2.09669e-24	AC027514.1
ENSG00000267560	1.339	1.11993e-27	3.70285e-26	AC027514.2
ENSG00000256361	1.80492	2.97387e-28	1.03594e-26	AC027544.1
ENSG00000256588	1.61232	1.62967e-25	4.45954e-24	AC027544.2
ENSG00000265261	2.75735	3.2402e-40	3.31651e-38	AC027575.1
ENSG00000279187	1.09552	3.58755e-19	6.05992e-18	AC027601.5
ENSG00000249084	1.82776	7.84281e-15	9.35285e-14	AC027627.1
ENSG00000271064	1.93977	6.38943e-38	5.07221e-36	AC027644.2
ENSG00000257005	1.37853	2.09344e-05	8.54527e-05	AC027667.1
ENSG00000253116	1.75054	1.10088e-20	2.09781e-19	AC027698.1
ENSG00000254123	1.26315	0.291843	0.377431	AC027701.1
ENSG00000261916	1.57367	3.10922e-27	9.745e-26	AC027796.1
ENSG00000262248	1.30155	9.49763e-25	2.44464e-23	AC027796.2
ENSG00000263338	1.32824	4.98976e-19	8.32613e-18	AC027796.5
ENSG00000262837	1.56485	4.53744e-17	6.50425e-16	AC027801.5
ENSG00000259546	1.22992	2.96361e-11	2.56513e-10	AC027808.1
ENSG00000259649	1.3162	5.96737e-22	1.26855e-20	AC027808.2
ENSG00000280408	2.0382	3.23636e-34	1.83167e-32	AC032044.2
ENSG00000258345	1.22232	3.13176e-05	0.000123745	AC034102.7
ENSG00000259950	3.47888	4.73439e-35	2.86487e-33	AC034105.3
ENSG00000254044	1.42697	6.37238e-08	3.79918e-07	AC034154.1
ENSG00000224884	1.10665	0.0077148	0.0179622	AC034187.1
ENSG00000223727	1.56207	4.21854e-14	4.7108e-13	AC034195.1
ENSG00000249921	1.05836	5.77155e-12	5.33536e-11	AC034207.1
ENSG00000251281	1.23699	0.000219068	0.000739923	AC034223.2
ENSG00000223548	1.02858	0.2238	0.3069	AC034228.1
ENSG00000249807	2.74338	8.85828e-23	1.98855e-21	AC034229.1
ENSG00000260515	2.20384	7.73557e-17	1.08463e-15	AC034229.2
ENSG00000280368	2.62932	1.39436e-18	2.23596e-17	AC034229.5
ENSG00000280449	2.16878	2.30397e-11	2.01632e-10	AC034229.6
ENSG00000248935	1.27925	0.112788	0.17727	AC034234.1
ENSG00000228403	1.06348	1.03751e-07	6.02944e-07	AC035139.1
ENSG00000261002	1.30753	4.93097e-26	1.39702e-24	AC036103.1
ENSG00000259475	1.11822	1.28216e-12	1.26107e-11	AC036108.1
ENSG00000263017	2.1917	2.22564e-18	3.52781e-17	AC036164.1
ENSG00000267430	2.39228	3.78543e-31	1.66155e-29	AC036176.2
ENSG00000269989	1.43788	7.88426e-05	0.000289798	AC036176.3
ENSG00000266222	2.73557	2.63367e-11	2.29151e-10	AC036222.2
ENSG00000276107	1.25784	7.30319e-19	1.1995e-17	AC037198.1
ENSG00000248738	1.04183	8.91925e-07	4.56661e-06	AC037441.1
ENSG00000253142	1.29638	0.0201979	0.0415861	AC037441.2
ENSG00000259257	2.60227	5.33621e-25	1.40355e-23	AC037479.1
ENSG00000254303	1.04288	0.00121493	0.00347939	AC037486.1
ENSG00000265912	1.46654	6.9232e-30	2.72995e-28	AC037487.1
ENSG00000266598	3.4305	9.82004e-38	7.69402e-36	AC037487.2
ENSG00000280163	1.16789	3.04656e-24	7.56249e-23	AC040160.2
ENSG00000263257	1.17524	2.23853e-08	1.41009e-07	AC040173.1
ENSG00000267637	1.46794	1.21988e-13	1.31286e-12	AC040904.1
ENSG00000242958	2.88503	3.86084e-25	1.02502e-23	AC040975.1
ENSG00000274064	3.83725	1.1626e-37	9.09416e-36	AC040978.1
ENSG00000229751	2.34041	7.62049e-22	1.6086e-20	AC044781.1
ENSG00000234752	1.75511	2.78391e-12	2.65462e-11	AC044784.2
ENSG00000266696	3.17585	9.79564e-43	1.35025e-40	AC044840.1
ENSG00000260733	3.57391	9.2046e-34	5.00912e-32	AC046158.1
ENSG00000261837	2.92443	7.94838e-38	6.25815e-36	AC046158.2
ENSG00000279129	2.61297	4.00505e-36	2.73681e-34	AC046158.3
ENSG00000279887	3.41542	2.94225e-37	2.19787e-35	AC046158.4
ENSG00000253288	1.46356	1.21023e-07	6.98172e-07	AC046195.1
ENSG00000267762	2.85939	1.24315e-21	2.57888e-20	AC048380.1
ENSG00000278983	1.55886	2.2945e-25	6.2047e-24	AC048380.2
ENSG00000279629	2.86015	2.69663e-25	7.25949e-24	AC048380.3
ENSG00000249086	1.26374	5.57862e-05	0.000210818	AC051649.1
ENSG00000227432	1.12149	6.26159e-06	2.80289e-05	AC053503.1
ENSG00000240752	1.31943	0.172707	0.25023	AC055731.1
ENSG00000249098	4.67311	4.64077e-34	2.60506e-32	AC055733.1
ENSG00000250592	4.29895	5.33322e-15	6.45935e-14	AC055733.2
ENSG00000251579	4.34925	4.82862e-32	2.27959e-30	AC055733.3
ENSG00000257500	1.181	0.0272094	0.0538247	AC055736.1
ENSG00000249820	1.09619	0.016084	0.0341643	AC055753.1
ENSG00000234136	2.89915	1.39784e-26	4.12804e-25	AC055764.1
ENSG00000263624	1.74649	9.78363e-34	5.3122e-32	AC055811.1
ENSG00000266498	1.84664	5.72758e-24	1.3909e-22	AC055811.3
ENSG00000254398	1.44121	2.68603e-19	4.58703e-18	AC055876.2
ENSG00000273319	1.39532	8.28582e-17	1.15874e-15	AC058791.1
ENSG00000242318	3.8112	1.16316e-25	3.21588e-24	AC058823.1
ENSG00000241577	2.94787	7.35799e-16	9.57713e-15	AC060234.3
ENSG00000230459	3.59584	5.3563e-25	1.40729e-23	AC060773.1
ENSG00000259543	2.37239	1.06341e-09	7.85466e-09	AC060809.1
ENSG00000279180	1.04866	0.00291014	0.00759455	AC061709.2
ENSG00000235070	1.14704	0.00304922	0.00792308	AC062015.1
ENSG00000271014	2.60911	2.13557e-21	4.33668e-20	AC062037.1
ENSG00000257368	1.15617	0.00670798	0.01587	AC063924.1
ENSG00000258230	1.54421	1.73616e-27	5.60548e-26	AC063950.1
ENSG00000244249	2.59474	8.03192e-06	3.52804e-05	AC063955.1
ENSG00000277563	1.61527	1.39247e-21	2.87378e-20	AC063961.1
ENSG00000224745	1.10736	2.87726e-18	4.52488e-17	AC063965.1
ENSG00000224431	1.35564	1.15707e-29	4.46376e-28	AC063976.2
ENSG00000260586	2.76902	6.49315e-41	7.16436e-39	AC064799.2
ENSG00000278017	1.12355	4.41851e-22	9.49754e-21	AC064801.1
ENSG00000279236	2.52577	3.00669e-54	1.68189e-51	AC064801.2
ENSG00000254339	2.12237	0.00377596	0.00957212	AC064802.1
ENSG00000272966	1.0708	8.63285e-13	8.6037e-12	AC064836.2
ENSG00000218682	1.5886	4.64734e-20	8.46271e-19	AC064847.1
ENSG00000241409	3.53815	1.84329e-28	6.52022e-27	AC064852.1
ENSG00000270470	1.74455	0.119168	0.185394	AC064872.1
ENSG00000222007	4.12873	4.52244e-35	2.74698e-33	AC064874.1
ENSG00000259678	1.19738	4.64208e-10	3.56451e-09	AC066613.2
ENSG00000259600	2.12636	0.00254088	0.0067302	AC066616.2
ENSG00000238111	3.2975	2.9728e-15	3.67547e-14	AC066692.1
ENSG00000253586	3.27731	1.45405e-13	1.55582e-12	AC067817.1
ENSG00000267632	1.0593	5.70573e-21	1.11625e-19	AC067852.3
ENSG00000280183	1.2724	7.95136e-17	1.11294e-15	AC067852.4
ENSG00000280326	3.03785	2.73642e-49	8.07614e-47	AC067931.2
ENSG00000238259	3.54104	2.08165e-31	9.29824e-30	AC067940.1
ENSG00000229023	1.46084	4.50687e-20	8.21569e-19	AC067945.1
ENSG00000230686	1.00783	0.301812	0.387284	AC067945.2
ENSG00000236451	1.15651	0.00196282	0.00534413	AC067956.1
ENSG00000268055	1.07647	0.0522267	0.0938434	AC067969.1
ENSG00000263098	1.61344	1.7716e-11	1.56695e-10	AC068014.1
ENSG00000268955	1.90638	5.26816e-08	3.17389e-07	AC068020.1
ENSG00000266111	1.88698	4.90695e-25	1.29206e-23	AC068025.2
ENSG00000237964	1.0407	0.097778	0.15792	AC068042.1
ENSG00000223691	1.07174	0.329453	0.414505	AC068044.1
ENSG00000253871	1.10779	0.0330944	0.0636523	AC068075.1
ENSG00000254248	1.11395	7.61144e-12	6.96393e-11	AC068189.1
ENSG00000266840	1.27429	0.0255466	0.0510052	AC068254.1
ENSG00000279221	2.15764	2.33036e-13	2.45095e-12	AC068254.2
ENSG00000270569	1.25593	0.0249457	0.0499589	AC068276.1
ENSG00000235127	1.42162	0.000446537	0.00140937	AC068286.1
ENSG00000255321	4.53361	6.64604e-47	1.44019e-44	AC068389.4
ENSG00000259528	2.50532	4.40475e-23	1.00808e-21	AC068397.1
ENSG00000265043	1.15259	0.000262426	0.000871377	AC068418.2
ENSG00000258883	1.20955	0.0192753	0.0399636	AC068446.3
ENSG00000266901	2.86177	1.17778e-17	1.76455e-16	AC068473.2
ENSG00000223884	1.85734	2.44835e-23	5.68451e-22	AC068481.1
ENSG00000223973	3.36096	3.79298e-33	1.95782e-31	AC068491.1
ENSG00000229118	1.76199	2.95026e-10	2.31267e-09	AC068491.2
ENSG00000270190	1.83908	2.34217e-23	5.44323e-22	AC068491.3
ENSG00000279191	1.73305	8.74213e-44	1.35228e-41	AC068491.4
ENSG00000278464	1.77072	9.71045e-09	6.38956e-08	AC068506.1
ENSG00000234185	1.59219	3.32205e-33	1.72399e-31	AC068533.3
ENSG00000255122	1.03691	3.27543e-13	3.39082e-12	AC068587.2
ENSG00000255253	1.24306	0.104317	0.166431	AC068587.3
ENSG00000242097	2.34102	1.52644e-14	1.76648e-13	AC068647.1
ENSG00000250271	2.35968	2.26352e-12	2.17652e-11	AC068647.2
ENSG00000223908	1.53004	1.80028e-15	2.26777e-14	AC068657.1
ENSG00000275417	1.80084	1.33424e-15	1.6967e-14	AC068726.1
ENSG00000254443	1.08669	0.00472774	0.011672	AC068733.1
ENSG00000239880	1.09508	2.44287e-08	1.53279e-07	AC068760.1
ENSG00000256827	1.31818	7.55153e-18	1.14999e-16	AC068790.1
ENSG00000269938	1.37039	9.05468e-29	3.26287e-27	AC068790.2
ENSG00000269997	1.63211	1.03747e-40	1.11655e-38	AC068790.3
ENSG00000270048	1.90195	2.95176e-44	4.87974e-42	AC068790.4
ENSG00000270061	1.45282	1.94445e-34	1.11758e-32	AC068790.5
ENSG00000270095	1.38461	5.15418e-18	7.95739e-17	AC068790.6
ENSG00000270130	1.52783	4.24463e-39	3.83828e-37	AC068790.7
ENSG00000271272	1.18993	0.000976923	0.00285938	AC068802.1
ENSG00000279834	2.15523	1.3862e-24	3.52463e-23	AC068870.3
ENSG00000279858	1.25114	2.14188e-12	2.06575e-11	AC068880.4
ENSG00000257475	1.59264	4.67989e-31	2.03558e-29	AC068888.2
ENSG00000251413	2.96748	2.82644e-07	1.55609e-06	AC068898.2
ENSG00000243486	1.47613	0.0184061	0.0384081	AC068985.1
ENSG00000259887	1.17568	4.51355e-11	3.83154e-10	AC068987.1
ENSG00000260473	1.6143	2.81772e-17	4.094e-16	AC068987.3
ENSG00000253496	1.34688	3.18389e-11	2.74346e-10	AC068992.1
ENSG00000235637	1.57133	0.00408078	0.0102503	AC069023.1
ENSG00000259621	3.05951	7.30683e-29	2.65491e-27	AC069029.1
ENSG00000264734	2.9504	1.37085e-05	5.78488e-05	AC069061.2
ENSG00000235279	5.03004	1.62723e-17	2.40865e-16	AC069079.1
ENSG00000253762	1.0395	0.412196	0.493272	AC069133.1
ENSG00000258162	2.14823	3.21574e-07	1.75556e-06	AC069228.1
ENSG00000271711	1.6433	3.99518e-19	6.71546e-18	AC069236.1
ENSG00000228028	1.24989	5.45385e-16	7.15875e-15	AC069257.1
ENSG00000255838	1.09382	0.0995096	0.160222	AC069262.1
ENSG00000250354	2.91767	8.10235e-10	6.06661e-09	AC069272.1
ENSG00000227148	1.28714	0.122651	0.189667	AC069285.1
ENSG00000265801	3.41855	8.51194e-17	1.18898e-15	AC069366.2
ENSG00000270554	2.33334	1.47259e-14	1.70498e-13	AC069431.2
ENSG00000257458	2.3195	7.68239e-23	1.72942e-21	AC069437.1
ENSG00000276763	1.02617	2.79387e-11	2.42215e-10	AC069499.2
ENSG00000229190	2.20114	6.58382e-36	4.40511e-34	AC069542.1
ENSG00000238246	1.77966	5.75579e-27	1.7659e-25	AC069549.1
ENSG00000228804	1.56469	3.6188e-25	9.62884e-24	AC072022.1
ENSG00000227267	3.16994	1.31682e-24	3.35175e-23	AC072039.1
ENSG00000227769	1.09454	2.2462e-13	2.36503e-12	AC072062.1
ENSG00000228446	1.48112	8.59969e-31	3.65464e-29	AC073052.1
ENSG00000279956	1.40323	7.32462e-06	3.24266e-05	AC073082.1
ENSG00000233383	2.04815	5.70977e-10	4.33933e-09	AC073089.1
ENSG00000235920	2.08279	8.14431e-15	9.69558e-14	AC073109.1
ENSG00000271582	1.15565	0.121072	0.187791	AC073111.2
ENSG00000278424	2.30647	0.000889526	0.00262595	AC073114.1
ENSG00000236226	1.05083	0.00856671	0.0196678	AC073127.1
ENSG00000237870	1.4195	2.10725e-15	2.64131e-14	AC073130.1
ENSG00000243243	1.46449	6.55721e-29	2.38795e-27	AC073130.2
ENSG00000259589	1.67139	2.34728e-15	2.9317e-14	AC073167.1
ENSG00000279201	1.15902	0.0400968	0.0749655	AC073263.3
ENSG00000231892	1.44351	9.757e-07	4.96121e-06	AC073316.2
ENSG00000232524	1.30452	3.60698e-06	1.6814e-05	AC073323.1
ENSG00000228540	1.84546	3.90265e-23	8.97013e-22	AC073326.1
ENSG00000235837	1.14001	2.1606e-23	5.0423e-22	AC073333.1
ENSG00000270593	1.20245	4.70069e-05	0.000180159	AC073333.2
ENSG00000268170	1.01957	0.00105919	0.00307567	AC073342.2
ENSG00000279223	1.18829	0.2097	0.291669	AC073342.3
ENSG00000230936	1.14527	0.00572113	0.0137996	AC073347.1
ENSG00000277206	1.59638	0.0108483	0.0241672	AC073349.3
ENSG00000248374	2.9782	3.74548e-09	2.59519e-08	AC073358.1
ENSG00000225213	1.22795	3.34243e-23	7.70013e-22	AC073367.1
ENSG00000230192	1.1456	0.205436	0.286936	AC073387.1
ENSG00000270915	2.35956	4.72174e-17	6.76642e-16	AC073410.2
ENSG00000270842	3.4739	2.40415e-06	1.15219e-05	AC073413.2
ENSG00000279328	1.0436	1.10696e-21	2.30731e-20	AC073439.1
ENSG00000227869	1.08535	0.0135455	0.0293893	AC073486.1
ENSG00000257509	1.14207	2.02451e-29	7.6567e-28	AC073487.1
ENSG00000232111	2.86625	7.78149e-14	8.4866e-13	AC073488.1
ENSG00000238131	1.04964	0.376187	0.459227	AC073521.1
ENSG00000257083	3.98866	5.8858e-30	2.33236e-28	AC073530.1
ENSG00000279310	4.20327	4.41102e-11	3.74847e-10	AC073530.2
ENSG00000276030	1.01717	5.14585e-18	7.94707e-17	AC073534.1
ENSG00000268455	2.3117	5.18171e-09	3.52933e-08	AC073544.1
ENSG00000235548	3.12599	3.75326e-19	6.32206e-18	AC073551.1
ENSG00000258044	2.15529	2.32268e-30	9.51767e-29	AC073569.1
ENSG00000258225	1.59778	0.00868154	0.0198925	AC073571.1
ENSG00000258323	2.69867	6.34252e-30	2.50715e-28	AC073575.1
ENSG00000275232	1.08925	0.0051777	0.0126432	AC073578.2
ENSG00000228550	1.98752	1.44303e-07	8.25e-07	AC073583.1
ENSG00000257835	4.22903	8.77186e-14	9.52139e-13	AC073591.1
ENSG00000214650	1.60468	4.03033e-34	2.27034e-32	AC073592.1
ENSG00000279071	2.31851	8.74002e-42	1.06445e-39	AC073592.3
ENSG00000279121	2.98016	3.25261e-33	1.6916e-31	AC073592.5
ENSG00000279334	3.33154	5.06236e-28	1.73211e-26	AC073592.6
ENSG00000279527	3.44012	2.49001e-47	5.67711e-45	AC073592.7
ENSG00000280354	2.20159	1.74304e-16	2.38896e-15	AC073592.9
ENSG00000236580	1.35293	0.00239964	0.0063999	AC073626.2
ENSG00000255565	3.99508	2.03513e-31	9.09888e-30	AC073651.1
ENSG00000258172	1.05546	3.91352e-12	3.67423e-11	AC073655.1
ENSG00000270702	1.67121	2.66604e-16	3.59964e-15	AC073657.2
ENSG00000279940	2.27997	2.05874e-10	1.64272e-09	AC073862.3
ENSG00000279976	1.13804	0.00977626	0.022076	AC073862.4
ENSG00000257359	1.67316	1.30304e-10	1.05816e-09	AC073863.1
ENSG00000256250	1.09903	2.64289e-11	2.29912e-10	AC073912.1
ENSG00000256299	1.29222	6.39172e-13	6.45166e-12	AC073912.2
ENSG00000255965	2.45148	1.13111e-18	1.8306e-17	AC073916.1
ENSG00000225146	2.34133	3.45098e-33	1.78704e-31	AC073957.1
ENSG00000259204	1.17917	0.00548248	0.0132943	AC073964.1
ENSG00000257429	1.58375	0.0401585	0.0750629	AC074031.1
ENSG00000241479	1.17031	3.91697e-08	2.39737e-07	AC074033.1
ENSG00000239455	1.64495	2.90711e-13	3.02579e-12	AC074043.1
ENSG00000249049	3.68898	5.53852e-09	3.75799e-08	AC074124.1
ENSG00000249761	2.07585	0.00932127	0.0211848	AC074133.1
ENSG00000276071	1.09548	2.22577e-27	7.08168e-26	AC074138.1
ENSG00000265980	1.12446	0.198869	0.279837	AC074237.1
ENSG00000241723	2.55558	2.58449e-27	8.15293e-26	AC074276.1
ENSG00000277143	1.71471	4.14065e-09	2.85461e-08	AC074276.2
ENSG00000224219	1.17947	0.0590218	0.10404	AC074290.1
ENSG00000232518	1.97322	2.33763e-15	2.92095e-14	AC074366.1
ENSG00000233716	2.96235	3.52195e-38	2.89625e-36	AC074367.1
ENSG00000226523	3.66034	2.00343e-20	3.74288e-19	AC074375.1
ENSG00000205971	1.30344	0.0482067	0.0877177	AC074389.1
ENSG00000229102	1.47433	1.88433e-06	9.18992e-06	AC076966.1
ENSG00000258344	1.43267	5.40973e-27	1.66079e-25	AC078778.2
ENSG00000241219	1.20267	9.44514e-11	7.76846e-10	AC078785.2
ENSG00000257880	1.14256	2.89572e-08	1.7991e-07	AC078789.1
ENSG00000269984	1.02156	7.05678e-25	1.83801e-23	AC078795.1
ENSG00000231114	3.39553	2.49177e-09	1.76256e-08	AC078842.2
ENSG00000253399	2.76921	8.35439e-44	1.29647e-41	AC078852.1
ENSG00000254094	2.14061	3.02903e-29	1.12784e-27	AC078852.2
ENSG00000226963	1.70658	5.6714e-11	4.76317e-10	AC078883.2
ENSG00000258215	1.28522	0.00079164	0.00236912	AC078886.1
ENSG00000276294	1.00786	0.140055	0.211412	AC078899.5
ENSG00000253317	1.36403	1.14057e-11	1.02771e-10	AC078906.1
ENSG00000256810	1.22109	0.0142237	0.030669	AC078925.1
ENSG00000279128	2.04637	2.32983e-06	1.12003e-05	AC078925.2
ENSG00000279993	2.33646	2.04973e-10	1.63635e-09	AC078925.3
ENSG00000280002	2.0354	1.02954e-06	5.21237e-06	AC078925.4
ENSG00000255790	3.06981	1.57994e-22	3.48172e-21	AC078950.1
ENSG00000258026	3.18536	8.90778e-18	1.34799e-16	AC078955.1
ENSG00000225195	2.4175	7.84873e-24	1.88131e-22	AC078962.1
ENSG00000256314	3.82604	5.96888e-21	1.16583e-19	AC078962.3
ENSG00000257568	2.98468	3.31674e-44	5.44568e-42	AC079035.1
ENSG00000271113	1.23112	0.200711	0.281727	AC079089.3
ENSG00000248564	1.32029	7.40355e-13	7.42779e-12	AC079140.1
ENSG00000261030	1.667	1.59239e-06	7.85933e-06	AC079171.1
ENSG00000249258	1.12005	1.69743e-10	1.36347e-09	AC079193.2
ENSG00000259468	1.52783	3.29323e-05	0.000129678	AC079203.2
ENSG00000254177	4.01139	1.02486e-19	1.81194e-18	AC079209.2
ENSG00000248816	1.47066	0.12512	0.192804	AC079226.2
ENSG00000280005	3.26432	1.59102e-08	1.01984e-07	AC079298.2
ENSG00000258086	1.86822	1.2059e-37	9.40227e-36	AC079313.1
ENSG00000258111	4.16452	5.85162e-24	1.41816e-22	AC079316.1
ENSG00000279176	4.55838	5.00905e-37	3.66217e-35	AC079316.2
ENSG00000279361	1.91941	1.98131e-20	3.70299e-19	AC079331.1
ENSG00000263717	1.13753	2.27867e-09	1.62064e-08	AC079336.1
ENSG00000265337	3.69798	1.2116e-28	4.33357e-27	AC079336.3
ENSG00000266599	2.81495	5.23539e-27	1.60932e-25	AC079336.4
ENSG00000279781	1.02879	5.83431e-11	4.8923e-10	AC079336.6
ENSG00000280245	1.55655	1.47124e-20	2.78103e-19	AC079336.7
ENSG00000224463	1.6711	3.78661e-12	3.56691e-11	AC079354.2
ENSG00000258375	1.22758	0.0139232	0.0301103	AC079363.1
ENSG00000257545	1.16339	6.07475e-20	1.09658e-18	AC079385.1
ENSG00000261439	1.82464	0.00155385	0.00433716	AC079411.2
ENSG00000261540	1.29743	0.00307271	0.00797728	AC079414.1
ENSG00000261056	1.7391	7.84762e-31	3.34686e-29	AC079416.1
ENSG00000279589	2.03463	1.27395e-32	6.29866e-31	AC079416.2
ENSG00000280227	3.11009	8.87858e-15	1.05202e-13	AC079416.3
ENSG00000266976	1.67783	2.02925e-06	9.84679e-06	AC079466.1
ENSG00000250978	2.53817	6.59571e-06	2.94341e-05	AC079467.1
ENSG00000243687	3.2131	1.24184e-24	3.16761e-23	AC079594.1
ENSG00000258068	3.06369	2.92147e-24	7.25946e-23	AC079600.3
ENSG00000257225	1.8933	2.86294e-31	1.26472e-29	AC079601.1
ENSG00000257376	1.42646	1.24235e-33	6.69271e-32	AC079601.2
ENSG00000280228	1.32125	1.27677e-10	1.03753e-09	AC079753.1
ENSG00000235779	1.32804	0.00012238	0.000433721	AC079779.3
ENSG00000231859	2.80694	1.49325e-23	3.51103e-22	AC079781.1
ENSG00000232032	2.04253	3.37738e-13	3.4926e-12	AC079781.2
ENSG00000225214	1.45221	2.14856e-06	1.03783e-05	AC079790.1
ENSG00000258268	2.38016	3.05096e-20	5.62563e-19	AC079793.1
ENSG00000224104	1.09304	0.0936202	0.15248	AC079809.1
ENSG00000249623	3.8548	3.5052e-21	6.99687e-20	AC079858.1
ENSG00000256399	3.64685	6.49002e-48	1.56892e-45	AC079866.1
ENSG00000256571	3.95149	1.76423e-42	2.39075e-40	AC079866.2
ENSG00000270292	1.3811	6.79041e-23	1.53725e-21	AC079880.2
ENSG00000257146	1.54932	0.0275815	0.0544422	AC079905.2
ENSG00000258308	1.76897	1.97544e-14	2.26538e-13	AC079907.2
ENSG00000266371	3.03747	3.45695e-45	6.32333e-43	AC079915.1
ENSG00000255300	1.53414	0.0306119	0.0595563	AC079917.1
ENSG00000257657	1.1339	1.07484e-06	5.42344e-06	AC079950.1
ENSG00000230617	1.13521	0.127596	0.195916	AC079987.1
ENSG00000243675	1.12343	1.84213e-11	1.62515e-10	AC080013.2
ENSG00000213431	3.5107	1.66638e-08	1.0646e-07	AC080014.1
ENSG00000256458	1.7606	5.33328e-10	4.0667e-09	AC080075.1
ENSG00000278346	1.00798	0.200917	0.281966	AC080112.2
ENSG00000278918	1.02261	3.11057e-19	5.28204e-18	AC080112.3
ENSG00000244062	1.3024	7.88837e-05	0.000289927	AC080128.1
ENSG00000239300	1.49153	6.30893e-40	6.28372e-38	AC080162.1
ENSG00000249609	2.57213	8.07689e-42	9.96295e-40	AC080188.1
ENSG00000279384	2.01356	2.92689e-42	3.86824e-40	AC080188.2
ENSG00000242531	1.2122	3.79443e-16	5.05507e-15	AC083798.1
ENSG00000257953	1.72555	1.70294e-30	7.02602e-29	AC083805.2
ENSG00000274554	1.76165	8.40111e-42	1.02932e-39	AC083806.2
ENSG00000226345	2.0647	1.2073e-16	1.66848e-15	AC083822.1
ENSG00000253872	2.18367	8.31391e-13	8.29787e-12	AC083836.1
ENSG00000226621	1.80253	5.17903e-08	3.12489e-07	AC083855.1
ENSG00000223500	1.41157	6.5996e-16	8.62502e-15	AC083862.1
ENSG00000235429	3.99495	1.51488e-13	1.61911e-12	AC083875.1
ENSG00000225111	1.16432	5.20926e-13	5.29031e-12	AC083900.1
ENSG00000253543	2.64966	4.44946e-09	3.05524e-08	AC083923.1
ENSG00000279852	1.31661	1.0435e-23	2.47777e-22	AC083964.2
ENSG00000240015	1.63569	7.20524e-13	7.24545e-12	AC084024.1
ENSG00000248585	2.63631	2.05587e-27	6.58029e-26	AC084024.2
ENSG00000257139	1.84669	1.25644e-09	9.20411e-09	AC084032.1
ENSG00000254431	1.78638	1.16668e-26	3.47097e-25	AC084083.1
ENSG00000255456	2.45596	1.08139e-17	1.6257e-16	AC084125.3
ENSG00000229899	1.79046	0.0312849	0.060679	AC084290.1
ENSG00000256071	1.44078	0.16291	0.238812	AC084291.1
ENSG00000241917	1.30706	0.125928	0.193825	AC084398.1
ENSG00000257202	1.11121	1.16352e-08	7.58449e-08	AC084398.2
ENSG00000254001	1.18926	0.105638	0.168164	AC084706.1
ENSG00000259216	1.1457	1.06373e-12	1.05381e-11	AC084757.1
ENSG00000259669	1.03722	0.0355487	0.0676453	AC084759.2
ENSG00000261072	4.36734	7.19883e-44	1.13174e-41	AC084783.1
ENSG00000257643	1.83415	2.54225e-11	2.21358e-10	AC084824.2
ENSG00000249138	1.90809	7.73805e-22	1.63198e-20	AC084871.1
ENSG00000251139	1.79671	2.01421e-17	2.96233e-16	AC084871.2
ENSG00000256609	1.21902	2.49628e-07	1.38287e-06	AC084880.3
ENSG00000259554	1.08226	0.251772	0.336528	AC084882.1
ENSG00000271048	2.5936	0.00440057	0.0109593	AC087045.1
ENSG00000273580	1.08297	0.00437724	0.010909	AC087072.2
ENSG00000279428	1.81581	3.54323e-20	6.51584e-19	AC087164.2
ENSG00000254423	1.26309	1.8356e-05	7.56298e-05	AC087203.1
ENSG00000262663	1.32121	3.09449e-21	6.20277e-20	AC087222.1
ENSG00000256774	1.01926	0.194046	0.27437	AC087241.2
ENSG00000274885	2.41167	1.09277e-26	3.25713e-25	AC087241.4
ENSG00000248100	3.42401	2.61888e-38	2.18727e-36	AC087257.1
ENSG00000256056	2.82229	1.59801e-40	1.69703e-38	AC087257.2
ENSG00000256473	1.80407	0.00943034	0.0214034	AC087260.1
ENSG00000254577	1.49735	5.57574e-35	3.3571e-33	AC087276.1
ENSG00000255340	3.24881	8.75884e-29	3.161e-27	AC087276.3
ENSG00000254566	1.23423	7.49401e-07	3.879e-06	AC087277.1
ENSG00000255186	1.87471	1.70507e-15	2.1529e-14	AC087277.2
ENSG00000254712	1.22242	0.0273007	0.0539654	AC087280.1
ENSG00000273691	1.96946	1.05106e-31	4.83397e-30	AC087284.1
ENSG00000259276	4.25739	6.82401e-32	3.18721e-30	AC087286.1
ENSG00000259367	1.12626	1.03175e-14	1.21237e-13	AC087286.2
ENSG00000259453	3.03986	8.06323e-54	4.3584e-51	AC087286.4
ENSG00000235530	1.68003	6.1196e-55	3.63451e-52	AC087294.1
ENSG00000250869	2.33388	8.28927e-41	9.05819e-39	AC087359.1
ENSG00000254898	3.14847	4.79632e-28	1.64694e-26	AC087362.1
ENSG00000240163	2.09869	2.99255e-35	1.8528e-33	AC087385.1
ENSG00000262003	1.09174	4.01928e-23	9.22058e-22	AC087392.1
ENSG00000262133	1.32387	4.07723e-08	2.49102e-07	AC087392.2
ENSG00000253358	1.50336	0.00295651	0.00769971	AC087439.1
ENSG00000255232	2.82362	0.000452847	0.00142806	AC087441.2
ENSG00000250007	1.06784	0.00515714	0.0126007	AC087457.1
ENSG00000259722	2.98806	9.34159e-07	4.76863e-06	AC087465.1
ENSG00000259380	1.75201	3.26202e-09	2.2733e-08	AC087473.1
ENSG00000259312	1.0501	0.231459	0.315139	AC087477.3
ENSG00000259614	1.29037	1.37578e-12	1.35015e-11	AC087477.6
ENSG00000214546	1.73612	5.55376e-20	1.00517e-18	AC087491.1
ENSG00000225751	1.8428	3.37546e-24	8.35735e-23	AC087501.1
ENSG00000262815	2.48792	3.75997e-25	9.99342e-24	AC087501.2
ENSG00000246250	1.78896	2.25118e-39	2.08665e-37	AC087521.2
ENSG00000259817	1.0293	0.188423	0.268037	AC087565.1
ENSG00000244743	2.7069	1.98374e-12	1.91746e-11	AC087588.1
ENSG00000253754	2.09778	2.99796e-30	1.2181e-28	AC087620.1
ENSG00000255201	1.09313	1.43542e-11	1.28115e-10	AC087623.2
ENSG00000259316	1.01553	1.50205e-18	2.40384e-17	AC087632.1
ENSG00000277654	1.33003	4.76461e-06	2.1784e-05	AC087633.2
ENSG00000276174	1.27891	7.62481e-25	1.98167e-23	AC087683.2
ENSG00000267558	1.04426	6.66501e-05	0.000248341	AC087685.1
ENSG00000259227	1.52908	0.0197695	0.0408125	AC087699.1
ENSG00000259396	1.6839	1.53781e-11	1.36771e-10	AC087721.1
ENSG00000264270	2.7741	1.49176e-43	2.25673e-41	AC087749.1
ENSG00000264829	3.21398	3.91801e-36	2.68114e-34	AC087749.2
ENSG00000243979	1.04636	5.84806e-12	5.40193e-11	AC087752.1
ENSG00000259967	1.56822	2.27198e-15	2.84039e-14	AC087761.1
ENSG00000271369	1.00868	6.29742e-06	2.81709e-05	AC087783.2
ENSG00000278886	1.92716	1.09371e-08	7.14779e-08	AC087821.1
ENSG00000259278	1.25841	3.31293e-11	2.85005e-10	AC087878.1
ENSG00000244540	2.62747	1.75253e-22	3.84796e-21	AC087884.1
ENSG00000274598	3.3803	3.54408e-42	4.60798e-40	AC087893.1
ENSG00000257802	2.15075	5.98543e-38	4.78307e-36	AC089984.2
ENSG00000257875	1.59108	7.27165e-20	1.30286e-18	AC089998.3
ENSG00000277566	1.37149	5.18379e-27	1.5955e-25	AC089999.2
ENSG00000257308	1.13989	0.0488446	0.0886538	AC090017.1
ENSG00000227433	4.08095	2.01817e-21	4.11042e-20	AC090018.1
ENSG00000280828	1.24711	6.94377e-28	2.33656e-26	AC090114.3
ENSG00000277210	1.11485	0.00436878	0.010889	AC090164.3
ENSG00000278991	1.44967	5.0731e-26	1.43475e-24	AC090181.3
ENSG00000237586	1.95435	3.26161e-21	6.5296e-20	AC090192.1
ENSG00000253227	1.10355	1.7494e-07	9.87427e-07	AC090192.2
ENSG00000267061	1.65446	0.1104	0.174263	AC090213.1
ENSG00000266965	4.41032	7.35997e-35	4.35506e-33	AC090220.1
ENSG00000267504	1.32722	7.49928e-19	1.22877e-17	AC090236.2
ENSG00000267587	3.22343	1.83856e-28	6.50827e-27	AC090241.1
ENSG00000270112	2.20788	1.911e-21	3.89875e-20	AC090241.2
ENSG00000274776	1.10091	6.10066e-21	1.19109e-19	AC090241.3
ENSG00000263045	2.20973	2.13457e-10	1.69957e-09	AC090286.3
ENSG00000264705	1.95336	4.95288e-32	2.33367e-30	AC090337.1
ENSG00000279354	3.76301	4.82558e-12	4.49456e-11	AC090373.1
ENSG00000267101	1.14772	0.0191522	0.0397441	AC090376.1
ENSG00000265639	1.06305	0.0283293	0.0556965	AC090415.1
ENSG00000256630	1.20898	0.258065	0.343043	AC090424.1
ENSG00000257183	1.48376	0.0171332	0.0360918	AC090502.3
ENSG00000234805	1.11953	0.000274167	0.000907482	AC090505.1
ENSG00000259402	2.02995	1.27312e-26	3.77828e-25	AC090515.5
ENSG00000279683	1.31965	8.08115e-10	6.05451e-09	AC090517.3
ENSG00000260392	1.80772	1.00752e-18	1.6358e-17	AC090518.1
ENSG00000250130	1.04875	3.55565e-14	4.00214e-13	AC090519.1
ENSG00000259499	2.90345	5.87664e-41	6.514e-39	AC090519.2
ENSG00000257228	2.70617	4.9e-07	2.60786e-06	AC090531.1
ENSG00000253270	1.54176	0.00010747	0.000385479	AC090541.1
ENSG00000239465	2.81767	1.07835e-38	9.26358e-37	AC090543.1
ENSG00000270072	3.01616	3.03831e-31	1.33972e-29	AC090559.2
ENSG00000250962	1.1188	0.0111394	0.0247305	AC090568.1
ENSG00000253778	1.32866	0.00024642	0.000822373	AC090572.2
ENSG00000254115	1.02761	0.00795741	0.0184503	AC090572.3
ENSG00000271156	1.20987	2.25058e-05	9.13196e-05	AC090578.1
ENSG00000255520	2.28224	2.39644e-30	9.80317e-29	AC090589.2
ENSG00000264497	1.36966	0.0540718	0.0966175	AC090616.4
ENSG00000236457	3.89149	2.74908e-16	3.70656e-15	AC090617.1
ENSG00000236838	2.38396	1.14284e-24	2.92594e-23	AC090617.2
ENSG00000262810	1.78524	1.2094e-25	3.33412e-24	AC090617.4
ENSG00000279040	1.02564	2.41598e-06	1.1574e-05	AC090617.6
ENSG00000279340	3.40299	1.10384e-31	5.06704e-30	AC090617.7
ENSG00000279562	2.87748	4.27649e-15	5.2242e-14	AC090617.8
ENSG00000267401	1.26366	0.115073	0.180219	AC090621.1
ENSG00000215380	1.8395	0.0196791	0.0406642	AC090625.1
ENSG00000235300	2.02305	1.13796e-17	1.70701e-16	AC090627.1
ENSG00000261219	1.14543	6.29383e-06	2.81601e-05	AC090651.1
ENSG00000264296	1.7313	1.87504e-25	5.10774e-24	AC090666.1
ENSG00000267518	1.75177	6.86005e-09	4.60146e-08	AC090699.1
ENSG00000257191	1.12122	1.15753e-05	4.9419e-05	AC090709.1
ENSG00000254165	1.42672	8.1468e-37	5.86704e-35	AC090739.1
ENSG00000279099	2.47385	0.103504	0.165353	AC090740.1
ENSG00000265204	3.12266	6.60528e-37	4.77835e-35	AC090772.2
ENSG00000244456	1.26066	0.0152824	0.0326576	AC090774.1
ENSG00000253526	1.50016	0.00968052	0.0218865	AC090802.1
ENSG00000253363	1.91493	0.0067115	0.0158766	AC090809.1
ENSG00000226117	1.07279	1.51207e-06	7.48597e-06	AC090844.1
ENSG00000259721	1.2205	5.68074e-17	8.08292e-16	AC090877.2
ENSG00000259742	1.12446	0.145438	0.217888	AC090888.3
ENSG00000270409	2.85029	1.11747e-51	4.63433e-49	AC090950.1
ENSG00000279465	3.63399	2.48458e-52	1.14928e-49	AC090950.2
ENSG00000270739	2.83172	1.40749e-29	5.40386e-28	AC090953.1
ENSG00000230172	1.24979	0.00947684	0.0214916	AC090957.1
ENSG00000231780	3.39281	2.78608e-06	1.32036e-05	AC090960.1
ENSG00000259398	2.5269	9.09208e-28	3.03324e-26	AC090970.1
ENSG00000259201	2.21745	3.94611e-35	2.41521e-33	AC090971.2
ENSG00000259632	3.1416	6.3717e-37	4.62328e-35	AC090971.4
ENSG00000274954	1.35358	0.00788359	0.0183047	AC090971.5
ENSG00000253656	1.05223	0.124177	0.19167	AC090987.1
ENSG00000267196	3.04227	1.67461e-29	6.37852e-28	AC091044.1
ENSG00000182625	2.8699	6.24975e-23	1.41886e-21	AC091046.1
ENSG00000278513	4.57063	2.75617e-23	6.37764e-22	AC091046.2
ENSG00000254557	1.18196	0.0231065	0.0467425	AC091047.1
ENSG00000254900	1.58882	4.76732e-18	7.3767e-17	AC091053.2
ENSG00000278863	3.12414	2.12257e-29	8.00865e-28	AC091059.2
ENSG00000259602	1.83914	3.2224e-05	0.000127055	AC091073.1
ENSG00000258909	1.09428	0.0874898	0.144303	AC091078.3
ENSG00000253371	1.00753	0.316285	0.401507	AC091096.1
ENSG00000253634	1.15698	0.0873328	0.144093	AC091096.2
ENSG00000259418	2.28499	3.52033e-20	6.47619e-19	AC091117.2
ENSG00000266918	1.45241	4.73144e-17	6.77831e-16	AC091132.4
ENSG00000251461	1.09261	0.309116	0.394541	AC091133.3
ENSG00000254061	2.12274	2.7795e-11	2.41012e-10	AC091144.2
ENSG00000267354	1.47804	3.93196e-06	1.82177e-05	AC091151.1
ENSG00000240305	1.97203	9.72165e-26	2.69711e-24	AC091152.1
ENSG00000235085	1.84434	1.28106e-20	2.43108e-19	AC091153.2
ENSG00000244559	1.1462	0.122136	0.189053	AC091179.2
ENSG00000279555	1.94249	9.87692e-41	1.06536e-38	AC091181.1
ENSG00000259682	2.85248	1.45318e-24	3.69104e-23	AC091231.1
ENSG00000237606	1.15635	0.148137	0.221092	AC091286.1
ENSG00000278971	1.05822	0.000152544	0.00053104	AC091305.1
ENSG00000239486	1.00124	2.91679e-24	7.25158e-23	AC091390.3
ENSG00000270839	1.78999	5.66239e-08	3.39864e-07	AC091393.1
ENSG00000248577	1.45841	0.0112583	0.0249678	AC091435.1
ENSG00000250629	1.44387	4.63611e-14	5.15794e-13	AC091435.2
ENSG00000254451	1.18149	8.83006e-08	5.1734e-07	AC091534.1
ENSG00000240484	1.11286	4.78592e-06	2.18752e-05	AC091544.1
ENSG00000258676	1.21387	1.51197e-15	1.91412e-14	AC091544.2
ENSG00000259064	1.00094	4.19932e-10	3.23589e-09	AC091544.3
ENSG00000271763	1.15085	5.77627e-17	8.21155e-16	AC091544.5
ENSG00000275965	1.6222	1.06743e-15	1.36789e-14	AC091544.7
ENSG00000264012	1.76627	7.15779e-16	9.32413e-15	AC091588.1
ENSG00000227709	1.4533	3.69678e-07	2.00121e-06	AC091607.1
ENSG00000272094	1.3296	8.56253e-06	3.73757e-05	AC091614.1
ENSG00000224079	2.12588	6.86241e-35	4.07066e-33	AC091729.1
ENSG00000276531	1.39057	6.65186e-12	6.11506e-11	AC091769.1
ENSG00000240328	3.31803	1.31505e-27	4.30653e-26	AC091805.1
ENSG00000231317	1.22791	0.000108381	0.0003884	AC091812.1
ENSG00000255882	1.56849	1.55144e-09	1.12284e-08	AC091814.1
ENSG00000248234	1.02176	8.29776e-05	0.000303767	AC091839.1
ENSG00000184084	1.36825	1.1592e-12	1.14461e-11	AC091868.1
ENSG00000249293	2.51313	8.4105e-26	2.3401e-24	AC091868.2
ENSG00000278874	2.08111	0.00783573	0.0182112	AC091905.1
ENSG00000279011	1.33692	0.185129	0.264359	AC091905.2
ENSG00000279755	1.4785	0.145295	0.217714	AC091905.3
ENSG00000248537	1.66633	7.02206e-17	9.86884e-16	AC091906.1
ENSG00000279679	2.19445	2.26549e-07	1.2617e-06	AC091925.2
ENSG00000278958	2.10147	0.000166216	0.000574273	AC091931.1
ENSG00000254135	1.37386	1.82073e-05	7.51071e-05	AC091939.1
ENSG00000253766	1.21107	2.21272e-07	1.23446e-06	AC091946.1
ENSG00000272130	1.17124	1.54459e-12	1.50751e-11	AC091946.2
ENSG00000239317	2.0277	1.2335e-21	2.55996e-20	AC091959.1
ENSG00000239602	2.7276	8.9803e-37	6.43838e-35	AC091959.2
ENSG00000261382	1.72831	0.0195942	0.0405096	AC091962.1
ENSG00000253584	1.02931	0.290663	0.37632	AC091987.1
ENSG00000270367	1.21416	0.00420367	0.01052	AC092053.1
ENSG00000267234	2.82779	1.44034e-21	2.9713e-20	AC092067.1
ENSG00000267214	1.86101	1.66091e-10	1.33547e-09	AC092068.1
ENSG00000267412	1.00245	1.29907e-11	1.16355e-10	AC092068.2
ENSG00000267749	1.96933	6.22068e-19	1.02909e-17	AC092068.3
ENSG00000239696	1.24514	0.0727161	0.123837	AC092104.1
ENSG00000276417	1.02954	1.29539e-15	1.65001e-14	AC092111.2
ENSG00000279901	1.41207	1.94798e-25	5.29743e-24	AC092117.2
ENSG00000261692	3.35467	9.42397e-27	2.83704e-25	AC092120.1
ENSG00000270832	4.20071	1.58193e-34	9.14689e-33	AC092120.2
ENSG00000260600	1.08305	0.0342523	0.0654944	AC092125.1
ENSG00000260417	2.71472	3.30623e-50	1.13609e-47	AC092127.1
ENSG00000270124	2.51173	6.59684e-42	8.3077e-40	AC092127.2
ENSG00000279294	3.04109	1.00321e-29	3.90022e-28	AC092135.1
ENSG00000279681	2.49021	2.64284e-13	2.76751e-12	AC092135.2
ENSG00000279841	1.7597	2.90683e-39	2.66868e-37	AC092135.3
ENSG00000279021	4.70344	2.9883e-43	4.39627e-41	AC092139.2
ENSG00000279476	3.08177	4.70796e-44	7.57478e-42	AC092139.3
ENSG00000260621	1.75322	3.30644e-12	3.12993e-11	AC092140.1
ENSG00000261471	1.48812	5.53227e-14	6.10835e-13	AC092145.1
ENSG00000226622	1.05071	0.000114049	0.000406743	AC092155.1
ENSG00000232034	2.54042	8.50467e-36	5.56645e-34	AC092168.2
ENSG00000188365	1.77658	5.27669e-50	1.76282e-47	AC092171.1
ENSG00000279425	1.55746	1.03205e-47	2.43377e-45	AC092279.2
ENSG00000269148	1.15578	4.59529e-28	1.57904e-26	AC092301.1
ENSG00000259791	1.9945	5.19607e-06	2.35907e-05	AC092325.1
ENSG00000260064	3.05042	6.23765e-32	2.92186e-30	AC092332.1
ENSG00000250448	1.37914	0.000868377	0.00257093	AC092335.1
ENSG00000260635	1.3998	1.22252e-27	4.02269e-26	AC092338.1
ENSG00000260790	1.52864	4.67542e-29	1.71564e-27	AC092338.2
ENSG00000248803	3.46111	1.98438e-13	2.10039e-12	AC092349.1
ENSG00000268184	1.0208	0.0170877	0.0360165	AC092364.1
ENSG00000269845	1.61593	2.60933e-43	3.86238e-41	AC092364.2
ENSG00000257408	1.13572	1.78703e-05	7.38563e-05	AC092375.1
ENSG00000261638	1.62387	0.000124722	0.000441178	AC092378.2
ENSG00000232944	1.38232	0.113283	0.177898	AC092423.1
ENSG00000224593	3.65603	3.93427e-26	1.12524e-24	AC092427.1
ENSG00000232228	1.60691	1.611e-23	3.77867e-22	AC092431.2
ENSG00000248346	1.64184	1.57865e-06	7.79552e-06	AC092435.1
ENSG00000260090	1.56362	0.0701332	0.120277	AC092435.3
ENSG00000279376	2.80833	9.33877e-08	5.45483e-07	AC092435.4
ENSG00000250541	2.0409	1.26089e-10	1.02566e-09	AC092436.4
ENSG00000213067	1.14699	0.138484	0.209518	AC092447.1
ENSG00000237268	3.08616	2.70461e-12	2.58361e-11	AC092447.7
ENSG00000255669	1.23788	7.77826e-14	8.48501e-13	AC092471.1
ENSG00000237661	1.19187	0.0049742	0.0122058	AC092474.2
ENSG00000227189	1.0852	4.92949e-09	3.36851e-08	AC092535.1
ENSG00000251652	1.13695	6.55648e-07	3.42728e-06	AC092535.3
ENSG00000251399	1.0591	2.46949e-09	1.7486e-08	AC092542.1
ENSG00000226605	1.01862	0.184944	0.264183	AC092567.1
ENSG00000281016	2.5794	2.68845e-50	9.37196e-48	AC092574.2
ENSG00000248629	3.78417	3.74574e-12	3.5298e-11	AC092608.1
ENSG00000278880	4.73147	3.43466e-06	1.60668e-05	AC092608.2
ENSG00000280284	3.83203	0.000691112	0.00209657	AC092608.3
ENSG00000248521	3.04516	1.22114e-26	3.6285e-25	AC092612.1
ENSG00000241772	1.9176	1.12529e-20	2.14224e-19	AC092620.2
ENSG00000260059	1.37348	4.8192e-20	8.75519e-19	AC092620.3
ENSG00000230991	1.52343	0.0226635	0.045983	AC092625.1
ENSG00000225451	1.39155	0.00268713	0.00707476	AC092634.2
[truncated: 7,219 more rows]

## Sheet: RPA3
Differential changes for RPA3
[truncated: 10,090 more rows]
