# Supplementary material for: Unravelling the clinicopathological and functional significance of replication protein A (RPA) heterotrimeric complex in breast cancers
Source: NPJ Breast Cancer. 2023 Mar 30;9:18. doi: 10.1038/s41523-023-00524-3 (PMC10063624; doi:10.1038/s41523-023-00524-3)
Supplement: Supplementary file 3 — Data set 2 [file 41523_2023_524_MOESM3_ESM.xlsx]

## Sheet: Kegg pathways
Pathways for genes expressed higher in low RPA1 group (Q1)								Pathways for genes expressed lower in low RPA1 group (Q1)
Gene Set	Description	Size	Expect	Ratio	P Value	FDR		Gene Set	Description	Size	Expect	Ratio	P Value	FDR
hsa04740	Olfactory transduction	448	25.2	2.9761	0	0		hsa04080	Neuroactive ligand-receptor interaction	277	4.3049	4.6459	6.8136e-09	2.2212e-06
hsa05322	Systemic lupus erythematosus	133	7.4814	4.812	6.6613e-16	1.0858e-13		hsa05033	Nicotine addiction	40	0.62165	8.0431	0.00035372	0.044446
hsa05034	Alcoholism	180	10.125	3.9506	2.1427e-14	2.3284e-12		hsa04727	GABAergic synapse	88	1.3676	5.1184	0.00040902	0.044446
hsa00140	Steroid hormone biosynthesis	60	3.3751	4.7407	1.1397e-07	9.2889e-06
hsa05204	Chemical carcinogenesis	82	4.6126	3.9024	4.5564e-07	2.9708e-05
hsa00982	Drug metabolism	72	4.0501	3.7036	8.2937e-06	0.00045063
hsa04742	Taste transduction	83	4.6688	3.427	1.1896e-05	0.00055399
hsa00980	Metabolism of xenobiotics by cytochrome P450	76	4.2751	3.5087	1.657e-05	0.00067524
hsa00830	Retinol metabolism	67	3.7688	3.4494	7.3067e-05	0.0026466
hsa00590	Arachidonic acid metabolism	63	3.5438	3.3862	0.00016611	0.0054151
hsa03320	PPAR signaling pathway	74	4.1626	3.1231	0.00021037	0.0062346
hsa04975	Fat digestion and absorption	41	2.3063	3.9024	0.00036121	0.0098129
hsa00040	Pentose and glucuronate interconversions	34	1.9125	4.1829	0.00046532	0.011669
hsa00053	Ascorbate and aldarate metabolism	27	1.5188	4.609	0.00056249	0.013098
hsa00591	Linoleic acid metabolism	29	1.6313	4.2911	0.00089663	0.019487
hsa00983	Drug metabolism	79	4.4438	2.7004	0.0014102	0.028733
Pathways for genes expressed higher in low RPA2 group (Q1)								Pathways for genes expressed lower in low RPA2 group (Q1)
Gene Set	Description	Size	Expect	Ratio	P Value	FDR		No significant pathways
hsa04740	Olfactory transduction	448	17.745	3.4376	0	0
hsa05322	Systemic lupus erythematosus	133	5.2681	5.5049	2.1982e-14	3.5831e-12
hsa05034	Alcoholism	180	7.1297	4.6285	6.6058e-14	7.1783e-12
hsa04742	Taste transduction	83	3.2876	6.3877	4.6408e-12	3.7823e-10
hsa00140	Steroid hormone biosynthesis	60	2.3766	4.6285	1.8844e-05	0.0012286
hsa00040	Pentose and glucuronate interconversions	34	1.3467	5.9404	4.0596e-05	0.0022057
hsa00053	Ascorbate and aldarate metabolism	27	1.0695	6.5454	6.3766e-05	0.0029697
hsa05204	Chemical carcinogenesis	82	3.248	3.6946	8.1889e-05	0.003337
hsa00980	Metabolism of xenobiotics by cytochrome P450	76	3.0103	3.6541	0.00017915	0.0064893
hsa00830	Retinol metabolism	67	2.6538	3.7681	0.0002721	0.0088706
hsa00982	Drug metabolism	72	2.8519	3.5065	0.00049404	0.014642
hsa00983	Drug metabolism	79	3.1291	3.1958	0.0010399	0.02825
hsa00860	Porphyrin and chlorophyll metabolism	42	1.6636	4.2078	0.0011637	0.029183
Pathways for genes expressed higher in low RPA3 group (Q1)								Pathways for genes expressed lower in low RPA3 group (Q1)
Gene Set	Description	Size	Expect	Ratio	P Value	FDR		Gene Set	Description	Size	Expect	Ratio	P Value	FDR
hsa04742	Taste transduction	83	5.1254	5.6581	3.1086e-15	1.0134e-12		hsa05204	Chemical carcinogenesis	82	0.406	12.315	4.6228e-05	0.01507
hsa04740	Olfactory transduction	448	27.665	2.6026	1.1879e-14	1.9363e-12		hsa00232	Caffeine metabolism	5	0.024756	80.789	0.00023614	0.038491
hsa04080	Neuroactive ligand-receptor interaction	277	17.105	2.8061	3.323e-11	3.611e-09		hsa00980	Metabolism of xenobiotics by cytochrome P450	76	0.37629	10.63	0.00050392	0.047591
hsa04970	Salivary secretion	90	5.5577	2.8789	0.00010519	0.0085733		hsa00983	Drug metabolism	79	0.39114	10.226	0.00058394	0.047591
hsa05322	Systemic lupus erythematosus	133	8.213	2.3134	0.00048536	0.028861
hsa05034	Alcoholism	180	11.115	2.0692	0.0006631	0.028861
hsa00980	Metabolism of xenobiotics by cytochrome P450	76	4.6932	2.77	0.00067903	0.028861
hsa00830	Retinol metabolism	67	4.1374	2.9004	0.00070824	0.028861
hsa04974	Protein digestion and absorption	90	5.5577	2.519	0.0011363	0.04116
hsa00982	Drug metabolism	72	4.4462	2.699	0.0013705	0.041912
hsa05204	Chemical carcinogenesis	82	5.0637	2.5673	0.0014142	0.041912
